# Supplementary material for: Tissue-Like Multicellular Development Triggered by Mechanical Compression in Archaea
Source: Science. Author manuscript; Available in PMC 2025 Jun 6. (PMC7617734; doi:10.1126/science.adu0047)
Supplement: Data S1 - S5 [file EMS206035-supplement-Data_S1___S5.zip]

Archive with 5 entries (5 files):
- science.adu0047_data_s1.figTree
- science.adu0047_data_s2.xlsx
- science.adu0047_data_s3.xlsx
- science.adu0047_data_s4.xlsx
- science.adu0047_data_s5.xlsx
