# Supplementary material for: Tissue-Like Multicellular Development Triggered by Mechanical Compression in Archaea
Source: Science. Author manuscript; Available in PMC 2025 Jun 6. (PMC7617734; doi:10.1126/science.adu0047)
Supplement: Data S1 - S5 [file EMS206035-supplement-Data_S1___S5.zip › science.adu0047_data_s1.figTree]

#NEXUS
begin taxa;
	dimensions ntax=315;
	taxlabels
	'GCA_000006805.1'[&tax_clade="Stenosarchaea group",tax_class="Halobacteria",tax_family="Halobacteriaceae",tax_genus="Halobacterium",tax_order="Halobacteriales",tax_phylum="Euryarchaeota",tax_species="Halobacterium salinarum",tax_superkingdom="Archaea",tax_species_group="nan"]
	'GCA_000009185.1'[&tax_clade="Stenosarchaea group",tax_class="Halobacteria",tax_family="Haloferacaceae",tax_genus="Haloquadratum",tax_order="Haloferacales",tax_phylum="Euryarchaeota",tax_species="Haloquadratum walsbyi",tax_superkingdom="Archaea",tax_species_group="nan"]
	'GCA_000011085.1'[&tax_clade="Stenosarchaea group",tax_class="Halobacteria",tax_family="Haloarculaceae",tax_genus="Haloarcula",tax_order="Halobacteriales",tax_phylum="Euryarchaeota",tax_species="Haloarcula marismortui",tax_superkingdom="Archaea",tax_species_group="nan"]
	'GCA_000022205.1'[&tax_clade="Stenosarchaea group",tax_class="Halobacteria",tax_family="Halorubraceae",tax_genus="Halorubrum",tax_order="Haloferacales",tax_phylum="Euryarchaeota",tax_species="Halorubrum lacusprofundi",tax_superkingdom="Archaea",tax_species_group="nan"]
	'GCA_000023945.1'[&tax_clade="Stenosarchaea group",tax_class="Halobacteria",tax_family="Haloarculaceae",tax_genus="Halorhabdus",tax_order="Halobacteriales",tax_phylum="Euryarchaeota",tax_species="Halorhabdus utahensis",tax_superkingdom="Archaea",tax_species_group="nan"]
	'GCA_000023965.1'[&tax_clade="Stenosarchaea group",tax_class="Halobacteria",tax_family="Haloarculaceae",tax_genus="Halomicrobium",tax_order="Halobacteriales",tax_phylum="Euryarchaeota",tax_species="Halomicrobium mukohataei",tax_superkingdom="Archaea",tax_species_group="nan"]
	'GCA_000025325.1'[&tax_clade="Stenosarchaea group",tax_class="Halobacteria",tax_family="Natrialbaceae",tax_genus="Haloterrigena",tax_order="Natrialbales",tax_phylum="Euryarchaeota",tax_species="Haloterrigena turkmenica",tax_superkingdom="Archaea",tax_species_group="nan"]
	'GCA_000025625.1'[&tax_clade="Stenosarchaea group",tax_class="Halobacteria",tax_family="Natrialbaceae",tax_genus="Natrialba",tax_order="Natrialbales",tax_phylum="Euryarchaeota",tax_species="Natrialba magadii",tax_superkingdom="Archaea",tax_species_group="nan"]
	'GCA_000025685.1'[&tax_clade="Stenosarchaea group",tax_class="Halobacteria",tax_family="Haloferacaceae",tax_genus="Haloferax",tax_order="Haloferacales",tax_phylum="Euryarchaeota",tax_species="Haloferax volcanii",tax_superkingdom="Archaea",tax_species_group="nan"]
	'GCA_000026045.1'[&tax_clade="Stenosarchaea group",tax_class="Halobacteria",tax_family="Haloarculaceae",tax_genus="Natronomonas",tax_order="Halobacteriales",tax_phylum="Euryarchaeota",tax_species="Natronomonas pharaonis",tax_superkingdom="Archaea",tax_species_group="nan"]
	'GCA_000069025.1'[&tax_clade="Stenosarchaea group",tax_class="Halobacteria",tax_family="Halobacteriaceae",tax_genus="Halobacterium",tax_order="Halobacteriales",tax_phylum="Euryarchaeota",tax_species="Halobacterium salinarum",tax_superkingdom="Archaea",tax_species_group="nan"]
	'GCA_000172995.2'[&tax_clade="Stenosarchaea group",tax_class="Halobacteria",tax_family="Haloferacaceae",tax_genus="Halogeometricum",tax_order="Haloferacales",tax_phylum="Euryarchaeota",tax_species="Halogeometricum borinquense",tax_superkingdom="Archaea",tax_species_group="nan"]
	'GCA_000196895.1'[&tax_clade="Stenosarchaea group",tax_class="Halobacteria",tax_family="Halobacteriaceae",tax_genus="Halalkalicoccus",tax_order="Halobacteriales",tax_phylum="Euryarchaeota",tax_species="Halalkalicoccus jeotgali",tax_superkingdom="Archaea",tax_species_group="nan"]
	'GCA_000217715.1'[&tax_clade="Stenosarchaea group",tax_class="Halobacteria",tax_family="Natrialbaceae",tax_genus="Halopiger",tax_order="Natrialbales",tax_phylum="Euryarchaeota",tax_species="Halopiger xanaduensis",tax_superkingdom="Archaea",tax_species_group="nan"]
	'GCA_000223905.1'[&tax_clade="Stenosarchaea group",tax_class="Halobacteria",tax_family="Haloarculaceae",tax_genus="Haloarcula",tax_order="Halobacteriales",tax_phylum="Euryarchaeota",tax_species="Haloarcula hispanica",tax_superkingdom="Archaea",tax_species_group="nan"]
	'GCA_000224475.1'[&tax_clade="Stenosarchaea group",tax_class="Halobacteria",tax_family="nan",tax_genus="nan",tax_order="Haloferacales",tax_phylum="Euryarchaeota",tax_species="halophilic archaeon DL31",tax_superkingdom="Archaea",tax_species_group="nan"]
	'GCA_000226975.3'[&tax_clade="Stenosarchaea group",tax_class="Halobacteria",tax_family="Natrialbaceae",tax_genus="Halobiforma",tax_order="Natrialbales",tax_phylum="Euryarchaeota",tax_species="Halobiforma lacisalsi",tax_superkingdom="Archaea",tax_species_group="nan"]
	'GCA_000230715.3'[&tax_clade="Stenosarchaea group",tax_class="Halobacteria",tax_family="Natrialbaceae",tax_genus="Natronobacterium",tax_order="Natrialbales",tax_phylum="Euryarchaeota",tax_species="Natronobacterium gregoryi",tax_superkingdom="Archaea",tax_species_group="nan"]
	'GCA_000230735.3'[&tax_clade="Stenosarchaea group",tax_class="Halobacteria",tax_family="Natrialbaceae",tax_genus="Natrinema",tax_order="Natrialbales",tax_phylum="Euryarchaeota",tax_species="Natrinema pellirubrum",tax_superkingdom="Archaea",tax_species_group="nan"]
	'GCA_000230955.3'[&tax_clade="Stenosarchaea group",tax_class="Halobacteria",tax_family="Halobacteriaceae",tax_genus="Halobacterium",tax_order="Halobacteriales",tax_phylum="Euryarchaeota",tax_species="Halobacterium sp. DL1",tax_superkingdom="Archaea",tax_species_group="nan"]
	'GCA_000237865.1'[&tax_clade="Stenosarchaea group",tax_class="Halobacteria",tax_family="Haloferacaceae",tax_genus="Haloquadratum",tax_order="Haloferacales",tax_phylum="Euryarchaeota",tax_species="Haloquadratum walsbyi",tax_superkingdom="Archaea",tax_species_group="nan"]
	'GCA_000281695.1'[&tax_clade="Stenosarchaea group",tax_class="Halobacteria",tax_family="Natrialbaceae",tax_genus="Natrinema",tax_order="Natrialbales",tax_phylum="Euryarchaeota",tax_species="Natrinema sp. J7-2",tax_superkingdom="Archaea",tax_species_group="nan"]
	'GCA_000283335.1'[&tax_clade="Stenosarchaea group",tax_class="Halobacteria",tax_family="Haloferacaceae",tax_genus="Halogranum",tax_order="Haloferacales",tax_phylum="Euryarchaeota",tax_species="Halogranum salarium",tax_superkingdom="Archaea",tax_species_group="nan"]
	'GCA_000306765.2'[&tax_clade="Stenosarchaea group",tax_class="Halobacteria",tax_family="Haloferacaceae",tax_genus="Haloferax",tax_order="Haloferacales",tax_phylum="Euryarchaeota",tax_species="Haloferax mediterranei",tax_superkingdom="Archaea",tax_species_group="nan"]
	'GCA_000328285.1'[&tax_clade="Stenosarchaea group",tax_class="Halobacteria",tax_family="Haloferacaceae",tax_genus="Haloferax",tax_order="Haloferacales",tax_phylum="Euryarchaeota",tax_species="Haloferax sp. BAB-2207",tax_superkingdom="Archaea",tax_species_group="nan"]
	'GCA_000328525.1'[&tax_clade="Stenosarchaea group",tax_class="Halobacteria",tax_family="Natrialbaceae",tax_genus="Halovivax",tax_order="Natrialbales",tax_phylum="Euryarchaeota",tax_species="Halovivax ruber",tax_superkingdom="Archaea",tax_species_group="nan"]
	'GCA_000328685.1'[&tax_clade="Stenosarchaea group",tax_class="Halobacteria",tax_family="Natrialbaceae",tax_genus="Natronococcus",tax_order="Natrialbales",tax_phylum="Euryarchaeota",tax_species="Natronococcus occultus",tax_superkingdom="Archaea",tax_species_group="nan"]
	'GCA_000336635.1'[&tax_clade="Stenosarchaea group",tax_class="Halobacteria",tax_family="Haloarculaceae",tax_genus="Haloarcula",tax_order="Halobacteriales",tax_phylum="Euryarchaeota",tax_species="Haloarcula japonica",tax_superkingdom="Archaea",tax_species_group="nan"]
	'GCA_000336695.1'[&tax_clade="Stenosarchaea group",tax_class="Halobacteria",tax_family="Halococcaceae",tax_genus="Halococcus",tax_order="Halobacteriales",tax_phylum="Euryarchaeota",tax_species="Halococcus morrhuae",tax_superkingdom="Archaea",tax_species_group="nan"]
	'GCA_000336735.1'[&tax_clade="Stenosarchaea group",tax_class="Halobacteria",tax_family="Haloferacaceae",tax_genus="Haloferax",tax_order="Haloferacales",tax_phylum="Euryarchaeota",tax_species="Haloferax alexandrinus",tax_superkingdom="Archaea",tax_species_group="nan"]
	'GCA_000336755.1'[&tax_clade="Stenosarchaea group",tax_class="Halobacteria",tax_family="Haloferacaceae",tax_genus="Haloferax",tax_order="Haloferacales",tax_phylum="Euryarchaeota",tax_species="Haloferax elongans",tax_superkingdom="Archaea",tax_species_group="nan"]
	'GCA_000336775.1'[&tax_clade="Stenosarchaea group",tax_class="Halobacteria",tax_family="Haloferacaceae",tax_genus="Haloferax",tax_order="Haloferacales",tax_phylum="Euryarchaeota",tax_species="Haloferax gibbonsii",tax_superkingdom="Archaea",tax_species_group="nan"]
	'GCA_000336795.1'[&tax_clade="Stenosarchaea group",tax_class="Halobacteria",tax_family="Haloferacaceae",tax_genus="Haloferax",tax_order="Haloferacales",tax_phylum="Euryarchaeota",tax_species="Haloferax lucentense",tax_superkingdom="Archaea",tax_species_group="nan"]
	'GCA_000336815.1'[&tax_clade="Stenosarchaea group",tax_class="Halobacteria",tax_family="Haloferacaceae",tax_genus="Haloferax",tax_order="Haloferacales",tax_phylum="Euryarchaeota",tax_species="Haloferax prahovense",tax_superkingdom="Archaea",tax_species_group="nan"]
	'GCA_000336835.1'[&tax_clade="Stenosarchaea group",tax_class="Halobacteria",tax_family="Haloferacaceae",tax_genus="Haloferax",tax_order="Haloferacales",tax_phylum="Euryarchaeota",tax_species="Haloferax sp. ATCC BAA-645",tax_superkingdom="Archaea",tax_species_group="nan"]
	'GCA_000336855.1'[&tax_clade="Stenosarchaea group",tax_class="Halobacteria",tax_family="Haloferacaceae",tax_genus="Haloferax",tax_order="Haloferacales",tax_phylum="Euryarchaeota",tax_species="Haloferax sp. ATCC BAA-646",tax_superkingdom="Archaea",tax_species_group="nan"]
	'GCA_000336895.1'[&tax_clade="Stenosarchaea group",tax_class="Halobacteria",tax_family="Haloarculaceae",tax_genus="Haloarcula",tax_order="Halobacteriales",tax_phylum="Euryarchaeota",tax_species="Haloarcula argentinensis",tax_superkingdom="Archaea",tax_species_group="nan"]
	'GCA_000336915.1'[&tax_clade="Stenosarchaea group",tax_class="Halobacteria",tax_family="Halococcaceae",tax_genus="Halococcus",tax_order="Halobacteriales",tax_phylum="Euryarchaeota",tax_species="Halococcus saccharolyticus",tax_superkingdom="Archaea",tax_species_group="nan"]
	'GCA_000336935.1'[&tax_clade="Stenosarchaea group",tax_class="Halobacteria",tax_family="Halococcaceae",tax_genus="Halococcus",tax_order="Halobacteriales",tax_phylum="Euryarchaeota",tax_species="Halococcus salifodinae",tax_superkingdom="Archaea",tax_species_group="nan"]
	'GCA_000336955.1'[&tax_clade="Stenosarchaea group",tax_class="Halobacteria",tax_family="Haloferacaceae",tax_genus="Haloferax",tax_order="Haloferacales",tax_phylum="Euryarchaeota",tax_species="Haloferax larsenii",tax_superkingdom="Archaea",tax_species_group="nan"]
	'GCA_000336975.1'[&tax_clade="Stenosarchaea group",tax_class="Halobacteria",tax_family="Haloferacaceae",tax_genus="Haloferax",tax_order="Haloferacales",tax_phylum="Euryarchaeota",tax_species="Haloferax sp. ATCC BAA-644",tax_superkingdom="Archaea",tax_species_group="nan"]
	'GCA_000336995.1'[&tax_clade="Stenosarchaea group",tax_class="Halobacteria",tax_family="Halorubraceae",tax_genus="Halorubrum",tax_order="Haloferacales",tax_phylum="Euryarchaeota",tax_species="Halorubrum aidingense",tax_superkingdom="Archaea",tax_species_group="nan"]
	'GCA_000337035.1'[&tax_clade="Stenosarchaea group",tax_class="Halobacteria",tax_family="Halorubraceae",tax_genus="Halorubrum",tax_order="Haloferacales",tax_phylum="Euryarchaeota",tax_species="Halorubrum coriense",tax_superkingdom="Archaea",tax_species_group="nan"]
	'GCA_000337055.1'[&tax_clade="Stenosarchaea group",tax_class="Halobacteria",tax_family="Halorubraceae",tax_genus="Halorubrum",tax_order="Haloferacales",tax_phylum="Euryarchaeota",tax_species="Halorubrum distributum",tax_superkingdom="Archaea",tax_species_group="Halorubrum distributum group"]
	'GCA_000337115.1'[&tax_clade="Stenosarchaea group",tax_class="Halobacteria",tax_family="Natrialbaceae",tax_genus="Natrinema",tax_order="Natrialbales",tax_phylum="Euryarchaeota",tax_species="Natrinema thermotolerans",tax_superkingdom="Archaea",tax_species_group="nan"]
	'GCA_000337255.1'[&tax_clade="Stenosarchaea group",tax_class="Halobacteria",tax_family="Halobacteriaceae",tax_genus="Halalkalicoccus",tax_order="Halobacteriales",tax_phylum="Euryarchaeota",tax_species="Halalkalicoccus jeotgali",tax_superkingdom="Archaea",tax_species_group="nan"]
	'GCA_000337295.1'[&tax_clade="Stenosarchaea group",tax_class="Halobacteria",tax_family="Haloferacaceae",tax_genus="Haloferax",tax_order="Haloferacales",tax_phylum="Euryarchaeota",tax_species="Haloferax mediterranei",tax_superkingdom="Archaea",tax_species_group="nan"]
	'GCA_000337315.1'[&tax_clade="Stenosarchaea group",tax_class="Halobacteria",tax_family="Haloferacaceae",tax_genus="Haloferax",tax_order="Haloferacales",tax_phylum="Euryarchaeota",tax_species="Haloferax volcanii",tax_superkingdom="Archaea",tax_species_group="nan"]
	'GCA_000337335.1'[&tax_clade="Stenosarchaea group",tax_class="Halobacteria",tax_family="Halorubraceae",tax_genus="Halorubrum",tax_order="Haloferacales",tax_phylum="Euryarchaeota",tax_species="Halorubrum distributum",tax_superkingdom="Archaea",tax_species_group="Halorubrum distributum group"]
	'GCA_000337355.1'[&tax_clade="Stenosarchaea group",tax_class="Halobacteria",tax_family="Halorubraceae",tax_genus="Halorubrum",tax_order="Haloferacales",tax_phylum="Euryarchaeota",tax_species="Halorubrum kocurii",tax_superkingdom="Archaea",tax_species_group="nan"]
	'GCA_000337375.1'[&tax_clade="Stenosarchaea group",tax_class="Halobacteria",tax_family="Halorubraceae",tax_genus="Halorubrum",tax_order="Haloferacales",tax_phylum="Euryarchaeota",tax_species="Halorubrum lipolyticum",tax_superkingdom="Archaea",tax_species_group="nan"]
	'GCA_000337415.1'[&tax_clade="Stenosarchaea group",tax_class="Halobacteria",tax_family="Halorubraceae",tax_genus="Halorubrum",tax_order="Haloferacales",tax_phylum="Euryarchaeota",tax_species="Halorubrum tebenquichense",tax_superkingdom="Archaea",tax_species_group="nan"]
	'GCA_000337495.1'[&tax_clade="Stenosarchaea group",tax_class="Halobacteria",tax_family="Natrialbaceae",tax_genus="Haloterrigena",tax_order="Natrialbales",tax_phylum="Euryarchaeota",tax_species="Haloterrigena salina",tax_superkingdom="Archaea",tax_species_group="nan"]
	'GCA_000337535.1'[&tax_clade="Stenosarchaea group",tax_class="Halobacteria",tax_family="Natrialbaceae",tax_genus="Natrialba",tax_order="Natrialbales",tax_phylum="Euryarchaeota",tax_species="Natrialba aegyptia",tax_superkingdom="Archaea",tax_species_group="nan"]
	'GCA_000337555.1'[&tax_clade="Stenosarchaea group",tax_class="Halobacteria",tax_family="Natrialbaceae",tax_genus="Natrialba",tax_order="Natrialbales",tax_phylum="Euryarchaeota",tax_species="Natrialba asiatica",tax_superkingdom="Archaea",tax_species_group="nan"]
	'GCA_000337595.1'[&tax_clade="Stenosarchaea group",tax_class="Halobacteria",tax_family="Natrialbaceae",tax_genus="Natrialba",tax_order="Natrialbales",tax_phylum="Euryarchaeota",tax_species="Natrialba taiwanensis",tax_superkingdom="Archaea",tax_species_group="nan"]
	'GCA_000337615.1'[&tax_clade="Stenosarchaea group",tax_class="Halobacteria",tax_family="Natrialbaceae",tax_genus="Natrinema",tax_order="Natrialbales",tax_phylum="Euryarchaeota",tax_species="Natrinema pallidum",tax_superkingdom="Archaea",tax_species_group="nan"]
	'GCA_000337635.1'[&tax_clade="Stenosarchaea group",tax_class="Halobacteria",tax_family="Natrialbaceae",tax_genus="Natrinema",tax_order="Natrialbales",tax_phylum="Euryarchaeota",tax_species="Natrinema pellirubrum",tax_superkingdom="Archaea",tax_species_group="nan"]
	'GCA_000337675.1'[&tax_clade="Stenosarchaea group",tax_class="Halobacteria",tax_family="Natrialbaceae",tax_genus="Natronococcus",tax_order="Natrialbales",tax_phylum="Euryarchaeota",tax_species="Natronococcus amylolyticus",tax_superkingdom="Archaea",tax_species_group="nan"]
	'GCA_000337695.1'[&tax_clade="Stenosarchaea group",tax_class="Halobacteria",tax_family="Natrialbaceae",tax_genus="Natronococcus",tax_order="Natrialbales",tax_phylum="Euryarchaeota",tax_species="Natronococcus jeotgali",tax_superkingdom="Archaea",tax_species_group="nan"]
	'GCA_000337775.1'[&tax_clade="Stenosarchaea group",tax_class="Halobacteria",tax_family="Haloarculaceae",tax_genus="Haloarcula",tax_order="Halobacteriales",tax_phylum="Euryarchaeota",tax_species="Haloarcula vallismortis",tax_superkingdom="Archaea",tax_species_group="nan"]
	'GCA_000337795.1'[&tax_clade="Stenosarchaea group",tax_class="Halobacteria",tax_family="Haloferacaceae",tax_genus="Haloferax",tax_order="Haloferacales",tax_phylum="Euryarchaeota",tax_species="Haloferax denitrificans",tax_superkingdom="Archaea",tax_species_group="nan"]
	'GCA_000337815.1'[&tax_clade="Stenosarchaea group",tax_class="Halobacteria",tax_family="Haloferacaceae",tax_genus="Haloferax",tax_order="Haloferacales",tax_phylum="Euryarchaeota",tax_species="Haloferax mucosum",tax_superkingdom="Archaea",tax_species_group="nan"]
	'GCA_000337835.1'[&tax_clade="Stenosarchaea group",tax_class="Halobacteria",tax_family="Haloferacaceae",tax_genus="Haloferax",tax_order="Haloferacales",tax_phylum="Euryarchaeota",tax_species="Haloferax sulfurifontis",tax_superkingdom="Archaea",tax_species_group="nan"]
	'GCA_000337855.1'[&tax_clade="Stenosarchaea group",tax_class="Halobacteria",tax_family="Haloferacaceae",tax_genus="Halogeometricum",tax_order="Haloferacales",tax_phylum="Euryarchaeota",tax_species="Halogeometricum borinquense",tax_superkingdom="Archaea",tax_species_group="nan"]
	'GCA_000337915.1'[&tax_clade="Stenosarchaea group",tax_class="Halobacteria",tax_family="Halorubraceae",tax_genus="Halorubrum",tax_order="Haloferacales",tax_phylum="Euryarchaeota",tax_species="Halorubrum saccharovorum",tax_superkingdom="Archaea",tax_species_group="nan"]
	'GCA_000403645.1'[&tax_clade="Stenosarchaea group",tax_class="Halobacteria",tax_family="Natronoarchaeaceae",tax_genus="Salinarchaeum",tax_order="Halobacteriales",tax_phylum="Euryarchaeota",tax_species="Salinarchaeum sp. Harcht-Bsk1",tax_superkingdom="Archaea",tax_species_group="nan"]
	'GCA_000415965.1'[&tax_clade="Stenosarchaea group",tax_class="Halobacteria",tax_family="Haloferacaceae",tax_genus="Haloquadratum",tax_order="Haloferacales",tax_phylum="Euryarchaeota",tax_species="Haloquadratum walsbyi",tax_superkingdom="Archaea",tax_species_group="nan"]
	'GCA_000415985.1'[&tax_clade="Stenosarchaea group",tax_class="Halobacteria",tax_family="Haloferacaceae",tax_genus="Haloquadratum",tax_order="Haloferacales",tax_phylum="Euryarchaeota",tax_species="Haloquadratum walsbyi",tax_superkingdom="Archaea",tax_species_group="nan"]
	'GCA_000416025.1'[&tax_clade="Stenosarchaea group",tax_class="Halobacteria",tax_family="Halorubraceae",tax_genus="Halonotius",tax_order="Haloferacales",tax_phylum="Euryarchaeota",tax_species="Halonotius sp. J07HN6",tax_superkingdom="Archaea",tax_species_group="nan"]
	'GCA_000416065.1'[&tax_clade="Stenosarchaea group",tax_class="Halobacteria",tax_family="Halorubraceae",tax_genus="Halonotius",tax_order="Haloferacales",tax_phylum="Euryarchaeota",tax_species="Halonotius sp. J07HN4",tax_superkingdom="Archaea",tax_species_group="nan"]
	'GCA_000416085.1'[&tax_clade="Stenosarchaea group",tax_class="Halobacteria",tax_family="nan",tax_genus="nan",tax_order="Halobacteriales",tax_phylum="Euryarchaeota",tax_species="halophilic archaeon J07HX64",tax_superkingdom="Archaea",tax_species_group="nan"]
	'GCA_000470655.1'[&tax_clade="Stenosarchaea group",tax_class="Halobacteria",tax_family="Haloarculaceae",tax_genus="Halorhabdus",tax_order="Halobacteriales",tax_phylum="Euryarchaeota",tax_species="Halorhabdus tiamatea",tax_superkingdom="Archaea",tax_species_group="nan"]
	'GCA_000504565.2'[&tax_clade="Stenosarchaea group",tax_class="Halobacteria",tax_family="Haloarculaceae",tax_genus="Haloarcula",tax_order="Halobacteriales",tax_phylum="Euryarchaeota",tax_species="Haloarcula hispanica",tax_superkingdom="Archaea",tax_species_group="nan"]
	'GCA_000517625.1'[&tax_clade="Stenosarchaea group",tax_class="Halobacteria",tax_family="Natrialbaceae",tax_genus="Halostagnicola",tax_order="Natrialbales",tax_phylum="Euryarchaeota",tax_species="Halostagnicola larsenii",tax_superkingdom="Archaea",tax_species_group="nan"]
	'GCA_000591055.1'[&tax_clade="Stenosarchaea group",tax_class="Halobacteria",tax_family="Haloarculaceae",tax_genus="Natronomonas",tax_order="Halobacteriales",tax_phylum="Euryarchaeota",tax_species="Natronomonas moolapensis",tax_superkingdom="Archaea",tax_species_group="nan"]
	'GCA_000685635.1'[&tax_clade="Stenosarchaea group",tax_class="Halobacteria",tax_family="Haloferacaceae",tax_genus="Haloferax",tax_order="Haloferacales",tax_phylum="Euryarchaeota",tax_species="Haloferax mediterranei",tax_superkingdom="Archaea",tax_species_group="nan"]
	'GCA_000690595.2'[&tax_clade="Stenosarchaea group",tax_class="Halobacteria",tax_family="Natrialbaceae",tax_genus="Haloterrigena",tax_order="Natrialbales",tax_phylum="Euryarchaeota",tax_species="Haloterrigena mahii",tax_superkingdom="Archaea",tax_species_group="nan"]
	'GCA_000827835.1'[&tax_clade="Stenosarchaea group",tax_class="Halobacteria",tax_family="Haloarculaceae",tax_genus="Haloarcula",tax_order="Halobacteriales",tax_phylum="Euryarchaeota",tax_species="Haloarcula sp. CBA1115",tax_superkingdom="Archaea",tax_species_group="nan"]
	'GCA_001011115.1'[&tax_clade="Stenosarchaea group",tax_class="Halobacteria",tax_family="Halobacteriaceae",tax_genus="Halanaeroarchaeum",tax_order="Halobacteriales",tax_phylum="Euryarchaeota",tax_species="Halanaeroarchaeum sulfurireducens",tax_superkingdom="Archaea",tax_species_group="nan"]
	'GCA_001190965.1'[&tax_clade="Stenosarchaea group",tax_class="Halobacteria",tax_family="Haloferacaceae",tax_genus="Haloferax",tax_order="Haloferacales",tax_phylum="Euryarchaeota",tax_species="Haloferax gibbonsii",tax_superkingdom="Archaea",tax_species_group="nan"]
	'GCA_001305655.1'[&tax_clade="Stenosarchaea group",tax_class="Halobacteria",tax_family="Halobacteriaceae",tax_genus="Halanaeroarchaeum",tax_order="Halobacteriales",tax_phylum="Euryarchaeota",tax_species="Halanaeroarchaeum sulfurireducens",tax_superkingdom="Archaea",tax_species_group="nan"]
	'GCA_001368915.1'[&tax_clade="Stenosarchaea group",tax_class="Halobacteria",tax_family="Haloferacaceae",tax_genus="Haloferax",tax_order="Haloferacales",tax_phylum="Euryarchaeota",tax_species="Haloferax massiliensis",tax_superkingdom="Archaea",tax_species_group="nan"]
	'GCA_001469865.1'[&tax_clade="Stenosarchaea group",tax_class="Halobacteria",tax_family="Haloferacaceae",tax_genus="Haloferax",tax_order="Haloferacales",tax_phylum="Euryarchaeota",tax_species="Haloferax profundi",tax_superkingdom="Archaea",tax_species_group="nan"]
	'GCA_001469875.2'[&tax_clade="Stenosarchaea group",tax_class="Halobacteria",tax_family="Haloferacaceae",tax_genus="Haloferax",tax_order="Haloferacales",tax_phylum="Euryarchaeota",tax_species="Haloferax marisrubri",tax_superkingdom="Archaea",tax_species_group="nan"]
	'GCA_001488575.1'[&tax_clade="Stenosarchaea group",tax_class="Halobacteria",tax_family="Halobacteriaceae",tax_genus="Halobacterium",tax_order="Halobacteriales",tax_phylum="Euryarchaeota",tax_species="Halobacterium hubeiense",tax_superkingdom="Archaea",tax_species_group="nan"]
	'GCA_001647155.1'[&tax_clade="Stenosarchaea group",tax_class="Halobacteria",tax_family="Haloarculaceae",tax_genus="Haloarcula",tax_order="Halobacteriales",tax_phylum="Euryarchaeota",tax_species="Haloarcula sp. K1",tax_superkingdom="Archaea",tax_species_group="nan"]
	'GCA_001767315.1'[&tax_clade="Stenosarchaea group",tax_class="Halobacteria",tax_family="Halobacteriaceae",tax_genus="Halodesulfurarchaeum",tax_order="Halobacteriales",tax_phylum="Euryarchaeota",tax_species="Halodesulfurarchaeum formicicum",tax_superkingdom="Archaea",tax_species_group="nan"]
	'GCA_001886955.1'[&tax_clade="Stenosarchaea group",tax_class="Halobacteria",tax_family="Halobacteriaceae",tax_genus="Halodesulfurarchaeum",tax_order="Halobacteriales",tax_phylum="Euryarchaeota",tax_species="Halodesulfurarchaeum formicicum",tax_superkingdom="Archaea",tax_species_group="nan"]
	'GCA_001971705.1'[&tax_clade="Stenosarchaea group",tax_class="Halobacteria",tax_family="Natrialbaceae",tax_genus="Haloterrigena",tax_order="Natrialbales",tax_phylum="Euryarchaeota",tax_species="Haloterrigena daqingensis",tax_superkingdom="Archaea",tax_species_group="nan"]
	'GCA_001989615.1'[&tax_clade="Stenosarchaea group",tax_class="Halobacteria",tax_family="Haloarculaceae",tax_genus="Halorientalis",tax_order="Halobacteriales",tax_phylum="Euryarchaeota",tax_species="Halorientalis sp. IM1011",tax_superkingdom="Archaea",tax_species_group="nan"]
	'GCA_002025255.2'[&tax_clade="Stenosarchaea group",tax_class="Halobacteria",tax_family="Halorubraceae",tax_genus="Halolamina",tax_order="Haloferacales",tax_phylum="Euryarchaeota",tax_species="Halolamina sp. CBA1230",tax_superkingdom="Archaea",tax_species_group="nan"]
	'GCA_002114285.1'[&tax_clade="Stenosarchaea group",tax_class="Halobacteria",tax_family="Halorubraceae",tax_genus="Halorubrum",tax_order="Haloferacales",tax_phylum="Euryarchaeota",tax_species="Halorubrum ezzemoulense",tax_superkingdom="Archaea",tax_species_group="nan"]
	'GCA_002135005.1'[&tax_clade="Stenosarchaea group",tax_class="Halobacteria",tax_family="Halorubraceae",tax_genus="Halorubrum",tax_order="Haloferacales",tax_phylum="Euryarchaeota",tax_species="Halorubrum sp. SD612",tax_superkingdom="Archaea",tax_species_group="nan"]
	'GCA_002135045.1'[&tax_clade="Stenosarchaea group",tax_class="Halobacteria",tax_family="Halorubraceae",tax_genus="Halorubrum",tax_order="Haloferacales",tax_phylum="Euryarchaeota",tax_species="Halorubrum sp. SD683",tax_superkingdom="Archaea",tax_species_group="nan"]
	'GCA_002156705.1'[&tax_clade="Stenosarchaea group",tax_class="Halobacteria",tax_family="Natrialbaceae",tax_genus="Natrarchaeobaculum",tax_order="Natrialbales",tax_phylum="Euryarchaeota",tax_species="Natrarchaeobaculum aegyptiacum",tax_superkingdom="Archaea",tax_species_group="nan"]
	'GCA_002252725.1'[&tax_clade="Stenosarchaea group",tax_class="Halobacteria",tax_family="Halorubraceae",tax_genus="Halorubrum",tax_order="Haloferacales",tax_phylum="Euryarchaeota",tax_species="Halorubrum ezzemoulense",tax_superkingdom="Archaea",tax_species_group="nan"]
	'GCA_002252735.1'[&tax_clade="Stenosarchaea group",tax_class="Halobacteria",tax_family="Halorubraceae",tax_genus="Halorubrum",tax_order="Haloferacales",tax_phylum="Euryarchaeota",tax_species="Halorubrum ezzemoulense",tax_superkingdom="Archaea",tax_species_group="nan"]
	'GCA_002252755.1'[&tax_clade="Stenosarchaea group",tax_class="Halobacteria",tax_family="Halorubraceae",tax_genus="Halorubrum",tax_order="Haloferacales",tax_phylum="Euryarchaeota",tax_species="Halorubrum sp. Hd13",tax_superkingdom="Archaea",tax_species_group="nan"]
	'GCA_002252805.1'[&tax_clade="Stenosarchaea group",tax_class="Halobacteria",tax_family="Halorubraceae",tax_genus="Halorubrum",tax_order="Haloferacales",tax_phylum="Euryarchaeota",tax_species="Halorubrum ezzemoulense",tax_superkingdom="Archaea",tax_species_group="nan"]
	'GCA_002252815.1'[&tax_clade="Stenosarchaea group",tax_class="Halobacteria",tax_family="Halorubraceae",tax_genus="Halorubrum",tax_order="Haloferacales",tax_phylum="Euryarchaeota",tax_species="Halorubrum ezzemoulense",tax_superkingdom="Archaea",tax_species_group="nan"]
	'GCA_002252835.1'[&tax_clade="Stenosarchaea group",tax_class="Halobacteria",tax_family="Halorubraceae",tax_genus="Halorubrum",tax_order="Haloferacales",tax_phylum="Euryarchaeota",tax_species="Halorubrum ezzemoulense",tax_superkingdom="Archaea",tax_species_group="nan"]
	'GCA_002252875.1'[&tax_clade="Stenosarchaea group",tax_class="Halobacteria",tax_family="Halorubraceae",tax_genus="Halorubrum",tax_order="Haloferacales",tax_phylum="Euryarchaeota",tax_species="Halorubrum ezzemoulense",tax_superkingdom="Archaea",tax_species_group="nan"]
	'GCA_002252895.1'[&tax_clade="Stenosarchaea group",tax_class="Halobacteria",tax_family="Halorubraceae",tax_genus="Halorubrum",tax_order="Haloferacales",tax_phylum="Euryarchaeota",tax_species="Halorubrum sp. Eb13",tax_superkingdom="Archaea",tax_species_group="nan"]
	'GCA_002252925.1'[&tax_clade="Stenosarchaea group",tax_class="Halobacteria",tax_family="Halorubraceae",tax_genus="Halorubrum",tax_order="Haloferacales",tax_phylum="Euryarchaeota",tax_species="Halorubrum sp. Ea8",tax_superkingdom="Archaea",tax_species_group="nan"]
	'GCA_002252965.1'[&tax_clade="Stenosarchaea group",tax_class="Halobacteria",tax_family="Halorubraceae",tax_genus="Halorubrum",tax_order="Haloferacales",tax_phylum="Euryarchaeota",tax_species="Halorubrum sp. Ea1",tax_superkingdom="Archaea",tax_species_group="nan"]
	'GCA_002252985.1'[&tax_clade="Stenosarchaea group",tax_class="Halobacteria",tax_family="Halorubraceae",tax_genus="Halorubrum",tax_order="Haloferacales",tax_phylum="Euryarchaeota",tax_species="Halorubrum halodurans",tax_superkingdom="Archaea",tax_species_group="nan"]
	'GCA_002727095.1'[&tax_clade="Stenosarchaea group",tax_class="Halobacteria",tax_family="Halorubraceae",tax_genus="Halorubrum",tax_order="Haloferacales",tax_phylum="Euryarchaeota",tax_species="Halorubrum sp. C191",tax_superkingdom="Archaea",tax_species_group="nan"]
	'GCA_002727125.1'[&tax_clade="Stenosarchaea group",tax_class="Halobacteria",tax_family="Halorubraceae",tax_genus="Halorubrum",tax_order="Haloferacales",tax_phylum="Euryarchaeota",tax_species="Halorubrum persicum",tax_superkingdom="Archaea",tax_species_group="nan"]
	'GCA_002844335.1'[&tax_clade="Stenosarchaea group",tax_class="Halobacteria",tax_family="Haloarculaceae",tax_genus="Haloarcula",tax_order="Halobacteriales",tax_phylum="Euryarchaeota",tax_species="Haloarcula taiwanensis",tax_superkingdom="Archaea",tax_species_group="nan"]
	'GCA_002906575.1'[&tax_clade="Stenosarchaea group",tax_class="Halobacteria",tax_family="Halorubraceae",tax_genus="Salinigranum",tax_order="Haloferacales",tax_phylum="Euryarchaeota",tax_species="Salinigranum rubrum",tax_superkingdom="Archaea",tax_species_group="nan"]
	'GCA_002952775.1'[&tax_clade="Stenosarchaea group",tax_class="Halobacteria",tax_family="Halorubraceae",tax_genus="Halalkaliarchaeum",tax_order="Haloferacales",tax_phylum="Euryarchaeota",tax_species="Halalkaliarchaeum desulfuricum",tax_superkingdom="Archaea",tax_species_group="nan"]
	'GCA_003020925.1'[&tax_clade="Stenosarchaea group",tax_class="Halobacteria",tax_family="nan",tax_genus="nan",tax_order="Halobacteriales",tax_phylum="Euryarchaeota",tax_species="Halobacteriales archaeon QS_6_64_34",tax_superkingdom="Archaea",tax_species_group="nan"]
	'GCA_003020945.1'[&tax_clade="Stenosarchaea group",tax_class="Halobacteria",tax_family="nan",tax_genus="nan",tax_order="Halobacteriales",tax_phylum="Euryarchaeota",tax_species="Halobacteriales archaeon QS_6_71_20",tax_superkingdom="Archaea",tax_species_group="nan"]
	'GCA_003020965.1'[&tax_clade="Stenosarchaea group",tax_class="Halobacteria",tax_family="nan",tax_genus="nan",tax_order="Halobacteriales",tax_phylum="Euryarchaeota",tax_species="Halobacteriales archaeon QS_4_69_225",tax_superkingdom="Archaea",tax_species_group="nan"]
	'GCA_003020985.1'[&tax_clade="Stenosarchaea group",tax_class="Halobacteria",tax_family="nan",tax_genus="nan",tax_order="Halobacteriales",tax_phylum="Euryarchaeota",tax_species="Halobacteriales archaeon QS_4_70_19",tax_superkingdom="Archaea",tax_species_group="nan"]
	'GCA_003021015.1'[&tax_clade="Stenosarchaea group",tax_class="Halobacteria",tax_family="nan",tax_genus="nan",tax_order="Halobacteriales",tax_phylum="Euryarchaeota",tax_species="Halobacteriales archaeon QS_4_66_20",tax_superkingdom="Archaea",tax_species_group="nan"]
	'GCA_003021045.1'[&tax_clade="Stenosarchaea group",tax_class="Halobacteria",tax_family="nan",tax_genus="nan",tax_order="Halobacteriales",tax_phylum="Euryarchaeota",tax_species="Halobacteriales archaeon QS_4_69_34",tax_superkingdom="Archaea",tax_species_group="nan"]
	'GCA_003021085.1'[&tax_clade="Stenosarchaea group",tax_class="Halobacteria",tax_family="nan",tax_genus="nan",tax_order="Halobacteriales",tax_phylum="Euryarchaeota",tax_species="Halobacteriales archaeon QS_1_68_20",tax_superkingdom="Archaea",tax_species_group="nan"]
	'GCA_003021175.1'[&tax_clade="Stenosarchaea group",tax_class="Halobacteria",tax_family="nan",tax_genus="nan",tax_order="Halobacteriales",tax_phylum="Euryarchaeota",tax_species="Halobacteriales archaeon QH_7_66_36",tax_superkingdom="Archaea",tax_species_group="nan"]
	'GCA_003021235.1'[&tax_clade="Stenosarchaea group",tax_class="Halobacteria",tax_family="nan",tax_genus="nan",tax_order="Halobacteriales",tax_phylum="Euryarchaeota",tax_species="Halobacteriales archaeon QH_6_64_20",tax_superkingdom="Archaea",tax_species_group="nan"]
	'GCA_003021305.1'[&tax_clade="Stenosarchaea group",tax_class="Halobacteria",tax_family="nan",tax_genus="nan",tax_order="Halobacteriales",tax_phylum="Euryarchaeota",tax_species="Halobacteriales archaeon QH_10_67_22",tax_superkingdom="Archaea",tax_species_group="nan"]
	'GCA_003021655.1'[&tax_clade="Stenosarchaea group",tax_class="Halobacteria",tax_family="nan",tax_genus="nan",tax_order="Halobacteriales",tax_phylum="Euryarchaeota",tax_species="Halobacteriales archaeon QS_4_69_31",tax_superkingdom="Archaea",tax_species_group="nan"]
	'GCA_003021705.1'[&tax_clade="Stenosarchaea group",tax_class="Halobacteria",tax_family="nan",tax_genus="nan",tax_order="Halobacteriales",tax_phylum="Euryarchaeota",tax_species="Halobacteriales archaeon QS_3_64_16",tax_superkingdom="Archaea",tax_species_group="nan"]
	'GCA_003021725.1'[&tax_clade="Stenosarchaea group",tax_class="Halobacteria",tax_family="nan",tax_genus="nan",tax_order="Halobacteriales",tax_phylum="Euryarchaeota",tax_species="Halobacteriales archaeon QH_8_64_26",tax_superkingdom="Archaea",tax_species_group="nan"]
	'GCA_003021785.1'[&tax_clade="Stenosarchaea group",tax_class="Halobacteria",tax_family="nan",tax_genus="nan",tax_order="Halobacteriales",tax_phylum="Euryarchaeota",tax_species="Halobacteriales archaeon QH_7_65_31",tax_superkingdom="Archaea",tax_species_group="nan"]
	'GCA_003022765.1'[&tax_clade="Stenosarchaea group",tax_class="Halobacteria",tax_family="nan",tax_genus="nan",tax_order="Halobacteriales",tax_phylum="Euryarchaeota",tax_species="Halobacteriales archaeon SW_8_65_20",tax_superkingdom="Archaea",tax_species_group="nan"]
	'GCA_003022925.1'[&tax_clade="Stenosarchaea group",tax_class="Halobacteria",tax_family="nan",tax_genus="nan",tax_order="Halobacteriales",tax_phylum="Euryarchaeota",tax_species="Halobacteriales archaeon QS_8_65_32",tax_superkingdom="Archaea",tax_species_group="nan"]
	'GCA_003023195.1'[&tax_clade="Stenosarchaea group",tax_class="Halobacteria",tax_family="nan",tax_genus="nan",tax_order="Halobacteriales",tax_phylum="Euryarchaeota",tax_species="Halobacteriales archaeon QS_8_69_26",tax_superkingdom="Archaea",tax_species_group="nan"]
	'GCA_003023215.1'[&tax_clade="Stenosarchaea group",tax_class="Halobacteria",tax_family="nan",tax_genus="nan",tax_order="Halobacteriales",tax_phylum="Euryarchaeota",tax_species="Halobacteriales archaeon SW_6_65_46",tax_superkingdom="Archaea",tax_species_group="nan"]
	'GCA_003023565.1'[&tax_clade="Stenosarchaea group",tax_class="Halobacteria",tax_family="nan",tax_genus="nan",tax_order="Halobacteriales",tax_phylum="Euryarchaeota",tax_species="Halobacteriales archaeon QS_9_68_17",tax_superkingdom="Archaea",tax_species_group="nan"]
	'GCA_003058365.1'[&tax_clade="Stenosarchaea group",tax_class="Halobacteria",tax_family="Haloarculaceae",tax_genus="Halococcoides",tax_order="Halobacteriales",tax_phylum="Euryarchaeota",tax_species="Halococcoides cellulosivorans",tax_superkingdom="Archaea",tax_species_group="nan"]
	'GCA_003342675.1'[&tax_clade="Stenosarchaea group",tax_class="Halobacteria",tax_family="Haloferacaceae",tax_genus="Haloplanus",tax_order="Haloferacales",tax_phylum="Euryarchaeota",tax_species="Haloplanus rubicundus",tax_superkingdom="Archaea",tax_species_group="nan"]
	'GCA_003342695.1'[&tax_clade="Stenosarchaea group",tax_class="Halobacteria",tax_family="Haloferacaceae",tax_genus="Haloplanus",tax_order="Haloferacales",tax_phylum="Euryarchaeota",tax_species="Haloplanus rubicundus",tax_superkingdom="Archaea",tax_species_group="nan"]
	'GCA_003351065.1'[&tax_clade="Stenosarchaea group",tax_class="Halobacteria",tax_family="Haloferacaceae",tax_genus="Halopelagius",tax_order="Haloferacales",tax_phylum="Euryarchaeota",tax_species="Halopelagius longus",tax_superkingdom="Archaea",tax_species_group="nan"]
	'GCA_003382985.1'[&tax_clade="Stenosarchaea group",tax_class="Halobacteria",tax_family="Haloferacaceae",tax_genus="Haloferax",tax_order="Haloferacales",tax_phylum="Euryarchaeota",tax_species="Haloferax sp. Atlit-19N",tax_superkingdom="Archaea",tax_species_group="nan"]
	'GCA_003383005.1'[&tax_clade="Stenosarchaea group",tax_class="Halobacteria",tax_family="Haloferacaceae",tax_genus="Haloferax",tax_order="Haloferacales",tax_phylum="Euryarchaeota",tax_species="Haloferax sp. Atlit-24N",tax_superkingdom="Archaea",tax_species_group="nan"]
	'GCA_003383015.1'[&tax_clade="Stenosarchaea group",tax_class="Halobacteria",tax_family="Haloferacaceae",tax_genus="Haloferax",tax_order="Haloferacales",tax_phylum="Euryarchaeota",tax_species="Haloferax sp. Atlit-48N",tax_superkingdom="Archaea",tax_species_group="nan"]
	'GCA_003383025.1'[&tax_clade="Stenosarchaea group",tax_class="Halobacteria",tax_family="Haloferacaceae",tax_genus="Haloferax",tax_order="Haloferacales",tax_phylum="Euryarchaeota",tax_species="Haloferax sp. Atlit-4N",tax_superkingdom="Archaea",tax_species_group="nan"]
	'GCA_003383065.1'[&tax_clade="Stenosarchaea group",tax_class="Halobacteria",tax_family="Haloferacaceae",tax_genus="Haloferax",tax_order="Haloferacales",tax_phylum="Euryarchaeota",tax_species="Haloferax sp. Atlit-47N",tax_superkingdom="Archaea",tax_species_group="nan"]
	'GCA_003383085.1'[&tax_clade="Stenosarchaea group",tax_class="Halobacteria",tax_family="Haloferacaceae",tax_genus="Haloferax",tax_order="Haloferacales",tax_phylum="Euryarchaeota",tax_species="Haloferax sp. Atlit-16N",tax_superkingdom="Archaea",tax_species_group="nan"]
	'GCA_003383095.1'[&tax_clade="Stenosarchaea group",tax_class="Halobacteria",tax_family="Haloferacaceae",tax_genus="Haloferax",tax_order="Haloferacales",tax_phylum="Euryarchaeota",tax_species="Haloferax sp. Atlit-12N",tax_superkingdom="Archaea",tax_species_group="nan"]
	'GCA_003383195.1'[&tax_clade="Stenosarchaea group",tax_class="Halobacteria",tax_family="Haloferacaceae",tax_genus="Haloferax",tax_order="Haloferacales",tax_phylum="Euryarchaeota",tax_species="Haloferax sp. Atlit-6N",tax_superkingdom="Archaea",tax_species_group="nan"]
	'GCA_003430805.1'[&tax_clade="Stenosarchaea group",tax_class="Halobacteria",tax_family="Natrialbaceae",tax_genus="Natrarchaeobaculum",tax_order="Natrialbales",tax_phylum="Euryarchaeota",tax_species="Natrarchaeobaculum sulfurireducens",tax_superkingdom="Archaea",tax_species_group="nan"]
	'GCA_003430825.1'[&tax_clade="Stenosarchaea group",tax_class="Halobacteria",tax_family="Natrialbaceae",tax_genus="Natrarchaeobaculum",tax_order="Natrialbales",tax_phylum="Euryarchaeota",tax_species="Natrarchaeobaculum sulfurireducens",tax_superkingdom="Archaea",tax_species_group="nan"]
	'GCA_003586325.1'[&tax_clade="Stenosarchaea group",tax_class="Halobacteria",tax_family="Haloferacaceae",tax_genus="Haloferax",tax_order="Haloferacales",tax_phylum="Euryarchaeota",tax_species="Haloferax sp. Atlit-10N",tax_superkingdom="Archaea",tax_species_group="nan"]
	'GCA_003605575.1'[&tax_clade="Stenosarchaea group",tax_class="Halobacteria",tax_family="Halorubraceae",tax_genus="Halonotius",tax_order="Haloferacales",tax_phylum="Euryarchaeota",tax_species="Halonotius aquaticus",tax_superkingdom="Archaea",tax_species_group="nan"]
	'GCA_003610195.1'[&tax_clade="Stenosarchaea group",tax_class="Halobacteria",tax_family="Natrialbaceae",tax_genus="Halopiger",tax_order="Natrialbales",tax_phylum="Euryarchaeota",tax_species="Halopiger aswanensis",tax_superkingdom="Archaea",tax_species_group="nan"]
	'GCA_003665865.1'[&tax_clade="Stenosarchaea group",tax_class="Halobacteria",tax_family="Haloferacaceae",tax_genus="Haloferax",tax_order="Haloferacales",tax_phylum="Euryarchaeota",tax_species="Haloferax sp. Atlit-109R",tax_superkingdom="Archaea",tax_species_group="nan"]
	'GCA_003665905.1'[&tax_clade="Stenosarchaea group",tax_class="Halobacteria",tax_family="Haloferacaceae",tax_genus="Haloferax",tax_order="Haloferacales",tax_phylum="Euryarchaeota",tax_species="Haloferax sp. Atlit-105R",tax_superkingdom="Archaea",tax_species_group="nan"]
	'GCA_003688715.1'[&tax_clade="Stenosarchaea group",tax_class="Halobacteria",tax_family="Haloferacaceae",tax_genus="Haloplanus",tax_order="Haloferacales",tax_phylum="Euryarchaeota",tax_species="Haloplanus aerogenes",tax_superkingdom="Archaea",tax_species_group="nan"]
	'GCA_003721175.2'[&tax_clade="Stenosarchaea group",tax_class="Halobacteria",tax_family="Halobacteriaceae",tax_genus="Halarchaeum",tax_order="Halobacteriales",tax_phylum="Euryarchaeota",tax_species="Halarchaeum sp. CBA1220",tax_superkingdom="Archaea",tax_species_group="nan"]
	'GCA_003721435.2'[&tax_clade="Stenosarchaea group",tax_class="Halobacteria",tax_family="Halorubraceae",tax_genus="Halorubrum",tax_order="Haloferacales",tax_phylum="Euryarchaeota",tax_species="Halorubrum sp. CBA1229",tax_superkingdom="Archaea",tax_species_group="nan"]
	'GCA_003856835.1'[&tax_clade="Stenosarchaea group",tax_class="Halobacteria",tax_family="Haloferacaceae",tax_genus="Haloplanus",tax_order="Haloferacales",tax_phylum="Euryarchaeota",tax_species="Haloplanus aerogenes",tax_superkingdom="Archaea",tax_species_group="nan"]
	'GCA_003990725.2'[&tax_clade="Stenosarchaea group",tax_class="Halobacteria",tax_family="Halorubraceae",tax_genus="Halorubrum",tax_order="Haloferacales",tax_phylum="Euryarchaeota",tax_species="Halorubrum sp. PV6",tax_superkingdom="Archaea",tax_species_group="nan"]
	'GCA_004114375.1'[&tax_clade="Stenosarchaea group",tax_class="Halobacteria",tax_family="Halorubraceae",tax_genus="Halorubrum",tax_order="Haloferacales",tax_phylum="Euryarchaeota",tax_species="Halorubrum sp. BOL3-1",tax_superkingdom="Archaea",tax_species_group="nan"]
	'GCA_004118325.1'[&tax_clade="Stenosarchaea group",tax_class="Halobacteria",tax_family="Haloarculaceae",tax_genus="Halorientalis",tax_order="Halobacteriales",tax_phylum="Euryarchaeota",tax_species="Halorientalis pallida",tax_superkingdom="Archaea",tax_species_group="nan"]
	'GCA_004126515.1'[&tax_clade="Stenosarchaea group",tax_class="Halobacteria",tax_family="Halorubraceae",tax_genus="Halorubrum",tax_order="Haloferacales",tax_phylum="Euryarchaeota",tax_species="Halorubrum ezzemoulense",tax_superkingdom="Archaea",tax_species_group="nan"]
	'GCA_004150385.1'[&tax_clade="Stenosarchaea group",tax_class="Halobacteria",tax_family="Haloarculaceae",tax_genus="Haloarcula",tax_order="Halobacteriales",tax_phylum="Euryarchaeota",tax_species="Haloarcula hispanica",tax_superkingdom="Archaea",tax_species_group="nan"]
	'GCA_004150395.1'[&tax_clade="Stenosarchaea group",tax_class="Halobacteria",tax_family="Haloferacaceae",tax_genus="Halogeometricum",tax_order="Haloferacales",tax_phylum="Euryarchaeota",tax_species="Halogeometricum borinquense",tax_superkingdom="Archaea",tax_species_group="nan"]
	'GCA_004209855.1'[&tax_clade="Stenosarchaea group",tax_class="Halobacteria",tax_family="Natrialbaceae",tax_genus="Natrinema",tax_order="Natrialbales",tax_phylum="Euryarchaeota",tax_species="Natrinema altunense",tax_superkingdom="Archaea",tax_species_group="nan"]
	'GCA_004799605.1'[&tax_clade="Stenosarchaea group",tax_class="Halobacteria",tax_family="Halobacteriaceae",tax_genus="Halobacterium",tax_order="Halobacteriales",tax_phylum="Euryarchaeota",tax_species="Halobacterium salinarum",tax_superkingdom="Archaea",tax_species_group="nan"]
	'GCA_004799625.1'[&tax_clade="Stenosarchaea group",tax_class="Halobacteria",tax_family="Natrialbaceae",tax_genus="Natrinema",tax_order="Natrialbales",tax_phylum="Euryarchaeota",tax_species="Natrinema thermotolerans",tax_superkingdom="Archaea",tax_species_group="nan"]
	'GCA_004799645.1'[&tax_clade="Stenosarchaea group",tax_class="Halobacteria",tax_family="Natrialbaceae",tax_genus="Natronorubrum",tax_order="Natrialbales",tax_phylum="Euryarchaeota",tax_species="Natronorubrum bangense",tax_superkingdom="Archaea",tax_species_group="nan"]
	'GCA_004799665.1'[&tax_clade="Stenosarchaea group",tax_class="Halobacteria",tax_family="Haloarculaceae",tax_genus="Halapricum",tax_order="Halobacteriales",tax_phylum="Euryarchaeota",tax_species="Halapricum salinum",tax_superkingdom="Archaea",tax_species_group="nan"]
	'GCA_004799685.1'[&tax_clade="Stenosarchaea group",tax_class="Halobacteria",tax_family="Haloferacaceae",tax_genus="Halobellus",tax_order="Haloferacales",tax_phylum="Euryarchaeota",tax_species="Halobellus limi",tax_superkingdom="Archaea",tax_species_group="nan"]
	'GCA_004803735.1'[&tax_clade="Stenosarchaea group",tax_class="Halobacteria",tax_family="Haloarculaceae",tax_genus="Halomicrobium",tax_order="Halobacteriales",tax_phylum="Euryarchaeota",tax_species="Halomicrobium mukohataei",tax_superkingdom="Archaea",tax_species_group="nan"]
	'GCA_005155585.1'[&tax_clade="Stenosarchaea group",tax_class="Halobacteria",tax_family="Haloferacaceae",tax_genus="Haloprofundus",tax_order="Haloferacales",tax_phylum="Euryarchaeota",tax_species="Haloprofundus sp. MHR1",tax_superkingdom="Archaea",tax_species_group="nan"]
	'GCA_005310945.1'[&tax_clade="Stenosarchaea group",tax_class="Halobacteria",tax_family="Haloarculaceae",tax_genus="Haloarcula",tax_order="Halobacteriales",tax_phylum="Euryarchaeota",tax_species="Haloarcula marismortui",tax_superkingdom="Archaea",tax_species_group="nan"]
	'GCA_005406325.1'[&tax_clade="Stenosarchaea group",tax_class="Halobacteria",tax_family="Haloferacaceae",tax_genus="Haloferax",tax_order="Haloferacales",tax_phylum="Euryarchaeota",tax_species="Haloferax mediterranei",tax_superkingdom="Archaea",tax_species_group="nan"]
	'GCA_005435015.1'[&tax_clade="Stenosarchaea group",tax_class="Halobacteria",tax_family="Halorubraceae",tax_genus="Halorubrum",tax_order="Haloferacales",tax_phylum="Euryarchaeota",tax_species="Halorubrum sp. SP9",tax_superkingdom="Archaea",tax_species_group="nan"]
	'GCA_005435025.1'[&tax_clade="Stenosarchaea group",tax_class="Halobacteria",tax_family="Halorubraceae",tax_genus="Halorubrum",tax_order="Haloferacales",tax_phylum="Euryarchaeota",tax_species="Halorubrum sp. CGM4_25_10-8A",tax_superkingdom="Archaea",tax_species_group="nan"]
	'GCA_005435035.1'[&tax_clade="Stenosarchaea group",tax_class="Halobacteria",tax_family="Halorubraceae",tax_genus="Halorubrum",tax_order="Haloferacales",tax_phylum="Euryarchaeota",tax_species="Halorubrum sp. SD690R",tax_superkingdom="Archaea",tax_species_group="nan"]
	'GCA_005435045.1'[&tax_clade="Stenosarchaea group",tax_class="Halobacteria",tax_family="Halorubraceae",tax_genus="Halorubrum",tax_order="Haloferacales",tax_phylum="Euryarchaeota",tax_species="Halorubrum sp. SS5",tax_superkingdom="Archaea",tax_species_group="nan"]
	'GCA_005435055.1'[&tax_clade="Stenosarchaea group",tax_class="Halobacteria",tax_family="Halorubraceae",tax_genus="Halorubrum",tax_order="Haloferacales",tax_phylum="Euryarchaeota",tax_species="Halorubrum sp. SS7",tax_superkingdom="Archaea",tax_species_group="nan"]
	'GCA_005435095.1'[&tax_clade="Stenosarchaea group",tax_class="Halobacteria",tax_family="Halorubraceae",tax_genus="Halorubrum",tax_order="Haloferacales",tax_phylum="Euryarchaeota",tax_species="Halorubrum sp. CGM5_25_10-8B",tax_superkingdom="Archaea",tax_species_group="nan"]
	'GCA_005435135.1'[&tax_clade="Stenosarchaea group",tax_class="Halobacteria",tax_family="Halorubraceae",tax_genus="Halorubrum",tax_order="Haloferacales",tax_phylum="Euryarchaeota",tax_species="Halorubrum sp. ASP1",tax_superkingdom="Archaea",tax_species_group="nan"]
	'GCA_005435175.1'[&tax_clade="Stenosarchaea group",tax_class="Halobacteria",tax_family="Halorubraceae",tax_genus="Halorubrum",tax_order="Haloferacales",tax_phylum="Euryarchaeota",tax_species="Halorubrum sp. GN11GM_10-3_MGM",tax_superkingdom="Archaea",tax_species_group="nan"]
	'GCA_005435185.1'[&tax_clade="Stenosarchaea group",tax_class="Halobacteria",tax_family="Halorubraceae",tax_genus="Halorubrum",tax_order="Haloferacales",tax_phylum="Euryarchaeota",tax_species="Halorubrum sp. SD626R",tax_superkingdom="Archaea",tax_species_group="nan"]
	'GCA_005435195.1'[&tax_clade="Stenosarchaea group",tax_class="Halobacteria",tax_family="Halorubraceae",tax_genus="Halorubrum",tax_order="Haloferacales",tax_phylum="Euryarchaeota",tax_species="Halorubrum sp. SP3",tax_superkingdom="Archaea",tax_species_group="nan"]
	'GCA_005576615.1'[&tax_clade="Stenosarchaea group",tax_class="Halobacteria",tax_family="Natrialbaceae",tax_genus="Natrinema",tax_order="Natrialbales",tax_phylum="Euryarchaeota",tax_species="Natrinema versiforme",tax_superkingdom="Archaea",tax_species_group="nan"]
	'GCA_005890195.1'[&tax_clade="Stenosarchaea group",tax_class="Halobacteria",tax_family="Natrialbaceae",tax_genus="Natrinema",tax_order="Natrialbales",tax_phylum="Euryarchaeota",tax_species="Natrinema pallidum",tax_superkingdom="Archaea",tax_species_group="nan"]
	'GCA_006543045.1'[&tax_clade="Stenosarchaea group",tax_class="Halobacteria",tax_family="Natrialbaceae",tax_genus="Salinadaptatus",tax_order="Natrialbales",tax_phylum="Euryarchaeota",tax_species="Salinadaptatus halalkaliphilus",tax_superkingdom="Archaea",tax_species_group="nan"]
	'GCA_006861655.1'[&tax_clade="Stenosarchaea group",tax_class="Halobacteria",tax_family="Halorubraceae",tax_genus="Halonotius",tax_order="Haloferacales",tax_phylum="Euryarchaeota",tax_species="Halonotius roseus",tax_superkingdom="Archaea",tax_species_group="nan"]
	'GCA_006861665.1'[&tax_clade="Stenosarchaea group",tax_class="Halobacteria",tax_family="Halorubraceae",tax_genus="Halonotius",tax_order="Haloferacales",tax_phylum="Euryarchaeota",tax_species="Halonotius terrestris",tax_superkingdom="Archaea",tax_species_group="nan"]
	'GCA_007421925.1'[&tax_clade="Stenosarchaea group",tax_class="Halobacteria",tax_family="Haloarculaceae",tax_genus="Haloglomus",tax_order="Halobacteriales",tax_phylum="Euryarchaeota",tax_species="Haloglomus irregulare",tax_superkingdom="Archaea",tax_species_group="nan"]
	'GCA_007714225.1'[&tax_clade="Stenosarchaea group",tax_class="Halobacteria",tax_family="Haloferacaceae",tax_genus="Haloferax",tax_order="Haloferacales",tax_phylum="Euryarchaeota",tax_species="Haloferax volcanii",tax_superkingdom="Archaea",tax_species_group="nan"]
	'GCA_007833275.1'[&tax_clade="Stenosarchaea group",tax_class="Halobacteria",tax_family="Halobacteriaceae",tax_genus="Salarchaeum",tax_order="Halobacteriales",tax_phylum="Euryarchaeota",tax_species="Salarchaeum sp. JOR-1",tax_superkingdom="Archaea",tax_species_group="nan"]
	'GCA_008806815.1'[&tax_clade="Stenosarchaea group",tax_class="Halobacteria",tax_family="Haloferacaceae",tax_genus="Haloferax",tax_order="Haloferacales",tax_phylum="Euryarchaeota",tax_species="Haloferax sp. CBA1148",tax_superkingdom="Archaea",tax_species_group="nan"]
	'GCA_008806905.1'[&tax_clade="Stenosarchaea group",tax_class="Halobacteria",tax_family="Haloferacaceae",tax_genus="Haloferax",tax_order="Haloferacales",tax_phylum="Euryarchaeota",tax_species="Haloferax sp. CBA1150",tax_superkingdom="Archaea",tax_species_group="nan"]
	'GCA_008806915.1'[&tax_clade="Stenosarchaea group",tax_class="Halobacteria",tax_family="Haloferacaceae",tax_genus="Haloferax",tax_order="Haloferacales",tax_phylum="Euryarchaeota",tax_species="Haloferax sp. CBA1149",tax_superkingdom="Archaea",tax_species_group="nan"]
	'GCA_009184545.1'[&tax_clade="Stenosarchaea group",tax_class="Halobacteria",tax_family="Haloarculaceae",tax_genus="Halosegnis",tax_order="Halobacteriales",tax_phylum="Euryarchaeota",tax_species="Halosegnis rubeus",tax_superkingdom="Archaea",tax_species_group="nan"]
	'GCA_009184575.1'[&tax_clade="Stenosarchaea group",tax_class="Halobacteria",tax_family="Haloarculaceae",tax_genus="Halosegnis",tax_order="Halobacteriales",tax_phylum="Euryarchaeota",tax_species="Halosegnis rubeus",tax_superkingdom="Archaea",tax_species_group="nan"]
	'GCA_009217585.1'[&tax_clade="Stenosarchaea group",tax_class="Halobacteria",tax_family="Haloarculaceae",tax_genus="Halomicrobium",tax_order="Halobacteriales",tax_phylum="Euryarchaeota",tax_species="Halomicrobium sp. ZPS1",tax_superkingdom="Archaea",tax_species_group="nan"]
	'GCA_009392895.1'[&tax_clade="Stenosarchaea group",tax_class="Halobacteria",tax_family="Natrialbaceae",tax_genus="Natronorubrum",tax_order="Natrialbales",tax_phylum="Euryarchaeota",tax_species="Natronorubrum aibiense",tax_superkingdom="Archaea",tax_species_group="nan"]
	'GCA_009617995.1'[&tax_clade="Stenosarchaea group",tax_class="Halobacteria",tax_family="Haloarculaceae",tax_genus="Halomicrobium",tax_order="Halobacteriales",tax_phylum="Euryarchaeota",tax_species="Halomicrobium sp. LC1Hm",tax_superkingdom="Archaea",tax_species_group="nan"]
	'GCA_009674585.1'[&tax_clade="Stenosarchaea group",tax_class="Halobacteria",tax_family="Haloferacaceae",tax_genus="Haloferax",tax_order="Haloferacales",tax_phylum="Euryarchaeota",tax_species="Haloferax marinisediminis",tax_superkingdom="Archaea",tax_species_group="nan"]
	'GCA_009674605.1'[&tax_clade="Stenosarchaea group",tax_class="Halobacteria",tax_family="Haloferacaceae",tax_genus="Haloferax",tax_order="Haloferacales",tax_phylum="Euryarchaeota",tax_species="Haloferax litoreum",tax_superkingdom="Archaea",tax_species_group="nan"]
	'GCA_009674625.1'[&tax_clade="Stenosarchaea group",tax_class="Halobacteria",tax_family="Haloferacaceae",tax_genus="Haloferax",tax_order="Haloferacales",tax_phylum="Euryarchaeota",tax_species="Haloferax marinum",tax_superkingdom="Archaea",tax_species_group="nan"]
	'GCA_009690625.1'[&tax_clade="Stenosarchaea group",tax_class="Halobacteria",tax_family="Haloarculaceae",tax_genus="Halorhabdus",tax_order="Halobacteriales",tax_phylum="Euryarchaeota",tax_species="Halorhabdus sp. CBA1104",tax_superkingdom="Archaea",tax_species_group="nan"]
	'GCA_009762275.1'[&tax_clade="Stenosarchaea group",tax_class="Halobacteria",tax_family="Haloferacaceae",tax_genus="Haloplanus",tax_order="Haloferacales",tax_phylum="Euryarchaeota",tax_species="Haloplanus rallus",tax_superkingdom="Archaea",tax_species_group="nan"]
	'GCA_009806985.1'[&tax_clade="Stenosarchaea group",tax_class="Halobacteria",tax_family="Halorubraceae",tax_genus="Halorubrum",tax_order="Haloferacales",tax_phylum="Euryarchaeota",tax_species="Halorubrum sp. JWXQ-INN 858",tax_superkingdom="Archaea",tax_species_group="nan"]
	'GCA_009807105.1'[&tax_clade="Stenosarchaea group",tax_class="Halobacteria",tax_family="Natrialbaceae",tax_genus="Natrialba",tax_order="Natrialbales",tax_phylum="Euryarchaeota",tax_species="Natrialba sp. INN-245",tax_superkingdom="Archaea",tax_species_group="nan"]
	'GCA_009834785.1'[&tax_clade="Stenosarchaea group",tax_class="Halobacteria",tax_family="Natrialbaceae",tax_genus="Natronorubrum",tax_order="Natrialbales",tax_phylum="Euryarchaeota",tax_species="Natronorubrum halalkaliphilum",tax_superkingdom="Archaea",tax_species_group="nan"]
	'GCA_010092465.1'[&tax_clade="Stenosarchaea group",tax_class="Halobacteria",tax_family="nan",tax_genus="nan",tax_order="Halobacteriales",tax_phylum="Euryarchaeota",tax_species="haloarchaeon 3A1-DGR",tax_superkingdom="Archaea",tax_species_group="nan"]
	'GCA_010692885.1'[&tax_clade="Stenosarchaea group",tax_class="Halobacteria",tax_family="Haloferacaceae",tax_genus="Halogeometricum",tax_order="Haloferacales",tax_phylum="Euryarchaeota",tax_species="Halogeometricum borinquense",tax_superkingdom="Archaea",tax_species_group="nan"]
	'GCA_010692905.1'[&tax_clade="Stenosarchaea group",tax_class="Halobacteria",tax_family="Haloferacaceae",tax_genus="Haloferax",tax_order="Haloferacales",tax_phylum="Euryarchaeota",tax_species="Haloferax alexandrinus",tax_superkingdom="Archaea",tax_species_group="nan"]
	'GCA_011440255.1'[&tax_clade="Stenosarchaea group",tax_class="Halobacteria",tax_family="Haloarculaceae",tax_genus="Haloarcula",tax_order="Halobacteriales",tax_phylum="Euryarchaeota",tax_species="Haloarcula sp. JP-Z28",tax_superkingdom="Archaea",tax_species_group="nan"]
	'GCA_011440375.1'[&tax_clade="Stenosarchaea group",tax_class="Halobacteria",tax_family="Halobacteriaceae",tax_genus="Halorubellus",tax_order="Halobacteriales",tax_phylum="Euryarchaeota",tax_species="Halorubellus sp. JP-L1",tax_superkingdom="Archaea",tax_species_group="nan"]
	'GCA_011602445.1'[&tax_clade="Stenosarchaea group",tax_class="Halobacteria",tax_family="Haloarculaceae",tax_genus="Haloarcula",tax_order="Halobacteriales",tax_phylum="Euryarchaeota",tax_species="Haloarcula sp. JP-L23",tax_superkingdom="Archaea",tax_species_group="nan"]
	'GCA_011627345.1'[&tax_clade="Stenosarchaea group",tax_class="Halobacteria",tax_family="Halorubraceae",tax_genus="Halolamina",tax_order="Haloferacales",tax_phylum="Euryarchaeota",tax_species="Halolamina sp. R1-12",tax_superkingdom="Archaea",tax_species_group="nan"]
	'GCA_011765365.1'[&tax_clade="Stenosarchaea group",tax_class="Halobacteria",tax_family="Haloferacaceae",tax_genus="Halogeometricum",tax_order="Haloferacales",tax_phylum="Euryarchaeota",tax_species="Halogeometricum borinquense",tax_superkingdom="Archaea",tax_species_group="nan"]
	'GCA_012163165.1'[&tax_clade="Stenosarchaea group",tax_class="Halobacteria",tax_family="Natrialbaceae",tax_genus="Natronococcus",tax_order="Natrialbales",tax_phylum="Euryarchaeota",tax_species="Natronococcus sp. JC468",tax_superkingdom="Archaea",tax_species_group="nan"]
	'GCA_012726095.1'[&tax_clade="Stenosarchaea group",tax_class="Halobacteria",tax_family="Haloarculaceae",tax_genus="Halomicrobium",tax_order="Halobacteriales",tax_phylum="Euryarchaeota",tax_species="Halomicrobium mukohataei",tax_superkingdom="Archaea",tax_species_group="nan"]
	'GCA_012726105.1'[&tax_clade="Stenosarchaea group",tax_class="Halobacteria",tax_family="Haloferacaceae",tax_genus="Haloferax",tax_order="Haloferacales",tax_phylum="Euryarchaeota",tax_species="Haloferax alexandrinus",tax_superkingdom="Archaea",tax_species_group="nan"]
	'GCA_012726115.1'[&tax_clade="Stenosarchaea group",tax_class="Halobacteria",tax_family="Haloarculaceae",tax_genus="Haloarcula",tax_order="Halobacteriales",tax_phylum="Euryarchaeota",tax_species="Haloarcula argentinensis",tax_superkingdom="Archaea",tax_species_group="nan"]
	'GCA_012726155.1'[&tax_clade="Stenosarchaea group",tax_class="Halobacteria",tax_family="Haloarculaceae",tax_genus="Haloarcula",tax_order="Halobacteriales",tax_phylum="Euryarchaeota",tax_species="Haloarcula rubripromontorii",tax_superkingdom="Archaea",tax_species_group="nan"]
	'GCA_013267195.1'[&tax_clade="Stenosarchaea group",tax_class="Halobacteria",tax_family="Halorubraceae",tax_genus="Halorubrum",tax_order="Haloferacales",tax_phylum="Euryarchaeota",tax_species="Halorubrum salinarum",tax_superkingdom="Archaea",tax_species_group="nan"]
	'GCA_013391085.1'[&tax_clade="Stenosarchaea group",tax_class="Halobacteria",tax_family="Haloarculaceae",tax_genus="Natronomonas",tax_order="Halobacteriales",tax_phylum="Euryarchaeota",tax_species="Natronomonas halophila",tax_superkingdom="Archaea",tax_species_group="nan"]
	'GCA_013391105.1'[&tax_clade="Stenosarchaea group",tax_class="Halobacteria",tax_family="Haloarculaceae",tax_genus="Natronomonas",tax_order="Halobacteriales",tax_phylum="Euryarchaeota",tax_species="Natronomonas salina",tax_superkingdom="Archaea",tax_species_group="nan"]
	'GCA_013401515.1'[&tax_clade="Stenosarchaea group",tax_class="Halobacteria",tax_family="Halorubraceae",tax_genus="Halobaculum",tax_order="Haloferacales",tax_phylum="Euryarchaeota",tax_species="Halobaculum halophilum",tax_superkingdom="Archaea",tax_species_group="nan"]
	'GCA_013402815.2'[&tax_clade="Stenosarchaea group",tax_class="Halobacteria",tax_family="Natrialbaceae",tax_genus="Natrinema",tax_order="Natrialbales",tax_phylum="Euryarchaeota",tax_species="Natrinema halophilum",tax_superkingdom="Archaea",tax_species_group="nan"]
	'GCA_013402875.1'[&tax_clade="Stenosarchaea group",tax_class="Halobacteria",tax_family="Halorubraceae",tax_genus="Halobaculum",tax_order="Haloferacales",tax_phylum="Euryarchaeota",tax_species="Halobaculum salinum",tax_superkingdom="Archaea",tax_species_group="nan"]
	'GCA_013415885.1'[&tax_clade="Stenosarchaea group",tax_class="Halobacteria",tax_family="Haloarculaceae",tax_genus="Halosimplex",tax_order="Halobacteriales",tax_phylum="Euryarchaeota",tax_species="Halosimplex rubrum",tax_superkingdom="Archaea",tax_species_group="nan"]
	'GCA_013415905.1'[&tax_clade="Stenosarchaea group",tax_class="Halobacteria",tax_family="Haloarculaceae",tax_genus="Halosimplex",tax_order="Halobacteriales",tax_phylum="Euryarchaeota",tax_species="Halosimplex pelagicum",tax_superkingdom="Archaea",tax_species_group="nan"]
	'GCA_013456555.2'[&tax_clade="Stenosarchaea group",tax_class="Halobacteria",tax_family="Natrialbaceae",tax_genus="Natrinema",tax_order="Natrialbales",tax_phylum="Euryarchaeota",tax_species="Natrinema sp. YPL30",tax_superkingdom="Archaea",tax_species_group="nan"]
	'GCA_014530665.1'[&tax_clade="Stenosarchaea group",tax_class="Halobacteria",tax_family="Haloferacaceae",tax_genus="Haloferax",tax_order="Haloferacales",tax_phylum="Euryarchaeota",tax_species="Haloferax sp. AS1",tax_superkingdom="Archaea",tax_species_group="nan"]
	'GCA_014635105.1'[&tax_clade="Stenosarchaea group",tax_class="Halobacteria",tax_family="Haloferacaceae",tax_genus="Haloferax",tax_order="Haloferacales",tax_phylum="Euryarchaeota",tax_species="Haloferax sulfurifontis",tax_superkingdom="Archaea",tax_species_group="nan"]
	'GCA_014646875.1'[&tax_clade="Stenosarchaea group",tax_class="Halobacteria",tax_family="Haloferacaceae",tax_genus="Halobellus",tax_order="Haloferacales",tax_phylum="Euryarchaeota",tax_species="Halobellus salinus",tax_superkingdom="Archaea",tax_species_group="nan"]
	'GCA_014647415.1'[&tax_clade="Stenosarchaea group",tax_class="Halobacteria",tax_family="Haloarculaceae",tax_genus="Haloarcula",tax_order="Halobacteriales",tax_phylum="Euryarchaeota",tax_species="Haloarcula sebkhae",tax_superkingdom="Archaea",tax_species_group="nan"]
	'GCA_014647455.2'[&tax_clade="Stenosarchaea group",tax_class="Halobacteria",tax_family="Halobacteriaceae",tax_genus="Halarchaeum",tax_order="Halobacteriales",tax_phylum="Euryarchaeota",tax_species="Halarchaeum grantii",tax_superkingdom="Archaea",tax_species_group="nan"]
	'GCA_014969745.1'[&tax_clade="Stenosarchaea group",tax_class="Halobacteria",tax_family="Haloferacaceae",tax_genus="Haloferax",tax_order="Haloferacales",tax_phylum="Euryarchaeota",tax_species="Haloferax gibbonsii",tax_superkingdom="Archaea",tax_species_group="nan"]
	'GCA_016065055.1'[&tax_clade="Stenosarchaea group",tax_class="Halobacteria",tax_family="Haloarculaceae",tax_genus="Halosimplex",tax_order="Halobacteriales",tax_phylum="Euryarchaeota",tax_species="Halosimplex litoreum",tax_superkingdom="Archaea",tax_species_group="nan"]
	'GCA_016906025.1'[&tax_clade="Stenosarchaea group",tax_class="Halobacteria",tax_family="Natrialbaceae",tax_genus="Haloterrigena",tax_order="Natrialbales",tax_phylum="Euryarchaeota",tax_species="Haloterrigena salifodinae",tax_superkingdom="Archaea",tax_species_group="nan"]
	'GCA_016917835.3'[&tax_clade="Stenosarchaea group",tax_class="Halobacteria",tax_family="Halobacteriaceae",tax_genus="Halobacterium",tax_order="Halobacteriales",tax_phylum="Euryarchaeota",tax_species="Halobacterium sp. BOL4-2",tax_superkingdom="Archaea",tax_species_group="nan"]
	'GCA_016917855.1'[&tax_clade="Stenosarchaea group",tax_class="Halobacteria",tax_family="Halobacteriaceae",tax_genus="Halobacterium",tax_order="Halobacteriales",tax_phylum="Euryarchaeota",tax_species="Halobacterium sp. GSL-19",tax_superkingdom="Archaea",tax_species_group="nan"]
	'GCA_017094445.1'[&tax_clade="Stenosarchaea group",tax_class="Halobacteria",tax_family="Haloarculaceae",tax_genus="Halapricum",tax_order="Halobacteriales",tax_phylum="Euryarchaeota",tax_species="Halapricum desulfuricans",tax_superkingdom="Archaea",tax_species_group="nan"]
	'GCA_017094465.1'[&tax_clade="Stenosarchaea group",tax_class="Halobacteria",tax_family="Haloarculaceae",tax_genus="Halapricum",tax_order="Halobacteriales",tax_phylum="Euryarchaeota",tax_species="Halapricum desulfuricans",tax_superkingdom="Archaea",tax_species_group="nan"]
	'GCA_017094485.1'[&tax_clade="Stenosarchaea group",tax_class="Halobacteria",tax_family="Natronoarchaeaceae",tax_genus="Natranaeroarchaeum",tax_order="Halobacteriales",tax_phylum="Euryarchaeota",tax_species="Natranaeroarchaeum sulfidigenes",tax_superkingdom="Archaea",tax_species_group="nan"]
	'GCA_017094505.1'[&tax_clade="Stenosarchaea group",tax_class="Halobacteria",tax_family="Haloarculaceae",tax_genus="Halapricum",tax_order="Halobacteriales",tax_phylum="Euryarchaeota",tax_species="Halapricum desulfuricans",tax_superkingdom="Archaea",tax_species_group="nan"]
	'GCA_017094525.1'[&tax_clade="Stenosarchaea group",tax_class="Halobacteria",tax_family="Haloarculaceae",tax_genus="Halapricum",tax_order="Halobacteriales",tax_phylum="Euryarchaeota",tax_species="Halapricum desulfuricans",tax_superkingdom="Archaea",tax_species_group="nan"]
	'GCA_017352095.1'[&tax_clade="Stenosarchaea group",tax_class="Halobacteria",tax_family="Natrialbaceae",tax_genus="Haloterrigena",tax_order="Natrialbales",tax_phylum="Euryarchaeota",tax_species="Haloterrigena longa",tax_superkingdom="Archaea",tax_species_group="nan"]
	'GCA_017352155.2'[&tax_clade="Stenosarchaea group",tax_class="Halobacteria",tax_family="Natrialbaceae",tax_genus="Haloterrigena",tax_order="Natrialbales",tax_phylum="Euryarchaeota",tax_species="Haloterrigena alkaliphila",tax_superkingdom="Archaea",tax_species_group="nan"]
	'GCA_017612575.1'[&tax_clade="Stenosarchaea group",tax_class="Halobacteria",tax_family="Haloarculaceae",tax_genus="Halomicrobium",tax_order="Halobacteriales",tax_phylum="Euryarchaeota",tax_species="Halomicrobium sp. IBSBa",tax_superkingdom="Archaea",tax_species_group="nan"]
	'GCA_017873555.1'[&tax_clade="Stenosarchaea group",tax_class="Halobacteria",tax_family="Halorubraceae",tax_genus="Halorubrum",tax_order="Haloferacales",tax_phylum="Euryarchaeota",tax_species="Halorubrum trapanicum",tax_superkingdom="Archaea",tax_species_group="nan"]
	'GCA_018200015.1'[&tax_clade="Stenosarchaea group",tax_class="Halobacteria",tax_family="Haloarculaceae",tax_genus="Haloarcula",tax_order="Halobacteriales",tax_phylum="Euryarchaeota",tax_species="Haloarcula sinaiiensis",tax_superkingdom="Archaea",tax_species_group="nan"]
	'GCA_018228765.1'[&tax_clade="Stenosarchaea group",tax_class="Halobacteria",tax_family="Halorubraceae",tax_genus="Halorubrum",tax_order="Haloferacales",tax_phylum="Euryarchaeota",tax_species="Halorubrum ruber",tax_superkingdom="Archaea",tax_species_group="nan"]
	'GCA_018419995.1'[&tax_clade="Stenosarchaea group",tax_class="Halobacteria",tax_family="Haloferacaceae",tax_genus="Haloferax",tax_order="Haloferacales",tax_phylum="Euryarchaeota",tax_species="Haloferax volcanii",tax_superkingdom="Archaea",tax_species_group="nan"]
	'GCA_018420015.1'[&tax_clade="Stenosarchaea group",tax_class="Halobacteria",tax_family="Haloferacaceae",tax_genus="Haloferax",tax_order="Haloferacales",tax_phylum="Euryarchaeota",tax_species="Haloferax volcanii",tax_superkingdom="Archaea",tax_species_group="nan"]
	'GCA_018420055.1'[&tax_clade="Stenosarchaea group",tax_class="Halobacteria",tax_family="Haloferacaceae",tax_genus="Haloferax",tax_order="Haloferacales",tax_phylum="Euryarchaeota",tax_species="Haloferax volcanii",tax_superkingdom="Archaea",tax_species_group="nan"]
	'GCA_018420065.1'[&tax_clade="Stenosarchaea group",tax_class="Halobacteria",tax_family="Haloferacaceae",tax_genus="Haloferax",tax_order="Haloferacales",tax_phylum="Euryarchaeota",tax_species="Haloferax volcanii",tax_superkingdom="Archaea",tax_species_group="nan"]
	'GCA_018623055.1'[&tax_clade="Stenosarchaea group",tax_class="Halobacteria",tax_family="Halorubraceae",tax_genus="Halorubrum",tax_order="Haloferacales",tax_phylum="Euryarchaeota",tax_species="Halorubrum sp. 2020YC2",tax_superkingdom="Archaea",tax_species_group="nan"]
	'GCA_019599405.1'[&tax_clade="Stenosarchaea group",tax_class="Halobacteria",tax_family="Haloarculaceae",tax_genus="Halomicroarcula",tax_order="Halobacteriales",tax_phylum="Euryarchaeota",tax_species="Halomicroarcula salinisoli",tax_superkingdom="Archaea",tax_species_group="nan"]
	'GCA_019599485.1'[&tax_clade="Stenosarchaea group",tax_class="Halobacteria",tax_family="Haloarculaceae",tax_genus="Halomicroarcula",tax_order="Halobacteriales",tax_phylum="Euryarchaeota",tax_species="Halomicroarcula salinisoli",tax_superkingdom="Archaea",tax_species_group="nan"]
	'GCA_019693215.1'[&tax_clade="Stenosarchaea group",tax_class="Halobacteria",tax_family="Natronoarchaeaceae",tax_genus="Salinarchaeum",tax_order="Halobacteriales",tax_phylum="Euryarchaeota",tax_species="Salinarchaeum sp. IM2453",tax_superkingdom="Archaea",tax_species_group="nan"]
	'GCA_019823105.1'[&tax_clade="Stenosarchaea group",tax_class="Halobacteria",tax_family="Halorubraceae",tax_genus="Halobaculum",tax_order="Haloferacales",tax_phylum="Euryarchaeota",tax_species="Halobaculum magnesiiphilum",tax_superkingdom="Archaea",tax_species_group="nan"]
	'GCA_019880225.1'[&tax_clade="Stenosarchaea group",tax_class="Halobacteria",tax_family="Halorubraceae",tax_genus="Halobaculum",tax_order="Haloferacales",tax_phylum="Euryarchaeota",tax_species="Halobaculum rubrum",tax_superkingdom="Archaea",tax_species_group="nan"]
	'GCA_019880245.1'[&tax_clade="Stenosarchaea group",tax_class="Halobacteria",tax_family="Halorubraceae",tax_genus="Halobaculum",tax_order="Haloferacales",tax_phylum="Euryarchaeota",tax_species="Halobaculum roseum",tax_superkingdom="Archaea",tax_species_group="nan"]
	'GCA_020105915.1'[&tax_clade="Stenosarchaea group",tax_class="Halobacteria",tax_family="Natrialbaceae",tax_genus="Haloterrigena",tax_order="Natrialbales",tax_phylum="Euryarchaeota",tax_species="Haloterrigena longa",tax_superkingdom="Archaea",tax_species_group="nan"]
	'GCA_020736485.1'[&tax_clade="Stenosarchaea group",tax_class="Halobacteria",tax_family="Halobacteriaceae",tax_genus="Halobacterium",tax_order="Halobacteriales",tax_phylum="Euryarchaeota",tax_species="Halobacterium sp. NRC-34001",tax_superkingdom="Archaea",tax_species_group="nan"]
	'GCA_021233415.1'[&tax_clade="Stenosarchaea group",tax_class="Halobacteria",tax_family="Halobacteriaceae",tax_genus="Halobacterium",tax_order="Halobacteriales",tax_phylum="Euryarchaeota",tax_species="Halobacterium litoreum",tax_superkingdom="Archaea",tax_species_group="nan"]
	'GCA_021233435.1'[&tax_clade="Stenosarchaea group",tax_class="Halobacteria",tax_family="Halobacteriaceae",tax_genus="Halobacterium",tax_order="Halobacteriales",tax_phylum="Euryarchaeota",tax_species="Halobacterium noricense",tax_superkingdom="Archaea",tax_species_group="nan"]
	'GCA_021431925.1'[&tax_clade="Stenosarchaea group",tax_class="Halobacteria",tax_family="Halorubraceae",tax_genus="Halobaculum",tax_order="Haloferacales",tax_phylum="Euryarchaeota",tax_species="Halobaculum sp. CBA1158",tax_superkingdom="Archaea",tax_species_group="nan"]
	'GCA_022807515.1'[&tax_clade="Stenosarchaea group",tax_class="Halobacteria",tax_family="Haloarculaceae",tax_genus="Haloarcula",tax_order="Halobacteriales",tax_phylum="Euryarchaeota",tax_species="Haloarcula hispanica",tax_superkingdom="Archaea",tax_species_group="nan"]
	'GCA_022870485.1'[&tax_clade="Stenosarchaea group",tax_class="Halobacteria",tax_family="Halococcaceae",tax_genus="Halococcus",tax_order="Halobacteriales",tax_phylum="Euryarchaeota",tax_species="Halococcus dombrowskii",tax_superkingdom="Archaea",tax_species_group="nan"]
	'GCA_023115355.1'[&tax_clade="Stenosarchaea group",tax_class="Halobacteria",tax_family="Halobacteriaceae",tax_genus="Halocatena",tax_order="Halobacteriales",tax_phylum="Euryarchaeota",tax_species="Halocatena sp. AD-1",tax_superkingdom="Archaea",tax_species_group="nan"]
	'GCA_023238205.1'[&tax_clade="Stenosarchaea group",tax_class="Halobacteria",tax_family="Halobacteriaceae",tax_genus="Halorussus",tax_order="Halobacteriales",tax_phylum="Euryarchaeota",tax_species="Halorussus sp. XZYJT49",tax_superkingdom="Archaea",tax_species_group="nan"]
	'GCA_023238445.1'[&tax_clade="Stenosarchaea group",tax_class="Halobacteria",tax_family="Halobacteriaceae",tax_genus="Halorussus",tax_order="Halobacteriales",tax_phylum="Euryarchaeota",tax_species="Halorussus sp. XZYJT40",tax_superkingdom="Archaea",tax_species_group="nan"]
	'GCA_023544685.1'[&tax_clade="Stenosarchaea group",tax_class="Halobacteria",tax_family="Halobacteriaceae",tax_genus="Halalkalicoccus",tax_order="Halobacteriales",tax_phylum="Euryarchaeota",tax_species="Halalkalicoccus sp.",tax_superkingdom="Archaea",tax_species_group="nan"]
	'GCA_023638055.1'[&tax_clade="Stenosarchaea group",tax_class="Halobacteria",tax_family="Natronoarchaeaceae",tax_genus="Natranaeroarchaeum",tax_order="Halobacteriales",tax_phylum="Euryarchaeota",tax_species="Natranaeroarchaeum aerophilus",tax_superkingdom="Archaea",tax_species_group="nan"]
	'GCA_024136985.1'[&tax_clade="Stenosarchaea group",tax_class="Halobacteria",tax_family="Haloferacaceae",tax_genus="Haloferax",tax_order="Haloferacales",tax_phylum="Euryarchaeota",tax_species="Haloferax sp. AB510",tax_superkingdom="Archaea",tax_species_group="nan"]
	'GCA_024138125.1'[&tax_clade="Stenosarchaea group",tax_class="Halobacteria",tax_family="Halobacteriaceae",tax_genus="Halorussus",tax_order="Halobacteriales",tax_phylum="Euryarchaeota",tax_species="Halorussus sp. YCN54",tax_superkingdom="Archaea",tax_species_group="nan"]
	'GCA_024138145.1'[&tax_clade="Stenosarchaea group",tax_class="Halobacteria",tax_family="Natrialbaceae",tax_genus="Halovivax",tax_order="Natrialbales",tax_phylum="Euryarchaeota",tax_species="Halovivax sp. AGai3-5",tax_superkingdom="Archaea",tax_species_group="nan"]
	'GCA_024138165.1'[&tax_clade="Stenosarchaea group",tax_class="Halobacteria",tax_family="Halobacteriaceae",tax_genus="Halorussus",tax_order="Halobacteriales",tax_phylum="Euryarchaeota",tax_species="Halorussus sp. XZYJT10",tax_superkingdom="Archaea",tax_species_group="nan"]
	'GCA_024204665.1'[&tax_clade="Stenosarchaea group",tax_class="Halobacteria",tax_family="Natrialbaceae",tax_genus="Saliphagus",tax_order="Natrialbales",tax_phylum="Euryarchaeota",tax_species="Saliphagus sp. WLHS1",tax_superkingdom="Archaea",tax_species_group="nan"]
	'GCA_024449025.1'[&tax_clade="Stenosarchaea group",tax_class="Halobacteria",tax_family="Haloarculaceae",tax_genus="Natronomonas",tax_order="Halobacteriales",tax_phylum="Euryarchaeota",tax_species="Natronomonas sp. F2-12",tax_superkingdom="Archaea",tax_species_group="nan"]
	'GCA_024730625.1'[&tax_clade="Stenosarchaea group",tax_class="Halobacteria",tax_family="Haloferacaceae",tax_genus="Haloferax",tax_order="Haloferacales",tax_phylum="Euryarchaeota",tax_species="Haloferax larsenii",tax_superkingdom="Archaea",tax_species_group="nan"]
	'GCA_024972735.1'[&tax_clade="Stenosarchaea group",tax_class="Halobacteria",tax_family="Halorubraceae",tax_genus="Halalkaliarchaeum",tax_order="Haloferacales",tax_phylum="Euryarchaeota",tax_species="Halalkaliarchaeum sp. AArc-CO",tax_superkingdom="Archaea",tax_species_group="nan"]
	'GCA_024972755.1'[&tax_clade="Stenosarchaea group",tax_class="Halobacteria",tax_family="Halobacteriaceae",tax_genus="Halanaeroarchaeum",tax_order="Halobacteriales",tax_phylum="Euryarchaeota",tax_species="Halanaeroarchaeum sp. HSR-CO",tax_superkingdom="Archaea",tax_species_group="nan"]
	'GCA_025231485.1'[&tax_clade="Stenosarchaea group",tax_class="Halobacteria",tax_family="nan",tax_genus="Salinirubellus",tax_order="Halobacteriales",tax_phylum="Euryarchaeota",tax_species="Salinirubellus salinus",tax_superkingdom="Archaea",tax_species_group="nan"]
	'GCA_025517425.1'[&tax_clade="Stenosarchaea group",tax_class="Halobacteria",tax_family="nan",tax_genus="nan",tax_order="nan",tax_phylum="Euryarchaeota",tax_species="Halobacteria archaeon AArc-dxtr1",tax_superkingdom="Archaea",tax_species_group="nan"]
	'GCA_025517465.1'[&tax_clade="Stenosarchaea group",tax_class="Halobacteria",tax_family="nan",tax_genus="nan",tax_order="nan",tax_phylum="Euryarchaeota",tax_species="Halobacteria archaeon HArc-gm2",tax_superkingdom="Archaea",tax_species_group="nan"]
	'GCA_025517495.1'[&tax_clade="Stenosarchaea group",tax_class="Halobacteria",tax_family="nan",tax_genus="nan",tax_order="nan",tax_phylum="Euryarchaeota",tax_species="Halobacteria archaeon AArc-xg1-1",tax_superkingdom="Archaea",tax_species_group="nan"]
	'GCA_025517525.1'[&tax_clade="Stenosarchaea group",tax_class="Halobacteria",tax_family="nan",tax_genus="nan",tax_order="nan",tax_phylum="Euryarchaeota",tax_species="Halobacteria archaeon AArc-curdl1",tax_superkingdom="Archaea",tax_species_group="nan"]
	'GCA_025517565.1'[&tax_clade="Stenosarchaea group",tax_class="Halobacteria",tax_family="nan",tax_genus="nan",tax_order="nan",tax_phylum="Euryarchaeota",tax_species="Halobacteria archaeon HArc-curdl7",tax_superkingdom="Archaea",tax_species_group="nan"]
	'GCA_900100385.1'[&tax_clade="Stenosarchaea group",tax_class="Halobacteria",tax_family="Halobacteriaceae",tax_genus="Halovenus",tax_order="Halobacteriales",tax_phylum="Euryarchaeota",tax_species="Halovenus aranensis",tax_superkingdom="Archaea",tax_species_group="nan"]
	'GCA_900101245.1'[&tax_clade="Stenosarchaea group",tax_class="Halobacteria",tax_family="Natrialbaceae",tax_genus="Haloterrigena",tax_order="Natrialbales",tax_phylum="Euryarchaeota",tax_species="Haloterrigena hispanica",tax_superkingdom="Archaea",tax_species_group="nan"]
	'GCA_900102305.1'[&tax_clade="Stenosarchaea group",tax_class="Halobacteria",tax_family="Haloarculaceae",tax_genus="Halorientalis",tax_order="Halobacteriales",tax_phylum="Euryarchaeota",tax_species="Halorientalis regularis",tax_superkingdom="Archaea",tax_species_group="nan"]
	'GCA_900102375.1'[&tax_clade="Stenosarchaea group",tax_class="Halobacteria",tax_family="Halorubraceae",tax_genus="Halorubrum",tax_order="Haloferacales",tax_phylum="Euryarchaeota",tax_species="Halorubrum xinjiangense",tax_superkingdom="Archaea",tax_species_group="nan"]
	'GCA_900103505.1'[&tax_clade="Stenosarchaea group",tax_class="Halobacteria",tax_family="Halobacteriaceae",tax_genus="Haloarchaeobius",tax_order="Halobacteriales",tax_phylum="Euryarchaeota",tax_species="Haloarchaeobius iranensis",tax_superkingdom="Archaea",tax_species_group="nan"]
	'GCA_900104065.1'[&tax_clade="Stenosarchaea group",tax_class="Halobacteria",tax_family="Natrialbaceae",tax_genus="Natronobacterium",tax_order="Natrialbales",tax_phylum="Euryarchaeota",tax_species="Natronobacterium texcoconense",tax_superkingdom="Archaea",tax_species_group="nan"]
	'GCA_900106715.1'[&tax_clade="Stenosarchaea group",tax_class="Halobacteria",tax_family="Haloarculaceae",tax_genus="Haloarcula",tax_order="Halobacteriales",tax_phylum="Euryarchaeota",tax_species="Haloarcula vallismortis",tax_superkingdom="Archaea",tax_species_group="nan"]
	'GCA_900107205.1'[&tax_clade="Stenosarchaea group",tax_class="Halobacteria",tax_family="Halorubraceae",tax_genus="Halopenitus",tax_order="Haloferacales",tax_phylum="Euryarchaeota",tax_species="Halopenitus persicus",tax_superkingdom="Archaea",tax_species_group="nan"]
	'GCA_900107665.1'[&tax_clade="Stenosarchaea group",tax_class="Halobacteria",tax_family="Haloferacaceae",tax_genus="Haloplanus",tax_order="Haloferacales",tax_phylum="Euryarchaeota",tax_species="Haloplanus vescus",tax_superkingdom="Archaea",tax_species_group="nan"]
	'GCA_900108095.1'[&tax_clade="Stenosarchaea group",tax_class="Halobacteria",tax_family="Natrialbaceae",tax_genus="Natronorubrum",tax_order="Natrialbales",tax_phylum="Euryarchaeota",tax_species="Natronorubrum sediminis",tax_superkingdom="Archaea",tax_species_group="nan"]
	'GCA_900108165.1'[&tax_clade="Stenosarchaea group",tax_class="Halobacteria",tax_family="Haloferacaceae",tax_genus="Halobellus",tax_order="Haloferacales",tax_phylum="Euryarchaeota",tax_species="Halobellus limi",tax_superkingdom="Archaea",tax_species_group="nan"]
	'GCA_900108505.1'[&tax_clade="Stenosarchaea group",tax_class="Halobacteria",tax_family="Halorubraceae",tax_genus="Halopenitus",tax_order="Haloferacales",tax_phylum="Euryarchaeota",tax_species="Halopenitus malekzadehii",tax_superkingdom="Archaea",tax_species_group="nan"]
	'GCA_900109695.1'[&tax_clade="Stenosarchaea group",tax_class="Halobacteria",tax_family="Haloferacaceae",tax_genus="Haloferax",tax_order="Haloferacales",tax_phylum="Euryarchaeota",tax_species="Haloferax larsenii",tax_superkingdom="Archaea",tax_species_group="nan"]
	'GCA_900110215.1'[&tax_clade="Stenosarchaea group",tax_class="Halobacteria",tax_family="Haloarculaceae",tax_genus="Halorientalis",tax_order="Halobacteriales",tax_phylum="Euryarchaeota",tax_species="Halorientalis persicus",tax_superkingdom="Archaea",tax_species_group="nan"]
	'GCA_900110455.1'[&tax_clade="Stenosarchaea group",tax_class="Halobacteria",tax_family="Natrialbaceae",tax_genus="Halopiger",tax_order="Natrialbales",tax_phylum="Euryarchaeota",tax_species="Halopiger salifodinae",tax_superkingdom="Archaea",tax_species_group="nan"]
	'GCA_900110465.1'[&tax_clade="Stenosarchaea group",tax_class="Halobacteria",tax_family="Haloferacaceae",tax_genus="Halogranum",tax_order="Haloferacales",tax_phylum="Euryarchaeota",tax_species="Halogranum amylolyticum",tax_superkingdom="Archaea",tax_species_group="nan"]
	'GCA_900110865.1'[&tax_clade="Stenosarchaea group",tax_class="Halobacteria",tax_family="Natrialbaceae",tax_genus="Natrinema",tax_order="Natrialbales",tax_phylum="Euryarchaeota",tax_species="Natrinema salaciae",tax_superkingdom="Archaea",tax_species_group="nan"]
	'GCA_900111485.1'[&tax_clade="Stenosarchaea group",tax_class="Halobacteria",tax_family="Natrialbaceae",tax_genus="Haloterrigena",tax_order="Natrialbales",tax_phylum="Euryarchaeota",tax_species="Haloterrigena hispanica",tax_superkingdom="Archaea",tax_species_group="nan"]
	'GCA_900111935.1'[&tax_clade="Stenosarchaea group",tax_class="Halobacteria",tax_family="Halorubraceae",tax_genus="Halorubrum",tax_order="Haloferacales",tax_phylum="Euryarchaeota",tax_species="Halorubrum sodomense",tax_superkingdom="Archaea",tax_species_group="nan"]
	'GCA_900112205.1'[&tax_clade="Stenosarchaea group",tax_class="Halobacteria",tax_family="Natrialbaceae",tax_genus="Halobiforma",tax_order="Natrialbales",tax_phylum="Euryarchaeota",tax_species="Halobiforma haloterrestris",tax_superkingdom="Archaea",tax_species_group="nan"]
	'GCA_900113615.1'[&tax_clade="Stenosarchaea group",tax_class="Halobacteria",tax_family="Halorubraceae",tax_genus="Halorubrum",tax_order="Haloferacales",tax_phylum="Euryarchaeota",tax_species="Halorubrum aquaticum",tax_superkingdom="Archaea",tax_species_group="nan"]
	'GCA_900114435.1'[&tax_clade="Stenosarchaea group",tax_class="Halobacteria",tax_family="Haloarculaceae",tax_genus="Halomicrobium",tax_order="Halobacteriales",tax_phylum="Euryarchaeota",tax_species="Halomicrobium zhouii",tax_superkingdom="Archaea",tax_species_group="nan"]
	'GCA_900114455.1'[&tax_clade="Stenosarchaea group",tax_class="Halobacteria",tax_family="Haloferacaceae",tax_genus="Halogranum",tax_order="Haloferacales",tax_phylum="Euryarchaeota",tax_species="Halogranum rubrum",tax_superkingdom="Archaea",tax_species_group="nan"]
	'GCA_900115785.1'[&tax_clade="Stenosarchaea group",tax_class="Halobacteria",tax_family="Haloferacaceae",tax_genus="Halogeometricum",tax_order="Haloferacales",tax_phylum="Euryarchaeota",tax_species="Halogeometricum limi",tax_superkingdom="Archaea",tax_species_group="nan"]
	'GCA_900116205.1'[&tax_clade="Stenosarchaea group",tax_class="Halobacteria",tax_family="Natrialbaceae",tax_genus="Halostagnicola",tax_order="Natrialbales",tax_phylum="Euryarchaeota",tax_species="Halostagnicola kamekurae",tax_superkingdom="Archaea",tax_species_group="nan"]
	'GCA_900129775.1'[&tax_clade="Stenosarchaea group",tax_class="Halobacteria",tax_family="Halorubraceae",tax_genus="Halobaculum",tax_order="Haloferacales",tax_phylum="Euryarchaeota",tax_species="Halobaculum gomorrense",tax_superkingdom="Archaea",tax_species_group="nan"]
	'GCA_900156425.1'[&tax_clade="Stenosarchaea group",tax_class="Halobacteria",tax_family="Halobacteriaceae",tax_genus="Haladaptatus",tax_order="Halobacteriales",tax_phylum="Euryarchaeota",tax_species="Haladaptatus litoreus",tax_superkingdom="Archaea",tax_species_group="nan"]
	'GCA_900156475.1'[&tax_clade="Stenosarchaea group",tax_class="Halobacteria",tax_family="Natrialbaceae",tax_genus="Natronorubrum",tax_order="Natrialbales",tax_phylum="Euryarchaeota",tax_species="Natronorubrum thiooxidans",tax_superkingdom="Archaea",tax_species_group="nan"]
	'GCA_900182635.1'[&tax_clade="Stenosarchaea group",tax_class="Halobacteria",tax_family="Halorubraceae",tax_genus="Halorubrum",tax_order="Haloferacales",tax_phylum="Euryarchaeota",tax_species="Halorubrum cibi",tax_superkingdom="Archaea",tax_species_group="nan"]
	'GCA_900188075.1'[&tax_clade="Stenosarchaea group",tax_class="Halobacteria",tax_family="Halorubraceae",tax_genus="Halorubrum",tax_order="Haloferacales",tax_phylum="Euryarchaeota",tax_species="Halorubrum ezzemoulense",tax_superkingdom="Archaea",tax_species_group="nan"]
;
end;
begin trees;
	tree tree_1 = [&R] (((((((((((((('GCA_000336975.1':4.14E-4,'GCA_000336835.1':9.5E-5)[&1st_support=0,2nd_support=100]:2.0E-6,'GCA_000336855.1':1.42E-4)[&1st_support=100,2nd_support=100]:0.012203,((((('GCA_003383065.1':7.21E-4,'GCA_003383015.1':0.003089)[&1st_support=100,2nd_support=100]:9.85E-4,(('GCA_003665865.1':1.0E-6,'GCA_003665905.1':1.0E-6)[&1st_support=0,2nd_support=52]:2.0E-6,'GCA_00338300…
end;
begin figtree;
	set appearance.backgroundColorAttribute="Default";
	set appearance.backgroundColour=#ffffff;
	set appearance.branchColorAttribute="User selection";
	set appearance.branchColorGradient=false;
	set appearance.branchLineWidth=1.0;
	set appearance.branchMinLineWidth=0.0;
	set appearance.branchWidthAttribute="Fixed";
	set appearance.foregroundColour=#000000;
	set appearance.hilightingGradient=false;
	set appearance.selectionColour=#2d3680;
	set branchLabels.colorAttribute="User selection";
	set branchLabels.displayAttribute="1st_support";
	set branchLabels.fontName="sansserif";
	set branchLabels.fontSize=8;
	set branchLabels.fontStyle=0;
	set branchLabels.isShown=true;
	set branchLabels.significantDigits=4;
	set layout.expansion=0;
	set layout.layoutType="RECTILINEAR";
	set layout.zoom=0;
	set legend.attribute=null;
	set legend.fontSize=10.0;
	set legend.isShown=false;
	set legend.significantDigits=4;
	set nodeBars.barWidth=4.0;
	set nodeBars.displayAttribute=null;
	set nodeBars.isShown=false;
	set nodeLabels.colorAttribute="User selection";
	set nodeLabels.displayAttribute="Node ages";
	set nodeLabels.fontName="sansserif";
	set nodeLabels.fontSize=8;
	set nodeLabels.fontStyle=0;
	set nodeLabels.isShown=false;
	set nodeLabels.significantDigits=4;
	set nodeShapeExternal.colourAttribute=null;
	set nodeShapeExternal.isShown=false;
	set nodeShapeExternal.minSize=10.0;
	set nodeShapeExternal.scaleType=Width;
	set nodeShapeExternal.shapeType=Circle;
	set nodeShapeExternal.size=4.0;
	set nodeShapeExternal.sizeAttribute=null;
	set nodeShapeInternal.colourAttribute=null;
	set nodeShapeInternal.isShown=false;
	set nodeShapeInternal.minSize=10.0;
	set nodeShapeInternal.scaleType=Width;
	set nodeShapeInternal.shapeType=Circle;
	set nodeShapeInternal.size=4.0;
	set nodeShapeInternal.sizeAttribute=null;
	set polarLayout.alignTipLabels=false;
	set polarLayout.angularRange=0;
	set polarLayout.rootAngle=0;
	set polarLayout.rootLength=100;
	set polarLayout.showRoot=true;
	set radialLayout.spread=0.0;
	set rectilinearLayout.alignTipLabels=false;
	set rectilinearLayout.curvature=0;
	set rectilinearLayout.rootLength=100;
	set scale.offsetAge=0.0;
	set scale.rootAge=1.0;
	set scale.scaleFactor=1.0;
	set scale.scaleRoot=false;
	set scaleAxis.automaticScale=true;
	set scaleAxis.fontSize=8.0;
	set scaleAxis.isShown=false;
	set scaleAxis.lineWidth=1.0;
	set scaleAxis.majorTicks=1.0;
	set scaleAxis.minorTicks=0.5;
	set scaleAxis.origin=0.0;
	set scaleAxis.reverseAxis=false;
	set scaleAxis.showGrid=true;
	set scaleBar.automaticScale=true;
	set scaleBar.fontSize=10.0;
	set scaleBar.isShown=true;
	set scaleBar.lineWidth=1.0;
	set scaleBar.scaleRange=0.0;
	set tipLabels.colorAttribute="tax_family";
	set tipLabels.displayAttribute="tax_species";
	set tipLabels.fontName="sansserif";
	set tipLabels.fontSize=8;
	set tipLabels.fontStyle=0;
	set tipLabels.isShown=true;
	set tipLabels.significantDigits=4;
	set trees.order=true;
	set trees.orderType="increasing";
	set trees.rooting=false;
	set trees.rootingType="User Selection";
	set trees.transform=false;
	set trees.transformType="cladogram";
end;
