# Supplementary material for: Tissue-Like Multicellular Development Triggered by Mechanical Compression in Archaea
Source: Science. Author manuscript; Available in PMC 2025 Jun 6. (PMC7617734; doi:10.1126/science.adu0047)
Supplement: Data S1 - S5 [file EMS206035-supplement-Data_S1___S5.zip › science.adu0047_data_s2.xlsx]

## Sheet: (A) All candidates above arbitr
refseq_id	locus_tag	old_locus_tag	uniprot_id	refseq_annot	uniprot_annot	baseMean	log2FoldChange	lfcSE	stat	pvalue	padj	time	psortb_pred	psortb_score	signalp6_pred	deeptmhmm_pred	tmbed_pred	pass_type
WP_004042027.1	HVO_RS15005	HVO_2145	D4GUU2	halocyanin domain-containing protein	Halocyanin	183.29	6.42211	0.575149	11.166	5.98209e-29	5.54241e-26	Tissues	Extracellular	9.28	TATLIPO	SP	SP
WP_004042025.1	HVO_RS14995	HVO_2143	D4GUU0	DUF2249 domain-containing protein	DUF2249 family protein	48.7687	6.28687	1.46988	4.27714	1.89307e-05	0.000594553	Tissues	Cytoplasmic	7.5	OTHER	GLOB	GLOB
WP_049941497.1	HVO_RS04295	HVO_A0548	D4GRL0	DoxX family protein	DoxX domain protein	4980.89	-5.7038	0.378175	-15.0824	2.11339e-51	8.14924e-48	Coenocytes	CytoplasmicMembrane	9.99	OTHER	TM	TM	multi-pass
WP_004042264.1	HVO_RS16135	HVO_2375	D4GWM3	PstS family phosphate ABC transporter substrate-binding protein	ABC-type transport system periplasmic substrate-binding protein (Probable substrate phosphate)	21461.6	5.62564	0.414678	13.5663	6.34344e-42	2.44603e-38	Cellularization	CytoplasmicMembrane	9.82	TATLIPO	SP	SP
WP_004041168.1	HVO_RS01770	HVO_B0366	D4GQ13	molecular chaperone TorD family protein	Tat proofreading chaperone DmsD	196.04	5.61316	0.512443	10.9537	6.37672e-28	3.37602e-25	Tissues	CytoplasmicMembrane	9.82	OTHER	GLOB	GLOB
WP_013035369.1	HVO_RS10520	HVO_1211	D4GWY2	flagellin A2	Flagellin A2	2881.78	-5.57436	0.500791	-11.1311	8.85378e-29	6.56242e-26	Tissues	Flagellar		OTHER	TM	SP+TM	single-pass
WP_004043732.1	HVO_RS10515	HVO_1210	D4GWY0	flagellin A1	Flagellin A1	3121.56	-5.49543	0.489293	-11.2314	2.8605e-29	3.53368e-26	Tissues	Flagellar		OTHER	TM	SP+TM	single-pass
WP_004041262.1	HVO_RS01345	HVO_B0276	D4GPS3	DMT family transporter	DMT superfamily transport protein	1377.35	5.30174	1.11772	4.74334	2.10222e-06	8.65647e-05	Tissues	CytoplasmicMembrane	9.99	OTHER	TM	TM	multi-pass
WP_049941502.1	HVO_RS08360	HVO_0763	D4GTQ8	DoxX family protein	DoxX domain protein	10816.9	-5.29135	0.427248	-12.3847	3.16161e-35	3.04779e-32	Coenocytes	CytoplasmicMembrane	9.99	OTHER	TM	TM	multi-pass
WP_004042264.1	HVO_RS16135	HVO_2375	D4GWM3	PstS family phosphate ABC transporter substrate-binding protein	ABC-type transport system periplasmic substrate-binding protein (Probable substrate phosphate)	21461.6	5.26743	0.41468	12.7024	5.73307e-37	7.3689e-34	Coenocytes	CytoplasmicMembrane	9.82	TATLIPO	SP	SP
WP_013035499.1	HVO_RS07700	HVO_0623	D4GSL9	MoaD/ThiS family protein	MoaD family protein	193.636	5.22611	0.54845	9.52887	1.59003e-21	4.20904e-19	Tissues	Cytoplasmic	7.5	OTHER	GLOB	GLOB
WP_004041169.1	HVO_RS01765	HVO_B0365	D4GQ12	NrfD/PsrC family molybdoenzyme membrane anchor subunit	Dimethylsulfoxide reductase subunit C	573.725	5.04089	0.419523	12.0157	2.93706e-33	1.08848e-29	Tissues	CytoplasmicMembrane	9.99	OTHER	TM	TM	multi-pass
WP_004042773.1	HVO_RS17490	HVO_2649	M0F5N9	hypothetical protein	Uncharacterized protein	12.8735	-4.94569	0.899432	-5.49869	3.82633e-08	2.44489e-06	Tissues	Cytoplasmic	7.5	OTHER	GLOB	GLOB
WP_004041371.1	HVO_RS00805	HVO_B0164	D4GPG6	molybdopterin-dependent oxidoreductase	nitrate reductase (quinone)	779.006	4.93277	0.484764	10.1756	2.54807e-24	9.44317e-22	Tissues	CytoplasmicMembrane	9.82	TAT	SP	SP
WP_004041170.1	HVO_RS01760	HVO_B0364	D4GQ11	sulfate reduction electron transfer complex DsrMKJOP subunit DsrO	Dimethylsulfoxide reductase subunit B	819.142	4.91537	0.430639	11.4141	3.55413e-30	6.58581e-27	Tissues	CytoplasmicMembrane	9.82	OTHER	GLOB	GLOB
WP_004041171.1	HVO_RS01755	HVO_B0363	D4GQ10	molybdopterin-dependent oxidoreductase	Dimethylsulfoxide reductase subunit A	2123.42	4.86333	0.50706	9.59124	8.70353e-22	2.48118e-19	Tissues	Cytoplasmic_multiloc	8.61	TAT	SP	SP
WP_049941497.1	HVO_RS04295	HVO_A0548	D4GRL0	DoxX family protein	DoxX domain protein	4980.89	-4.83629	0.377175	-12.8224	1.22792e-37	2.36744e-34	Cellularization	CytoplasmicMembrane	9.99	OTHER	TM	TM	multi-pass
WP_004044319.1	HVO_RS07660	HVO_0615	M0GHP7	hypothetical protein	Prepilin-type N-terminal cleavage/methylation domain-containing protein	6.6445	-4.80485	1.36318	-3.52472	0.000423924	0.00429042	Cellularization	Cytoplasmic	7.5	OTHER	TM	SP+TM	single-pass
WP_004042019.1	HVO_RS14970	HVO_2137	D4GUT4	cupin domain-containing protein	Cupin 2 barrel domain protein	64.9085	4.75758	0.468113	10.1633	2.89026e-24	9.73756e-22	Tissues	Cytoplasmic	7.5	OTHER	GLOB	GLOB
WP_004042016.1	HVO_RS14955	HVO_2134	D4GUT1	DUF2249 domain-containing protein	DUF2249 family protein	112.553	4.75138	0.597994	7.94552	1.93373e-15	3.41257e-13	Tissues	Cytoplasmic	7.5	OTHER	GLOB	GLOB
WP_004041370.1	HVO_RS00810	HVO_B0165	D4GPG7	4Fe-4S dicluster domain-containing protein	Respiratory nitrate reductase electron transfer subunit	235.004	4.68502	0.422541	11.0877	1.43869e-28	8.8863e-26	Tissues	CytoplasmicMembrane	9.82	OTHER	GLOB	GLOB
WP_004041355.1	HVO_RS00885	HVO_B0180	D4GPI1	2-phosphosulfolactate phosphatase	2-phosphosulfolactate phosphatase	4.65942	4.68494	1.63192	2.87082	0.00409408	0.0220486	Cellularization	Cytoplasmic	7.5	OTHER	GLOB	GLOB
WP_004041355.1	HVO_RS00885	HVO_B0180	D4GPI1	2-phosphosulfolactate phosphatase	2-phosphosulfolactate phosphatase	4.65942	4.62519	1.62922	2.8389	0.00452687	0.0258219	Coenocytes	Cytoplasmic	7.5	OTHER	GLOB	GLOB
WP_004041262.1	HVO_RS01345	HVO_B0276	D4GPS3	DMT family transporter	DMT superfamily transport protein	1377.35	4.62257	1.11778	4.13548	3.54214e-05	0.000601696	Coenocytes	CytoplasmicMembrane	9.99	OTHER	TM	TM	multi-pass
WP_004042645.1	HVO_RS17160	HVO_2580	D4GU13	FAD-dependent oxidoreductase	L-aspartate oxidase	1475.16	-4.60884	1.01368	-4.54666	5.45038e-06	0.000136948	Coenocytes	Cytoplasmic	9.65	OTHER	GLOB	GLOB
WP_004041899.1	HVO_RS00195	HVO_2015	D4GU28	hypothetical protein	Actin-like protein N-terminal domain-containing	2416.4	1.48546	0.511688	8.766	1.85128e-18	4.57389e-16	Tissues	Cytoplasmic	7.5	OTHER	GLOB	GLOB
WP_004040832.1	HVO_RS03970	HVO_A0477	D4GRE2	substrate-binding domain-containing protein	ABC-type transport system periplasmic substrate-binding protein (Probable substrate phosphate)	3308.02	4.34707	0.49209	8.83389	1.01098e-18	5.56907e-16	Cellularization	Unknown		TATLIPO	SP	SP
WP_049941502.1	HVO_RS08360	HVO_0763	D4GTQ8	DoxX family protein	DoxX domain protein	10816.9	-4.32611	0.426899	-10.1338	3.91182e-24	3.0168e-21	Cellularization	CytoplasmicMembrane	9.99	OTHER	TM	TM	multi-pass
WP_004042017.1	HVO_RS14960	HVO_2135	D4GUT2	hypothetical protein	Uncharacterized protein	73.9518	4.25365	0.511694	8.31288	9.34061e-17	2.03625e-14	Tissues	CytoplasmicMembrane	9.99	OTHER	TM	TM	multi-pass
WP_004041373.1	HVO_RS00795	HVO_B0162	D4GPG4	cytochrome bc complex cytochrome b subunit	Respiratory nitrate reductase b-type cytochrome subunit	374.957	4.20291	0.520898	8.06859	7.11163e-16	1.38714e-13	Tissues	CytoplasmicMembrane	10	OTHER	TM	TM	multi-pass
WP_013035612.1	HVO_RS07650	HVO_0613	D4GSK9	MBL fold metallo-hydrolase	Beta-lactamase domain protein	12.2055	-4.07832	0.987069	-4.13175	3.60011e-05	0.000741676	Cellularization	Cytoplasmic	7.5	OTHER	GLOB	GLOB
WP_004041111.1	HVO_RS00205	HVO_B0043	D4GP45	GNAT family N-acetyltransferase	N4-hydroxy-1-aminopropane O-acetyltransferase	447.417	4.01696	0.465713	8.62542	6.38603e-18	1.47916e-15	Tissues	Cytoplasmic	7.5	OTHER	GLOB	GLOB
WP_004041112.1	HVO_RS00200	HVO_B0042	D4GP44	lysine N(6)-hydroxylase/L-ornithine N(5)-oxygenase family protein	1 3-diaminopropane N-3-monooxygenase	1375.97	4.00468	0.56044	7.14561	8.95992e-13	1.18591e-10	Tissues	Cytoplasmic	9.96	OTHER	GLOB	GLOB
WP_004040886.1	HVO_RS04240	HVO_A0536	D4GRJ8	hydantoinase B/oxoprolinase family protein	N-methylhydantoinase (ATP-hydrolyzing) B	3493.43	-3.99182	0.458643	-8.70355	3.21649e-18	1.24028e-15	Coenocytes	Cytoplasmic	7.5	OTHER	GLOB	GLOB
WP_004041262.1	HVO_RS01345	HVO_B0276	D4GPS3	DMT family transporter	DMT superfamily transport protein	1377.35	3.98942	1.11792	3.5686	0.000358899	0.00383356	Cellularization	CytoplasmicMembrane	9.99	OTHER	TM	TM	multi-pass
WP_004040887.1	HVO_RS04245	HVO_A0537	D4GRJ9	hydantoinase/oxoprolinase family protein	N-methylhydantoinase (ATP-hydrolyzing) A	3604.36	-3.95401	0.484081	-8.16806	3.13385e-16	8.05609e-14	Coenocytes	Cytoplasmic	7.5	OTHER	GLOB	GLOB
WP_004042029.1	HVO_RS15015	HVO_2147	D4GUU4	cbb3-type cytochrome c oxidase subunit I	Nitric oxide reductase subunit B-like protein	582.03	3.94191	0.381854	10.3231	5.54115e-25	2.28172e-22	Tissues	CytoplasmicMembrane	10	OTHER	TM	TM	multi-pass
WP_004041372.1	HVO_RS00800	HVO_B0163	M0IFX8	hypothetical protein	Uncharacterized protein	37.2649	3.922	0.668414	5.86761	4.42111e-09	3.21267e-07	Tissues	Unknown		OTHER	TM	TM	multi-pass
WP_004041368.1	HVO_RS00820	HVO_B0167	D4GPG9	molecular chaperone TorD family protein	Chaperonin-like protein	89.5537	3.86986	0.526867	7.34505	2.05689e-13	2.93186e-11	Tissues	Unknown		OTHER	GLOB	GLOB
WP_004041640.1	HVO_RS13155	HVO_1757	D4GS82	DoxX family membrane protein	DoxX domain protein	583.994	-3.86216	0.337206	-11.4534	2.26113e-30	1.74379e-27	Coenocytes	CytoplasmicMembrane	9.99	OTHER	TM	SP+TM	multi-pass
WP_004041366.1	HVO_RS00830	HVO_B0169	D4GPH1	HEAT repeat domain-containing protein	HEAT-PBS family protein	46.4578	3.85333	0.600453	6.41738	1.38641e-10	1.46801e-08	Tissues	Cytoplasmic	7.5	OTHER	GLOB	GLOB
WP_004040833.1	HVO_RS03975	HVO_A0478	D4GRE3	phosphate ABC transporter permease subunit PstC	Phosphate transport system permease protein	90.5708	3.84562	0.609461	6.30986	2.79286e-10	3.16743e-08	Cellularization	CytoplasmicMembrane	10	OTHER	TM	TM	multi-pass
WP_004041110.1	HVO_RS00210	HVO_B0044	D4GP46	IucA/IucC family protein	Siderophore biosynthesis protein IucA	1477.01	3.83435	0.516466	7.42422	1.13449e-13	1.68176e-11	Tissues	Cytoplasmic	7.5	OTHER	GLOB	GLOB
WP_004044346.1	HVO_RS07530	HVO_0588	D4GSI3	adenosylcobinamide-GDP ribazoletransferase	Adenosylcobinamide-GDP ribazoletransferase	67.9823	-3.79065	0.769078	-4.92882	8.27272e-07	3.50545e-05	Cellularization	CytoplasmicMembrane	10	OTHER	TM	TM	multi-pass
WP_004041234.1	HVO_RS01475	HVO_B0306	D4GPV3	Zn-dependent hydrolase	Ureidoglycolate amidohydrolase	5.99057	-3.78078	1.03269	-3.6611	0.000251136	0.00294392	Cellularization	Unknown		OTHER	GLOB	GLOB
WP_004041374.1	HVO_RS00790	HVO_B0161	D4GPG3	Rieske 2Fe-2S domain-containing protein	Respiratory nitrate reductase iron-sulfur subunit	115.617	3.7687	0.640447	5.88449	3.99291e-09	3.01994e-07	Tissues	CytoplasmicMembrane	9.82	OTHER	TM	SP+TM	single-pass
WP_257721176.1	HVO_RS07360	HVO_0553	D4GSF0	ABC transporter substrate-binding protein	Chemotactic signal transduction system periplasmic substrate-binding protein BasB	49.0123	-3.76225	0.757681	-4.96548	6.85306e-07	3.21486e-05	Tissues	Cytoplasmic	7.5	OTHER	GLOB	GLOB
WP_004041639.1	HVO_RS13150	HVO_1756	D4GS81	GNAT family N-acetyltransferase	GNAT family acetyltransferase Pat1	576.614	-3.73756	0.452881	-8.25286	1.54645e-16	4.25936e-14	Coenocytes	Cytoplasmic	7.5	OTHER	GLOB	GLOB
WP_257721176.1	HVO_RS07360	HVO_0553	D4GSF0	ABC transporter substrate-binding protein	Chemotactic signal transduction system periplasmic substrate-binding protein BasB	49.0123	-3.73378	0.761401	-4.90383	9.39878e-07	3.89696e-05	Cellularization	Cytoplasmic	7.5	OTHER	GLOB	GLOB
WP_004041375.1	HVO_RS00785	HVO_B0160	M0IDB8	hypothetical protein	Uncharacterized protein	139.264	3.7323	0.588387	6.34328	2.24924e-10	2.27373e-08	Tissues	CytoplasmicMembrane	9.99	OTHER	TM	TM	multi-pass
WP_004040874.1	HVO_RS04180	HVO_A0523	D4GRI5	zinc ribbon domain-containing protein	UPF0219 family protein	419.283	-3.72065	0.670495	-5.54911	2.87127e-08	1.67752e-06	Coenocytes	Unknown		OTHER	GLOB	GLOB
WP_004042825.1	HVO_RS17590	HVO_2669	D4GV44	flavodoxin domain-containing protein	Flavodoxin domain protein	240.212	-3.67372	0.420682	-8.73279	2.48461e-18	1.06452e-15	Coenocytes	Unknown		OTHER	GLOB	GLOB
WP_004040835.1	HVO_RS03985	HVO_A0480	D4GRE5	phosphate ABC transporter ATP-binding protein PstB	ABC-type transport system ATP-binding protein (Probable substrate phosphate)	160.607	3.66251	0.509111	7.19394	6.29475e-13	1.61817e-10	Cellularization	CytoplasmicMembrane	9.82	OTHER	GLOB	GLOB
WP_013035046.1	HVO_RS03825	HVO_A0445	D4GR33	ISH3-like element ISHvo20 family transposase	ISH3-type transposase ISHvo20	7813.98	3.65296	0.471938	7.74034	9.91517e-15	1.59764e-12	Tissues	Cytoplasmic	7.5	OTHER	GLOB	GLOB
WP_049941503.1	HVO_RS09335	HVO_0968	D4GV75	NADH-quinone oxidoreductase subunit D	NADH dehydrogenase-like complex subunit CD	851.084	3.64279	0.33694	10.8114	3.03991e-27	1.40824e-24	Tissues	Cytoplasmic	9.96	OTHER	GLOB	GLOB
WP_004041639.1	HVO_RS13150	HVO_1756	D4GS81	GNAT family N-acetyltransferase	GNAT family acetyltransferase Pat1	576.614	-3.62892	0.453403	-8.00374	1.20701e-15	4.65421e-13	Cellularization	Cytoplasmic	7.5	OTHER	GLOB	GLOB
WP_004044316.1	HVO_RS07675	HVO_0618	D4GSL4	hypothetical protein	Secreted glycoprotein	10.8497	-3.62594	1.11395	-3.25504	0.00113376	0.00893821	Cellularization	Unknown		SP	TM	SP+TM	single-pass
WP_004041288.1	HVO_RS01215	HVO_B0248	L5NY79	SDR family oxidoreductase	Short-chain family oxidoreductase	1073.4	3.62345	0.519148	6.97961	2.96001e-12	3.52985e-10	Coenocytes	Cytoplasmic	9.96	OTHER	GLOB	GLOB
WP_004041369.1	HVO_RS00815	HVO_B0166	D4GPG8	ethylbenzene dehydrogenase-related protein	Respiratory nitrate reductase heme b subunit	78.8954	3.61222	0.368597	9.79993	1.12668e-22	3.47955e-20	Tissues	CytoplasmicMembrane	9.75	SP	SP+TM	SP+TM	single-pass
WP_004041365.1	HVO_RS00835	HVO_B0170	D4GPH2	P-loop NTPase	Iron-sulfur cluster carrier protein	104.557	3.60703	0.452994	7.96263	1.68417e-15	3.12077e-13	Tissues	Unknown		OTHER	GLOB	GLOB
WP_004043988.1	HVO_RS21400	HVO_0957	D4GV64	hypothetical protein	Uncharacterized protein	58.7178	3.59827	0.634323	5.67261	1.40635e-08	1.00424e-06	Cellularization	Cytoplasmic	7.5	OTHER	GLOB	GLOB
WP_004042026.1	HVO_RS15000	HVO_2144	D4GUU1	TIGR04053 family radical SAM/SPASM domain-containing protein	Coproheme decarboxylase AhbD	44.8086	3.57637	0.51525	6.94103	3.89256e-12	4.97443e-10	Tissues	Cytoplasmic	7.5	OTHER	GLOB	GLOB
WP_004040832.1	HVO_RS03970	HVO_A0477	D4GRE2	substrate-binding domain-containing protein	ABC-type transport system periplasmic substrate-binding protein (Probable substrate phosphate)	3308.02	3.55777	0.492138	7.22921	4.85827e-13	8.145e-11	Coenocytes	Unknown		TATLIPO	SP	SP
WP_004042781.1	HVO_RS17510	HVO_2653	D4GV11	hypothetical protein	Uncharacterized protein	5.26314	-3.5434	1.30902	-2.70691	0.00679118	0.0313614	Cellularization	CytoplasmicMembrane	9.99	OTHER	TM	TM	multi-pass
WP_004042648.1	HVO_RS17165	HVO_2581	D4GU15	quinolinate synthase NadA	Quinolinate synthase	2657.24	-3.53974	0.507919	-6.9691	3.18967e-12	3.52985e-10	Coenocytes	Cytoplasmic	9.96	OTHER	GLOB	GLOB
WP_004041640.1	HVO_RS13155	HVO_1757	D4GS82	DoxX family membrane protein	DoxX domain protein	583.994	-3.52816	0.336535	-10.4838	1.02562e-25	9.88693e-23	Cellularization	CytoplasmicMembrane	9.99	OTHER	TM	SP+TM	multi-pass
WP_004042643.1	HVO_RS17155	HVO_2579	D4GU12	carboxylating nicotinate-nucleotide diphosphorylase	Nicotinate-nucleotide pyrophosphorylase [carboxylating]	1114.29	-3.52767	0.586718	-6.01254	1.82634e-09	1.3543e-07	Coenocytes	Cytoplasmic	9.96	OTHER	GLOB	GLOB
WP_004044102.1	HVO_RS08700	HVO_0834	D4GUH3	OB-fold domain-containing protein	DUF35 family protein	199.275	-3.51663	0.773712	-4.54514	5.48981e-06	0.000173514	Cellularization	Unknown		OTHER	GLOB	GLOB
WP_004042008.1	HVO_RS14910	HVO_2124	D4GUS1	ABC transporter permease	ABC-type transport system permease protein (Probable substrate dipeptide/oligopeptide)	452.84	-3.51345	0.499503	-7.0339	2.00837e-12	2.58143e-10	Coenocytes	CytoplasmicMembrane	10	OTHER	TM	TM	multi-pass
WP_004040833.1	HVO_RS03975	HVO_A0478	D4GRE3	phosphate ABC transporter permease subunit PstC	Phosphate transport system permease protein	90.5708	3.50667	0.60974	5.75109	8.86675e-09	6.10539e-07	Coenocytes	CytoplasmicMembrane	10	OTHER	TM	TM	multi-pass
WP_004042999.1	HVO_RS18010	HVO_2754	D4GWB5	tripartite tricarboxylate transporter permease	DUF112 family protein	6.98333	-3.50446	0.971242	-3.60823	0.000308292	0.00326759	Coenocytes	CytoplasmicMembrane	9.99	OTHER	SP+TM	SP+TM	multi-pass
WP_144064025.1	HVO_RS20495	HVO_A0350	D4GR24	hypothetical protein	Uncharacterized protein	13467.3	3.48042	0.548801	6.34186	2.27004e-10	2.27373e-08	Tissues	Unknown		TAT	SP	SP
WP_004045197.1	HVO_RS05205	HVO_0106	D4GYV2	DUF1641 domain-containing protein	DUF1641 domain protein	350.416	-3.47391	0.333247	-10.4244	1.91772e-25	1.23245e-22	Coenocytes	Cytoplasmic	7.5	OTHER	GLOB	GLOB
WP_013035612.1	HVO_RS07650	HVO_0613	D4GSK9	MBL fold metallo-hydrolase	Beta-lactamase domain protein	12.2055	-3.46534	0.892989	-3.8806	0.000104197	0.00141473	Coenocytes	Cytoplasmic	7.5	OTHER	GLOB	GLOB
WP_004042005.1	HVO_RS14895	HVO_2121	D4GUR8	hypothetical protein	Uncharacterized protein	27.3797	-3.45383	0.57509	-6.00573	1.90474e-09	1.70807e-07	Cellularization	CytoplasmicMembrane	9.75	OTHER	TM	TM	multi-pass
WP_013035671.1	HVO_RS19410	HVO_C0033	D4H0C1	hypothetical protein	Integral membrane protein	444.576	3.45107	0.556977	6.19607	5.78892e-10	5.31561e-08	Tissues	Unknown		OTHER	TM	SP+TM	multi-pass
WP_004041889.1	HVO_RS14330	HVO_2006	D4GTN4	PGF-CTERM sorting domain-containing protein	Secreted glycoprotein	450.697	3.44709	0.690506	4.99212	5.97211e-07	2.1725e-05	Coenocytes	Extracellular	8.82	SP	SP	SP
WP_004045195.1	HVO_RS05200	HVO_0105	D4GYV1	FAD/NAD(P)-binding oxidoreductase	FAD-dependent oxidoreductase	3858.04	-3.42427	0.247368	-13.8428	1.40552e-43	2.70983e-40	Coenocytes	CytoplasmicMembrane	9.82	OTHER	GLOB	GLOB
WP_004043998.1	HVO_RS09235	HVO_0947	D4GV45	hypothetical protein	Uncharacterized protein	834.94	-3.42099	0.433299	-7.89521	2.89829e-15	6.20877e-13	Coenocytes	CytoplasmicMembrane	9.75	OTHER	TM	TM	multi-pass
WP_004044504.1	HVO_RS06715	HVO_0420	D4GRW1	methyl-accepting chemotaxis protein	Transducer protein MpcT	950.588	-3.41976	0.474781	-7.20281	5.8984e-13	9.47677e-11	Coenocytes	CytoplasmicMembrane	9.82	OTHER	TM	TM	multi-pass
WP_004040887.1	HVO_RS04245	HVO_A0537	D4GRJ9	hydantoinase/oxoprolinase family protein	N-methylhydantoinase (ATP-hydrolyzing) A	3604.36	-3.41742	0.483813	-7.06352	1.62332e-12	3.68207e-10	Cellularization	Cytoplasmic	7.5	OTHER	GLOB	GLOB
WP_004042773.1	HVO_RS17490	HVO_2649	M0F5N9	hypothetical protein	Uncharacterized protein	12.8735	-3.40578	0.699603	-4.86817	1.12638e-06	4.57192e-05	Cellularization	Cytoplasmic	7.5	OTHER	GLOB	GLOB
WP_004042264.1	HVO_RS16135	HVO_2375	D4GWM3	PstS family phosphate ABC transporter substrate-binding protein	ABC-type transport system periplasmic substrate-binding protein (Probable substrate phosphate)	21461.6	3.40289	0.414747	8.20473	2.31104e-16	4.75817e-14	Tissues	CytoplasmicMembrane	9.82	TATLIPO	SP	SP
WP_004043821.1	HVO_RS10065	HVO_1116	D4GW55	helix-turn-helix domain-containing protein	HTH domain protein	945.837	-3.39367	0.484053	-7.01093	2.36737e-12	2.9447e-10	Coenocytes	Cytoplasmic	7.5	OTHER	GLOB	GLOB
WP_004041108.1	HVO_RS00220	HVO_B0046	D4GP48	diaminobutyrate--2-oxoglutarate transaminase	Diaminobutyrate--2-oxoglutarate aminotransferase	1145.2	3.34909	0.429534	7.79702	6.3386e-15	1.06777e-12	Tissues	Cytoplasmic	9.96	OTHER	GLOB	GLOB
WP_144064026.1	HVO_RS19930	HVO_A0351	D4GR25	hypothetical protein	Uncharacterized protein	14865.2	3.34299	0.514782	6.49398	8.35989e-11	9.11228e-09	Tissues	Cytoplasmic	7.5	OTHER	GLOB	TM	single-pass
WP_004040880.1	HVO_RS04210	HVO_A0530	D4GRJ2	NAD(P)-dependent oxidoreductase	GalE family epimerase/dehydratase	989.897	-3.32821	0.546335	-6.09188	1.1159e-09	8.96438e-08	Coenocytes	Cytoplasmic	7.5	OTHER	GLOB	GLOB
WP_004041288.1	HVO_RS01215	HVO_B0248	L5NY79	SDR family oxidoreductase	Short-chain family oxidoreductase	1073.4	3.32029	0.51928	6.39402	1.61577e-10	2.07681e-08	Cellularization	Cytoplasmic	9.96	OTHER	GLOB	GLOB
WP_004043997.1	HVO_RS09240	HVO_0948	D4GV50	universal stress protein	UspA domain protein	356.611	-3.31816	0.353039	-9.39883	5.51724e-21	3.03921e-18	Coenocytes	Cytoplasmic	9.96	OTHER	GLOB	GLOB
WP_004044390.1	HVO_RS07305	HVO_0541	D4GS73	aconitate hydratase	aconitate hydratase	8086.55	-3.31032	0.500118	-6.61907	3.61455e-11	3.3185e-09	Coenocytes	Cytoplasmic	9.96	OTHER	GLOB	GLOB
WP_004042007.1	HVO_RS14905	HVO_2123	D4GUS0	ABC transporter ATP-binding protein	ABC-type transport system ATP-binding protein (Probable substrate dipeptide/oligopeptide)	299.266	-3.30457	0.480871	-6.87205	6.32836e-12	6.77838e-10	Coenocytes	CytoplasmicMembrane	9.82	OTHER	GLOB	GLOB
WP_004043737.1	HVO_RS10490	HVO_1205	M0I9M8	chemotaxis protein CheD	Probable chemoreceptor glutamine deamidase CheD	95.6515	-3.27094	0.706054	-4.6327	3.60921e-06	0.000137894	Tissues	Cytoplasmic	7.5	OTHER	GLOB	GLOB
WP_004041374.1	HVO_RS00790	HVO_B0161	D4GPG3	Rieske 2Fe-2S domain-containing protein	Respiratory nitrate reductase iron-sulfur subunit	115.617	-3.25803	0.784473	-4.15314	3.27942e-05	0.00056706	Coenocytes	CytoplasmicMembrane	9.82	OTHER	TM	SP+TM	single-pass
WP_004041585.1	HVO_RS12855	HVO_1696	D4H041	L-lactate permease	LctP family transport protein	3268.42	-3.23803	0.589475	-5.49308	3.94986e-08	2.45656e-06	Cellularization	CytoplasmicMembrane	10	OTHER	TM	TM	multi-pass
WP_004040888.1	HVO_RS04250	HVO_A0538	D4GRK0	Nramp family divalent metal transporter	NRAMP family transport protein (Probable substrate divalent metal cation)	5742.51	-3.23645	0.353947	-9.1439	6.02421e-20	2.90367e-17	Coenocytes	CytoplasmicMembrane	10	OTHER	TM	TM	multi-pass
WP_004040879.1	HVO_RS04205	HVO_A0529	D4GRJ1	thiamine pyrophosphate-binding protein	Acetolactate synthase large subunit	2022.13	-3.22571	0.639338	-5.04539	4.5259e-07	1.74519e-05	Coenocytes	Cytoplasmic	9.96	OTHER	GLOB	GLOB
WP_004041113.1	HVO_RS00195	HVO_B0041	D4GP43	IucA/IucC family siderophore biosynthesis protein	Siderophore biosynthesis protein IucC	2416.4	3.21962	0.511875	6.28986	3.17759e-10	3.40356e-08	Cellularization	Cytoplasmic	7.5	OTHER	GLOB	GLOB
WP_004043980.1	HVO_RS09320	HVO_0965	D4GV72	AMP phosphorylase	AMP phosphorylase	1566.44	-3.21384	0.402991	-7.97496	1.52431e-15	3.67359e-13	Coenocytes	Cytoplasmic	7.5	OTHER	GLOB	GLOB
WP_004042009.1	HVO_RS14915	HVO_2125	D4GUS2	ABC transporter permease	ABC-type transport system permease protein (Probable substrate dipeptide/oligopeptide)	581.636	-3.21168	0.524113	-6.12785	8.90754e-10	7.46684e-08	Coenocytes	CytoplasmicMembrane	10	OTHER	TM	TM	multi-pass
WP_013035207.1	HVO_RS02455	HVO_A0133	D4GQG3	glycine zipper family protein	Tat pathway signal sequence domain protein	85152.3	3.2031	0.663256	4.82936	1.36972e-06	5.97197e-05	Tissues	Unknown		TAT	SP	SP
WP_081442862.1	HVO_RS00725	HVO_B0150	D4GPF1	ABC transporter substrate-binding protein	ABC-type transport system periplasmic substrate-binding protein	959.119	3.19781	0.575136	5.5601	2.69624e-08	1.723e-06	Cellularization	Unknown		OTHER	GLOB	GLOB
WP_004041242.1	HVO_RS01440	HVO_B0297	M0IFZ1	hypothetical protein	CsbD family protein	42.9635	3.19654	0.725865	4.40376	1.06389e-05	0.000352034	Tissues
WP_004041552.1	HVO_RS12685	HVO_1661	D4GZM6	group 1 truncated hemoglobin	Globin family protein	282.953	3.18862	0.515986	6.17965	6.42423e-10	5.53679e-08	Tissues	Cytoplasmic	7.5	OTHER	GLOB	GLOB
WP_004044297.1	HVO_RS07775	HVO_0638	M0FEP2	hypothetical protein	Uncharacterized protein	23.1793	-3.18779	0.858197	-3.71452	0.000203586	0.00252464	Cellularization	CytoplasmicMembrane	9.99	OTHER	TM	TM	multi-pass
WP_004040886.1	HVO_RS04240	HVO_A0536	D4GRJ8	hydantoinase B/oxoprolinase family protein	N-methylhydantoinase (ATP-hydrolyzing) B	3493.43	-3.18677	0.458141	-6.95587	3.50381e-12	7.50593e-10	Cellularization	Cytoplasmic	7.5	OTHER	GLOB	GLOB
WP_004044315.1	HVO_RS07680	HVO_0619	D4GSL5	type II secretion system F family protein	Type IV pilus biogenesis complex membrane subunit	65.5255	-3.16814	0.565618	-5.6012	2.12869e-08	1.41521e-06	Cellularization	CytoplasmicMembrane	9.99	OTHER	TM	TM	multi-pass
WP_004040860.1	HVO_RS04115	HVO_A0509	M0HYH1	1,2-phenylacetyl-CoA epoxidase subunit PaaC	Phenylacetate-CoA oxygenase PaaI subunit	3423	-3.15763	0.640721	-4.92825	8.29698e-07	2.88227e-05	Coenocytes	Cytoplasmic	7.5	OTHER	GLOB	GLOB
WP_004043822.1	HVO_RS10060	HVO_1115	D4GW52	hypothetical protein	Uncharacterized protein	343.146	-3.14187	0.577085	-5.44438	5.19852e-08	2.74596e-06	Coenocytes	Cytoplasmic	7.5	OTHER	GLOB	GLOB
WP_004043705.1	HVO_RS10645	HVO_1237	L9UVA4	polymer-forming cytoskeletal protein	DUF583 domain protein	19.1315	-3.12251	0.857711	-3.64051	0.000272099	0.00298921	Coenocytes	CytoplasmicMembrane	9.99	SP	SP+TM	SP+TM	multi-pass
WP_004041320.1	HVO_RS01060	HVO_B0215	D4GPL6	PVC-type heme-binding CxxCH protein	Secreted glycosyl hydrolase	10.4638	-3.11441	0.721491	-4.31664	1.58425e-05	0.000313276	Coenocytes	Unknown		TAT	SP	SP
WP_004041174.1	HVO_RS01745	HVO_B0361	D4GQ08	helix-turn-helix domain-containing protein	Dimethyl sulfoxide reductase transcriptional activator	452.599	-3.10895	0.446145	-6.96847	3.20396e-12	3.52985e-10	Coenocytes	Cytoplasmic	7.5	OTHER	GLOB	GLOB
WP_004043726.1	HVO_RS10545	HVO_1216	D4GWY9	ATPase domain-containing protein	Arl cluster protein ArlH	115.382	-3.10828	0.516113	-6.02249	1.71758e-09	1.38377e-07	Tissues	CytoplasmicMembrane	9.82	OTHER	GLOB	GLOB
WP_004044451.1	HVO_RS06975	HVO_0471	D4GS11	hypothetical protein	Bacteriophage protein-like protein	89.0984	-3.10596	0.696818	-4.45735	8.29784e-06	0.000242398	Cellularization	Cytoplasmic	7.5	OTHER	GLOB	GLOB
WP_004044432.1	HVO_RS07070	HVO_0489	D4GS29	zinc ribbon domain-containing protein	Small CPxCG-related zinc finger protein	924.965	-3.10527	0.496119	-6.25912	3.87156e-10	4.03479e-08	Cellularization	Cytoplasmic	7.5	OTHER	GLOB	GLOB
WP_004042369.1	HVO_RS16540	HVO_2455	P52563	phosphoribosylanthranilate isomerase	N-(5'-phosphoribosyl)anthranilate isomerase	553.47	-3.10375	0.7373	-4.20961	2.55809e-05	0.000576842	Cellularization	Cytoplasmic	7.5	OTHER	GLOB	GLOB
WP_004041899.1	HVO_RS00195	HVO_2015	D4GU28	hypothetical protein	Actin-like protein N-terminal domain-containing	4.23519	1.08391	1.20994	2.54882	0.0108088	0.0432507	Cellularization
WP_004043989.1	HVO_RS09280	HVO_0956	D4GV63	metallophosphoesterase	Metallophosphoesterase domain protein	168.415	3.08364	0.520468	5.92474	3.12793e-09	2.46149e-07	Cellularization	Cytoplasmic	7.5	OTHER	GLOB	GLOB
WP_004041326.1	HVO_RS01030	HVO_B0209	D4GPL0	UbiA family prenyltransferase	UbiA prenyltransferase family protein	5.33758	-3.07662	1.17831	-2.61104	0.0090268	0.0379993	Cellularization	CytoplasmicMembrane	9.99	OTHER	TM	TM	multi-pass
WP_004043705.1	HVO_RS10645	HVO_1237	L9UVA4	polymer-forming cytoskeletal protein	DUF583 domain protein	19.1315	-3.07309	0.866811	-3.54529	0.000392187	0.00405435	Cellularization	CytoplasmicMembrane	9.99	SP	SP+TM	SP+TM	multi-pass
WP_004041603.1	HVO_RS12940	HVO_1713	D4H058	response regulator	histidine kinase	171.786	-3.06319	0.563104	-5.43984	5.33297e-08	3.34983e-06	Tissues	CytoplasmicMembrane	9.82	OTHER	GLOB	GLOB
WP_004041098.1	HVO_RS00270	HVO_B0056	D4GP58	ferredoxin	Ferredoxin (4Fe-4S)	414.701	-3.06186	0.745218	-4.10868	3.97928e-05	0.000790933	Cellularization	Cytoplasmic	7.5	OTHER	GLOB	GLOB
WP_004041109.1	HVO_RS00215	HVO_B0045	D4GP47	aspartate aminotransferase family protein	Diaminobutyrate decarboxylase	671.968	3.06005	0.565307	5.41308	6.19503e-08	3.76374e-06	Tissues	Cytoplasmic	7.5	OTHER	GLOB	GLOB
WP_004041925.1	HVO_RS14505	HVO_2038	D4GU52	ABC transporter substrate-binding protein	ABC-type transport system periplasmic substrate-binding protein	1193.29	3.03846	0.474515	6.4033	1.52053e-10	2.02178e-08	Cellularization	Unknown		TATLIPO	SP	SP
WP_004042033.1	HVO_RS15035	HVO_2150	D4GV83	halocyanin domain-containing protein	Halocyanin	1708.38	-3.03772	0.423684	-7.16977	7.51256e-13	1.15874e-10	Coenocytes	CytoplasmicMembrane	9.82	TAT	SP+TM	SP+TM	single-pass
WP_013035266.1	HVO_RS15520	HVO_2251	D4GVW7	L-lactate permease	LctP family transport protein	331.425	-3.03393	0.362917	-8.35986	6.27941e-17	1.86257e-14	Coenocytes	CytoplasmicMembrane	10	OTHER	TM	TM	multi-pass
WP_004041176.1	HVO_RS01735	HVO_B0359	M0IFZ5	hypothetical protein	YidE/YbjL duplication domain-containing protein	2291.11	-3.03228	0.355386	-8.53236	1.43394e-17	4.60773e-15	Coenocytes	CytoplasmicMembrane	9.99	OTHER	TM	TM	multi-pass
WP_013035369.1	HVO_RS10520	HVO_1211	D4GWY2	flagellin A2	Flagellin A2	2881.78	-3.01719	0.497794	-6.06111	1.35183e-09	1.27138e-07	Cellularization	Flagellar		OTHER	TM	SP+TM	single-pass
WP_004042006.1	HVO_RS14900	HVO_2122	L5NYR3	dipeptide ABC transporter ATP-binding protein	Putative dipeptides/oligopeptides ABC transporter ATP-binding protein	293.953	-3.01401	0.378985	-7.95285	1.82263e-15	4.13415e-13	Coenocytes	CytoplasmicMembrane	9.82	OTHER	GLOB	GLOB
WP_004042005.1	HVO_RS14895	HVO_2121	D4GUR8	hypothetical protein	Uncharacterized protein	27.3797	-3.00707	0.53972	-5.57153	2.52508e-08	1.49796e-06	Coenocytes	CytoplasmicMembrane	9.75	OTHER	TM	TM	multi-pass
WP_004043727.1	HVO_RS10540	HVO_1215	L5NVJ1	CARDB domain-containing protein	Fla cluster protein FlaG	83.58	-3.00525	0.522673	-5.74977	8.9363e-09	6.02144e-07	Tissues	Unknown		OTHER	TM	TM	single-pass
WP_049914811.1	HVO_RS15045	HVO_2152	D4GV85	helix-turn-helix domain-containing protein	HTH domain protein	154.074	3.00395	0.391424	7.67441	1.66187e-14	2.5662e-12	Tissues
WP_004044432.1	HVO_RS07070	HVO_0489	D4GS29	zinc ribbon domain-containing protein	Small CPxCG-related zinc finger protein	924.965	-2.99177	0.49556	-6.03714	1.56869e-09	1.20978e-07	Coenocytes	Cytoplasmic	7.5	OTHER	GLOB	GLOB
WP_004044504.1	HVO_RS06715	HVO_0420	D4GRW1	methyl-accepting chemotaxis protein	Transducer protein MpcT	950.588	-2.99135	0.474416	-6.30533	2.87589e-10	3.16841e-08	Cellularization	CytoplasmicMembrane	9.82	OTHER	TM	TM	multi-pass
WP_004040868.1	HVO_RS04150	HVO_A0517	D4GRH9	LLM class flavin-dependent oxidoreductase	Luciferase-type oxidoreductase	496.664	-2.9869	0.578833	-5.16022	2.46664e-07	1.02273e-05	Coenocytes	Unknown		OTHER	GLOB	GLOB
WP_004043998.1	HVO_RS09235	HVO_0947	D4GV45	hypothetical protein	Uncharacterized protein	834.94	-2.98419	0.432762	-6.89568	5.36079e-12	1.03356e-09	Cellularization	CytoplasmicMembrane	9.75	OTHER	TM	TM	multi-pass
WP_004044543.1	HVO_RS06535	HVO_0380	D4H006	hypothetical protein	Uncharacterized protein	409.482	2.97906	0.468926	6.35295	2.11227e-10	2.62739e-08	Cellularization	Cytoplasmic	7.5	OTHER	GLOB	GLOB
WP_004041176.1	HVO_RS01735	HVO_B0359	M0IFZ5	hypothetical protein	YidE/YbjL duplication domain-containing protein	2291.11	-2.97634	0.355548	-8.37112	5.70733e-17	2.44528e-14	Cellularization	CytoplasmicMembrane	9.99	OTHER	TM	TM	multi-pass
WP_004044102.1	HVO_RS08700	HVO_0834	D4GUH3	OB-fold domain-containing protein	DUF35 family protein	199.275	-2.96577	0.769611	-3.8536	0.000116393	0.00154763	Coenocytes	Unknown		OTHER	GLOB	GLOB
WP_004041305.1	HVO_RS01135	HVO_B0231	D4GPN2	hypothetical protein	DUF4013 domain-containing protein	14.2961	-2.9657	0.745489	-3.9782	6.94401e-05	0.00119976	Cellularization	CytoplasmicMembrane	9.99	OTHER	TM	TM	multi-pass
WP_004040884.1	HVO_RS04230	HVO_A0534	D4GRJ6	EthD family reductase	EthD domain protein	87.9225	-2.96388	0.637937	-4.64604	3.38368e-06	9.31962e-05	Coenocytes	Cytoplasmic	7.5	OTHER	GLOB	GLOB
WP_004042645.1	HVO_RS17160	HVO_2580	D4GU13	FAD-dependent oxidoreductase	L-aspartate oxidase	1475.16	-2.96334	1.01236	-2.92715	0.00342083	0.0194667	Cellularization	Cytoplasmic	9.65	OTHER	GLOB	GLOB
WP_006655018.1	HVO_RS20735	HVO_D0002	D4GQ29	hypothetical protein	CopG family transcriptional regulator	92.6226	2.95587	0.842804	3.50718	0.000452883	0.00444356	Coenocytes	Cytoplasmic	7.5	OTHER	GLOB	GLOB
WP_004041076.1	HVO_RS00380	HVO_B0079	D4GP81	ABC transporter ATP-binding protein	ABC-type transport system ATP-binding protein (Probable substrate dipeptide/oligopeptide)	4327.67	-2.95579	0.556335	-5.31297	1.07852e-07	5.07166e-06	Coenocytes	CytoplasmicMembrane	9.82	OTHER	GLOB	GLOB
WP_004040869.1	HVO_RS04155	HVO_A0518	A0A8T5CRG9	hypothetical protein	Uncharacterized protein	39.7819	-2.95558	0.491097	-6.01833	1.76226e-09	1.33241e-07	Coenocytes	Cytoplasmic	7.5	OTHER	GLOB	GLOB
WP_004041950.1	HVO_RS14625	HVO_2065	L9V9A4	hypothetical protein	Uncharacterized protein	178.115	-2.95519	1.07378	-2.75214	0.00592065	0.0315332	Coenocytes	CytoplasmicMembrane	9.75	OTHER	TM	TM	multi-pass
WP_004040867.1	HVO_RS04145	HVO_A0516	D4GRH8	ABC transporter permease	ABC-type transport system permease protein (Probable substrate branched-chain amino acids)	79.519	-2.94916	0.606136	-4.86551	1.14164e-06	3.82796e-05	Coenocytes	CytoplasmicMembrane	10	OTHER	TM	TM	multi-pass
WP_004041077.1	HVO_RS00375	HVO_B0078	D4GP80	ABC transporter ATP-binding protein	ABC-type transport system ATP-binding protein (Probable substrate dipeptide/oligopeptide)	3400.33	-2.9453	0.544796	-5.40625	6.43564e-08	3.30878e-06	Coenocytes	CytoplasmicMembrane	10	OTHER	GLOB	GLOB
WP_004042010.1	HVO_RS14920	HVO_2126	L9V9G0	ABC transporter substrate-binding protein	Putative dipeptides/oligopeptides ABC transporter periplasmic substrate-binding protein	2411.14	-2.9423	0.433874	-6.78146	1.18967e-11	1.17624e-09	Coenocytes
WP_004041951.1	HVO_RS14630	HVO_2066	L9V8U7	CARDB domain-containing protein	CARDB domain-containing protein	3824.02	2.9243	0.727288	4.02083	5.7993e-05	0.000876945	Coenocytes	Unknown		OTHER	TM	TM	single-pass
WP_004044347.1	HVO_RS07525	HVO_0587	D4GSI2	adenosylcobinamide-phosphate synthase CbiB	Probable cobalamin biosynthesis protein CobD	153.996	-2.92296	0.657104	-4.44825	8.65717e-06	0.000250993	Cellularization	CytoplasmicMembrane	9.99	OTHER	TM	TM	multi-pass
WP_004044344.1	HVO_RS07540	HVO_0590	D4GSI5	nicotinate-nucleotide--dimethylbenzimidazole phosphoribosyltransferase	UPF0284 protein HVO_0590	369.694	-2.91738	0.599767	-4.86419	1.14927e-06	4.61625e-05	Cellularization	Cytoplasmic	7.5	OTHER	GLOB	GLOB
WP_004041770.1	HVO_RS13770	HVO_1889	D4GSZ0	PIN domain-containing protein	PIN domain-containing protein	15.4874	-2.91233	0.890437	-3.27068	0.00107291	0.00860113	Cellularization	Cytoplasmic	7.5	OTHER	GLOB	GLOB
WP_004043732.1	HVO_RS10515	HVO_1210	D4GWY0	flagellin A1	Flagellin A1	3121.56	-2.90769	0.486563	-5.97597	2.28722e-09	2.00444e-07	Cellularization	Flagellar		OTHER	TM	SP+TM	single-pass
WP_004040861.1	HVO_RS04120	HVO_A0510	D4GRH2	1,2-phenylacetyl-CoA epoxidase subunit PaaD	DUF59 family protein	2178.53	-2.88912	0.57936	-4.98674	6.14052e-07	2.21288e-05	Coenocytes	Cytoplasmic	7.5	OTHER	GLOB	GLOB
WP_004041173.1	HVO_RS01750	HVO_B0362	M0III8	4Fe-4S ferredoxin N-terminal domain-containing protein	4Fe-4S ferredoxin iron-sulfur binding domain-containing protein	260.476	-2.88613	0.522465	-5.52407	3.31244e-08	1.90638e-06	Coenocytes	Cytoplasmic	7.5	OTHER	GLOB	GLOB
WP_004045197.1	HVO_RS05205	HVO_0106	D4GYV2	DUF1641 domain-containing protein	DUF1641 domain protein	350.416	-2.88378	0.330519	-8.72499	2.66201e-18	1.28309e-15	Cellularization	Cytoplasmic	7.5	OTHER	GLOB	GLOB
WP_004043821.1	HVO_RS10065	HVO_1116	D4GW55	helix-turn-helix domain-containing protein	HTH domain protein	945.837	-2.88314	0.483455	-5.96362	2.4671e-09	2.03429e-07	Cellularization	Cytoplasmic	7.5	OTHER	GLOB	GLOB
WP_004041174.1	HVO_RS01745	HVO_B0361	D4GQ08	helix-turn-helix domain-containing protein	Dimethyl sulfoxide reductase transcriptional activator	452.599	-2.87629	0.446113	-6.44745	1.13746e-10	1.68694e-08	Cellularization	Cytoplasmic	7.5	OTHER	GLOB	GLOB
WP_004040967.1	HVO_RS04590	HVO_A0611	D4GRS0	metal ABC transporter substrate-binding protein	ABC-type transport system periplasmic substrate-binding protein (Probable substrate zinc)	827.627	2.87363	0.58286	4.93022	8.21361e-07	3.80496e-05	Tissues	CytoplasmicMembrane	9.82	TATLIPO	SP	SP
WP_004044038.1	HVO_RS09015	HVO_0901	D4GUX5	branched-chain amino acid ABC transporter permease	ABC-type transport system permease protein (Probable substrate branched-chain amino acids)	672.419	-2.87177	0.511434	-5.61513	1.96413e-08	1.26228e-06	Coenocytes	CytoplasmicMembrane	10	OTHER	TM	TM	multi-pass
WP_004043990.1	HVO_RS09275	HVO_0955	D4GV62	hypothetical protein	DUF47 family protein	107.699	2.86712	0.561569	5.10555	3.2983e-07	1.60991e-05	Cellularization	Unknown		OTHER	GLOB	GLOB
WP_004040862.1	HVO_RS20780	HVO_A0511	D4GRH3	1,2-phenylacetyl-CoA epoxidase subunit PaaE	Small CPxCG-related zinc finger protein	546.621	-2.86424	0.576455	-4.96871	6.74001e-07	2.38436e-05	Coenocytes	Cytoplasmic	7.5	OTHER	GLOB	GLOB
WP_006655018.1	HVO_RS20735	HVO_D0002	D4GQ29	hypothetical protein	CopG family transcriptional regulator	92.6226	2.86112	0.843415	3.3923	0.00069309	0.00624694	Cellularization	Cytoplasmic	7.5	OTHER	GLOB	GLOB
WP_004042825.1	HVO_RS17590	HVO_2669	D4GV44	flavodoxin domain-containing protein	Flavodoxin domain protein	240.212	-2.86023	0.415326	-6.88671	5.70982e-12	1.04843e-09	Cellularization	Unknown		OTHER	GLOB	GLOB
WP_004040835.1	HVO_RS03985	HVO_A0480	D4GRE5	phosphate ABC transporter ATP-binding protein PstB	ABC-type transport system ATP-binding protein (Probable substrate phosphate)	160.607	2.85977	0.510114	5.60614	2.06888e-08	1.3078e-06	Coenocytes	CytoplasmicMembrane	9.82	OTHER	GLOB	GLOB
WP_004040859.1	HVO_RS04110	HVO_A0508	M0I2M1	1,2-phenylacetyl-CoA epoxidase subunit PaaB	PacF protein	1989.54	-2.85784	0.657948	-4.34356	1.40191e-05	0.000281551	Coenocytes	Unknown		OTHER	GLOB	GLOB
WP_004041092.1	HVO_RS00300	HVO_B0062	D4GP64	precorrin-6Y C5,15-methyltransferase (decarboxylating) subunit CbiT	Probable cobalt-precorrin-6B C(15)-methyltransferase (decarboxylating)	700.259	-2.85566	0.685154	-4.16792	3.07398e-05	0.000659074	Cellularization	Cytoplasmic	7.5	OTHER	GLOB	GLOB
WP_004041173.1	HVO_RS01750	HVO_B0362	M0III8	4Fe-4S ferredoxin N-terminal domain-containing protein	4Fe-4S ferredoxin iron-sulfur binding domain-containing protein	260.476	2.8545	0.482702	5.91358	3.34756e-09	2.58459e-07	Tissues	Cytoplasmic	7.5	OTHER	GLOB	GLOB
WP_004044337.1	HVO_RS07570	HVO_0597	D4GSJ2	OsmC family protein	OsmC domain protein	446.054	-2.85323	0.300217	-9.50387	2.02225e-21	1.29963e-18	Cellularization	Unknown		OTHER	GLOB	GLOB
WP_004041079.1	HVO_RS00365	HVO_B0076	O34180	hydantoinase/oxoprolinase family protein	Hydantoinase	2489.8	-2.85312	0.610859	-4.67068	3.00209e-06	8.38845e-05	Coenocytes	Unknown		OTHER	GLOB	GLOB
WP_004042109.1	HVO_RS15370	HVO_2220	D4GVT6	extracellular solute-binding protein	Transducer protein Htr38	95.4006	-2.85208	0.621916	-4.58596	4.51916e-06	0.000169172	Tissues	CytoplasmicMembrane	9.82	OTHER	TM	GLOB
WP_004044037.1	HVO_RS09020	HVO_0902	D4GUX7	ABC transporter ATP-binding protein	ABC-type transport system ATP-binding protein (Probable substrate branched-chain amino acids)	536.052	-2.85112	0.57285	-4.97709	6.45478e-07	2.30459e-05	Coenocytes	Cytoplasmic_multiloc	8.61	OTHER	GLOB	GLOB
WP_004042007.1	HVO_RS14905	HVO_2123	D4GUS0	ABC transporter ATP-binding protein	ABC-type transport system ATP-binding protein (Probable substrate dipeptide/oligopeptide)	299.266	-2.85044	0.479702	-5.94212	2.81367e-09	2.26032e-07	Cellularization	CytoplasmicMembrane	9.82	OTHER	GLOB	GLOB
WP_004042994.1	HVO_RS17995	HVO_2751	D4GWA9	hypothetical protein	Glycine zipper domain-containing protein	2257.25	-2.84517	0.374074	-7.60591	2.82911e-14	5.19478e-12	Coenocytes	CytoplasmicMembrane	9.75	OTHER	TM	TM	multi-pass
WP_004043822.1	HVO_RS10060	HVO_1115	D4GW52	hypothetical protein	Uncharacterized protein	343.146	-2.84416	0.576764	-4.93124	8.17111e-07	3.50086e-05	Cellularization	Cytoplasmic	7.5	OTHER	GLOB	GLOB
WP_013035071.1	HVO_RS04235	HVO_A0535	A0A8T5CRX1	M24 family metallopeptidase	Aminopeptidase P family protein	701.273	-2.84358	0.648544	-4.38456	1.16219e-05	0.000243554	Coenocytes	Cytoplasmic	9.96	OTHER	GLOB	GLOB
WP_004040834.1	HVO_RS03980	HVO_A0479	D4GRE4	phosphate ABC transporter permease PstA	Phosphate transport system permease protein PstA	211.936	2.8388	0.571649	4.96598	6.83556e-07	3.02965e-05	Cellularization	CytoplasmicMembrane	10	OTHER	TM	TM	multi-pass
WP_004044317.1	HVO_RS07670	HVO_0617	D4GSL3	hypothetical protein	Uncharacterized protein	19.6575	-2.83325	0.672468	-4.21321	2.51762e-05	0.000573638	Cellularization	Unknown		OTHER	TM	SP+TM	single-pass
WP_004041078.1	HVO_RS00370	HVO_B0077	D4GP79	DUF917 domain-containing protein	DUF917 family protein	2261.96	-2.82751	0.537915	-5.25643	1.4688e-07	6.58569e-06	Coenocytes	Cytoplasmic	7.5	OTHER	GLOB	GLOB
WP_004042008.1	HVO_RS14910	HVO_2124	D4GUS1	ABC transporter permease	ABC-type transport system permease protein (Probable substrate dipeptide/oligopeptide)	452.84	-2.82503	0.497921	-5.67365	1.39785e-08	1.00424e-06	Cellularization	CytoplasmicMembrane	10	OTHER	TM	TM	multi-pass
WP_004045195.1	HVO_RS05200	HVO_0105	D4GYV1	FAD/NAD(P)-binding oxidoreductase	FAD-dependent oxidoreductase	3858.04	-2.82412	0.247034	-11.4321	2.88919e-30	3.71358e-27	Cellularization	CytoplasmicMembrane	9.82	OTHER	GLOB	GLOB
	HVO_RS03840			universal stress protein		360.85	2.82043	0.557049	5.06317	4.12331e-07	2.09329e-05	Tissues
WP_004041075.1	HVO_RS00385	HVO_B0080	D4GP82	ABC transporter permease	ABC-type transport system permease protein (Probable substrate dipeptide/oligopeptide)	3653.53	-2.81968	0.578848	-4.87118	1.10932e-06	3.75222e-05	Coenocytes	CytoplasmicMembrane	10	OTHER	TM	TM	multi-pass
WP_004045032.1	HVO_RS04865	HVO_0034	M0I4D9	acyl-CoA thioesterase	Acyl-CoA thioester hydrolase	634.484	2.81161	0.552912	5.0851	3.67437e-07	1.46065e-05	Coenocytes	Cytoplasmic	7.5	OTHER	GLOB	GLOB
WP_004044036.1	HVO_RS09025	HVO_0903	D4GUX9	ABC transporter ATP-binding protein	ABC-type transport system ATP-binding protein (Probable substrate branched-chain amino acids)	518.655	-2.81043	0.546599	-5.14168	2.72294e-07	1.11698e-05	Coenocytes	Unknown		OTHER	GLOB	GLOB
WP_004043988.1	HVO_RS21400	HVO_0957	D4GV64	hypothetical protein	Uncharacterized protein	58.7178	2.80072	0.636601	4.39949	1.08504e-05	0.000233737	Coenocytes	Cytoplasmic	7.5	OTHER	GLOB	GLOB
WP_004040874.1	HVO_RS04180	HVO_A0523	D4GRI5	zinc ribbon domain-containing protein	UPF0219 family protein	419.283	-2.79618	0.668181	-4.18477	2.85459e-05	0.000625414	Cellularization	Unknown		OTHER	GLOB	GLOB
WP_004041783.1	HVO_RS13825	HVO_1902	D4GTD5	hypothetical protein	Uncharacterized protein	82.69	-2.79593	0.631354	-4.42847	9.49038e-06	0.00031974	Tissues
WP_081442862.1	HVO_RS00725	HVO_B0150	D4GPF1	ABC transporter substrate-binding protein	ABC-type transport system periplasmic substrate-binding protein	959.119	2.79252	0.575186	4.85499	1.20393e-06	3.96782e-05	Coenocytes	Unknown		OTHER	GLOB	GLOB
WP_004041248.1	HVO_RS01410	HVO_B0291	D4GPT8	glycerophosphodiester phosphodiesterase	Glycerophosphodiester phosphodiesterase	105.609	2.79193	0.523859	5.32954	9.84607e-08	5.5833e-06	Cellularization	Cytoplasmic	9.96	OTHER	GLOB	GLOB
WP_004041982.1	HVO_RS21030	HVO_2098	D4GUP5	hypothetical protein	Uncharacterized protein	13.0166	2.79063	0.818741	3.40844	0.000653354	0.00596092	Cellularization	CytoplasmicMembrane	9.75	OTHER	TM	TM	single-pass
WP_004043725.1	HVO_RS10550	HVO_1217	M0ICC7	type II/IV secretion system ATPase subunit	Flagella biogenesis protein FlaI	320.069	-2.78791	0.42173	-6.61066	3.82618e-11	4.29691e-09	Tissues	CytoplasmicMembrane	9.82	OTHER	GLOB	GLOB
WP_013035369.1	HVO_RS10520	HVO_1211	D4GWY2	flagellin A2	Flagellin A2	2881.78	-2.78693	0.497605	-5.60069	2.13504e-08	1.32786e-06	Coenocytes	Flagellar		OTHER	TM	SP+TM	single-pass
WP_004043724.1	HVO_RS10555	HVO_1218	D4GWZ2	archaellar assembly protein FlaJ	Archaellar motor/biogenesis protein ArlJ	320.757	-2.78592	0.496825	-5.60745	2.05323e-08	1.3588e-06	Tissues	CytoplasmicMembrane	9.99	OTHER	TM	TM	multi-pass
WP_004044451.1	HVO_RS06975	HVO_0471	D4GS11	hypothetical protein	Bacteriophage protein-like protein	89.0984	-2.77956	0.69137	-4.02037	5.81076e-05	0.00157187	Tissues	Cytoplasmic	7.5	OTHER	GLOB	GLOB
WP_004043250.1	HVO_RS03365	HVO_A0337	D4GR14	ABC transporter permease	ABC-type transport system permease protein (Substrate D-galactose)	37.3629	-2.77675	0.621511	-4.46774	7.90514e-06	0.000232689	Cellularization	CytoplasmicMembrane	10	OTHER	TM	TM	multi-pass
WP_004043721.1	HVO_RS10570	HVO_1221	M0IDH3	CheF family chemotaxis protein	Taxis protein CheF	126.392	-2.77434	0.576077	-4.81593	1.46518e-06	6.31391e-05	Tissues	Cytoplasmic	7.5	OTHER	GLOB	GLOB
WP_004043728.1	HVO_RS10535	HVO_1214	M0I9P1	fla cluster protein FlaF	Fla cluster protein FlaF	114.935	-2.7681	0.535676	-5.16748	2.37266e-07	1.2931e-05	Tissues	Unknown		OTHER	TM	TM	single-pass
WP_004043727.1	HVO_RS10540	HVO_1215	L5NVJ1	CARDB domain-containing protein	Fla cluster protein FlaG	83.58	-2.76425	0.521224	-5.30338	1.13678e-07	6.26202e-06	Cellularization	Unknown		OTHER	TM	TM	single-pass
WP_004043819.1	HVO_RS21405	HVO_1118	D4GW58	hypothetical protein	Small CPxCG-related zinc finger protein	389.989	-2.76408	0.347991	-7.94296	1.97411e-15	6.92014e-13	Cellularization	Cytoplasmic	7.5	OTHER	GLOB	GLOB
WP_004043720.1	HVO_RS10575	HVO_1222	D4GWZ8	protein-glutamate O-methyltransferase CheR	protein-glutamate O-methyltransferase	162.522	-2.75119	0.434532	-6.33138	2.42977e-10	2.92788e-08	Cellularization	Cytoplasmic	9.96	OTHER	GLOB	GLOB
WP_004042109.1	HVO_RS15370	HVO_2220	D4GVT6	extracellular solute-binding protein	Transducer protein Htr38	95.4006	-2.7487	0.622428	-4.41609	1.00501e-05	0.000284949	Cellularization	CytoplasmicMembrane	9.82	OTHER	TM	GLOB
WP_004041375.1	HVO_RS00785	HVO_B0160	M0IDB8	hypothetical protein	Uncharacterized protein	139.264	-2.74848	0.679733	-4.04347	5.26654e-05	0.000812311	Coenocytes	CytoplasmicMembrane	9.99	OTHER	TM	TM	multi-pass
WP_004044377.1	HVO_RS07365	HVO_0554	D4GSF1	methyl-accepting chemotaxis protein	Transducer protein BasT	176.975	-2.74805	0.623906	-4.40459	1.05983e-05	0.000352034	Tissues	CytoplasmicMembrane	9.82	OTHER	TM	TM	multi-pass
WP_004043851.1	HVO_RS09920	HVO_1087	D4GW02	universal stress protein	UspA domain protein	644.633	-2.74692	0.384882	-7.13704	9.53597e-13	1.36188e-10	Coenocytes	Cytoplasmic	9.96	OTHER	GLOB	GLOB
WP_004040873.1	HVO_RS04175	HVO_A0522	D4GRI4	beta-ketoacyl synthase N-terminal-like domain-containing protein	Acetyl-CoA C-acyltransferase	712.222	-2.74097	0.519975	-5.27135	1.35421e-07	6.14335e-06	Coenocytes	Cytoplasmic	9.96	OTHER	GLOB	GLOB
WP_004043284.1	HVO_RS03560	HVO_A0383	D4GR51	ABC transporter ATP-binding protein	ABC-type transport system ATP-binding protein (Probable substrate dipeptide/oligopeptide)	920.872	-2.7365	0.564904	-4.84419	1.27128e-06	4.03368e-05	Coenocytes	CytoplasmicMembrane	9.82	OTHER	GLOB	GLOB
WP_004043739.1	HVO_RS10480	HVO_1202	D4GWW7	hypothetical protein	Uncharacterized protein	99.0031	-2.72336	0.546523	-4.98307	6.25832e-07	2.87287e-05	Cellularization	Cytoplasmic	7.5	OTHER	GLOB	GLOB
WP_004043726.1	HVO_RS10545	HVO_1216	D4GWY9	ATPase domain-containing protein	Arl cluster protein ArlH	115.382	-2.72317	0.513325	-5.30497	1.12693e-07	6.26202e-06	Cellularization	CytoplasmicMembrane	9.82	OTHER	GLOB	GLOB
WP_004043819.1	HVO_RS21405	HVO_1118	D4GW58	hypothetical protein	Small CPxCG-related zinc finger protein	389.989	-2.7215	0.346584	-7.85236	4.08281e-15	8.28595e-13	Coenocytes	Cytoplasmic	7.5	OTHER	GLOB	GLOB
WP_004043279.1	HVO_RS03535	HVO_A0378	D4GR46	hydantoinase B/oxoprolinase family protein	N-methylhydantoinase (ATP-hydrolyzing) B	8943.45	-2.72111	0.628982	-4.32622	1.51689e-05	0.000303064	Coenocytes	Cytoplasmic	7.5	OTHER	GLOB	GLOB
WP_004043732.1	HVO_RS10515	HVO_1210	D4GWY0	flagellin A1	Flagellin A1	3121.56	-2.72103	0.486409	-5.59412	2.21741e-08	1.35719e-06	Coenocytes	Flagellar		OTHER	TM	SP+TM	single-pass
WP_004042128.1	HVO_RS15465	HVO_2239	M0HWJ5	universal stress protein	UspA domain-containing protein	5244.16	-2.7197	0.385339	-7.05795	1.68977e-12	2.32706e-10	Coenocytes	Cytoplasmic	9.65	OTHER	GLOB	GLOB
WP_004041099.1	HVO_RS00265	HVO_B0055	D4GP57	hypothetical protein	Cobalamin biosynthesis protein	1236.27	-2.71647	0.660043	-4.1156	3.8617e-05	0.000775558	Cellularization	Cytoplasmic	7.5	OTHER	GLOB	GLOB
WP_004043190.1	HVO_RS03065	HVO_A0275	D4GQV2	hypothetical protein	Uncharacterized protein	16.6644	-2.70273	0.703654	-3.84099	0.00012254	0.00186029	Cellularization	CytoplasmicMembrane	9.99	OTHER	TM	TM	multi-pass
WP_004043990.1	HVO_RS09275	HVO_0955	D4GV62	hypothetical protein	DUF47 family protein	107.699	2.69919	0.561433	4.80768	1.52693e-06	4.63609e-05	Coenocytes	Unknown		OTHER	GLOB	GLOB
WP_004042010.1	HVO_RS14920	HVO_2126	L9V9G0	ABC transporter substrate-binding protein	Putative dipeptides/oligopeptides ABC transporter periplasmic substrate-binding protein	2411.14	-2.68297	0.433769	-6.18524	6.20071e-10	5.47139e-08	Tissues
WP_004044316.1	HVO_RS07675	HVO_0618	D4GSL4	hypothetical protein	Secreted glycoprotein	10.8497	-2.68198	1.03728	-2.58559	0.00972126	0.0450543	Coenocytes	Unknown		SP	TM	SP+TM	single-pass
WP_004042773.1	HVO_RS17490	HVO_2649	M0F5N9	hypothetical protein	Uncharacterized protein	12.8735	-2.68128	0.6287	-4.2648	2.00081e-05	0.000370919	Coenocytes	Cytoplasmic	7.5	OTHER	GLOB	GLOB
WP_004040863.1	HVO_RS04125	HVO_A0512	D4GRH4	aldehyde dehydrogenase family protein	Aldehyde dehydrogenase	3869.76	-2.68025	0.560389	-4.78283	1.72844e-06	5.16657e-05	Coenocytes	Cytoplasmic	9.96	OTHER	GLOB	GLOB
WP_004043720.1	HVO_RS10575	HVO_1222	D4GWZ8	protein-glutamate O-methyltransferase CheR	protein-glutamate O-methyltransferase	162.522	-2.67918	0.432573	-6.19359	5.88073e-10	5.31561e-08	Tissues	Cytoplasmic	9.96	OTHER	GLOB	GLOB
WP_004043980.1	HVO_RS09320	HVO_0965	D4GV72	AMP phosphorylase	AMP phosphorylase	1566.44	-2.67231	0.402616	-6.63736	3.19347e-11	5.35393e-09	Cellularization	Cytoplasmic	7.5	OTHER	GLOB	GLOB
WP_004043739.1	HVO_RS10480	HVO_1202	D4GWW7	hypothetical protein	Uncharacterized protein	99.0031	-2.66739	0.544149	-4.90195	9.48895e-07	4.34149e-05	Tissues	Cytoplasmic	7.5	OTHER	GLOB	GLOB
WP_004042009.1	HVO_RS14915	HVO_2125	D4GUS2	ABC transporter permease	ABC-type transport system permease protein (Probable substrate dipeptide/oligopeptide)	581.636	-2.66527	0.523401	-5.09222	3.53904e-07	1.68476e-05	Cellularization	CytoplasmicMembrane	10	OTHER	TM	TM	multi-pass
WP_004040858.1	HVO_RS04105	HVO_A0507	L5NHR6	1,2-phenylacetyl-CoA epoxidase subunit PaaA	Phenylacetate-CoA oxygenase subunit PaaA	6656.85	-2.6615	0.593551	-4.48403	7.32474e-06	0.00017543	Coenocytes	Cytoplasmic	7.5	OTHER	GLOB	GLOB
WP_004043285.1	HVO_RS03565	HVO_A0384	D4GR52	oligopeptide/dipeptide ABC transporter ATP-binding protein	ABC-type transport system ATP-binding protein (Probable substrate dipeptide/oligopeptide)	545.034	-2.65805	0.588136	-4.51944	6.20026e-06	0.000152281	Coenocytes	CytoplasmicMembrane	9.82	OTHER	GLOB	GLOB
WP_004042008.1	HVO_RS14910	HVO_2124	D4GUS1	ABC transporter permease	ABC-type transport system permease protein (Probable substrate dipeptide/oligopeptide)	452.84	-2.65522	0.497097	-5.34146	9.21989e-08	5.51112e-06	Tissues	CytoplasmicMembrane	10	OTHER	TM	TM	multi-pass
WP_004043894.1	HVO_RS09720	HVO_1047	D4GVM3	zinc-binding dehydrogenase	NADPH:quinone reductase	483.689	2.64639	0.482646	5.48308	4.17989e-08	2.37024e-06	Coenocytes	Cytoplasmic	9.96	OTHER	GLOB	GLOB
WP_004042739.1	HVO_RS17390	HVO_2628	D4GUI0	beta-ribofuranosylaminobenzene 5'-phosphate synthase family protein	Beta-ribofuranosylaminobenzene 5'-phosphate synthase	11.4029	-2.64568	0.946285	-2.79586	0.00517617	0.0257207	Cellularization	Cytoplasmic	7.5	OTHER	GLOB	GLOB
WP_004040883.1	HVO_RS04225	HVO_A0533	D4GRJ5	HD domain-containing protein	HD family hydrolase	66.9608	-2.6327	0.691424	-3.80765	0.000140295	0.00178122	Coenocytes	Cytoplasmic	7.5	OTHER	GLOB	GLOB
WP_004041056.1	HVO_RS00480	HVO_B0099	M0II92	AEC family transporter	Malonate transporter	126.596	2.6288	0.514179	5.11261	3.17731e-07	1.27622e-05	Coenocytes	CytoplasmicMembrane	9.99	OTHER	TM	TM	multi-pass
WP_004043820.1	HVO_RS10070	HVO_1117	D4GW56	helix-turn-helix domain-containing protein	HTH-10 family transcription regulator	3023.01	-2.62632	0.344342	-7.62707	2.4014e-14	4.6299e-12	Coenocytes	Cytoplasmic	7.5	OTHER	GLOB	GLOB
WP_004042667.1	HVO_RS17220	HVO_2592	D4GUA5	DsbA family oxidoreductase	Thioredoxin domain protein	752.265	2.6235	0.341656	7.67878	1.60616e-14	5.16112e-12	Cellularization	Cytoplasmic	7.5	OTHER	GLOB	GLOB
WP_004045341.1	HVO_RS05810	HVO_0227	M0FEY3	hypothetical protein	Uncharacterized protein	4163.56	-2.62031	0.562247	-4.66043	3.15542e-06	0.000121812	Tissues	Cytoplasmic	7.5	OTHER	GLOB	GLOB
WP_004042009.1	HVO_RS14915	HVO_2125	D4GUS2	ABC transporter permease	ABC-type transport system permease protein (Probable substrate dipeptide/oligopeptide)	581.636	-2.61987	0.523045	-5.00887	5.47495e-07	2.63508e-05	Tissues	CytoplasmicMembrane	10	OTHER	TM	TM	multi-pass
WP_004043851.1	HVO_RS09920	HVO_1087	D4GW02	universal stress protein	UspA domain protein	644.633	-2.61695	0.385175	-6.79419	1.08926e-11	1.90918e-09	Cellularization	Cytoplasmic	9.96	OTHER	GLOB	GLOB
WP_004044390.1	HVO_RS07305	HVO_0541	D4GS73	aconitate hydratase	aconitate hydratase	8086.55	-2.61622	0.500027	-5.23217	1.67531e-07	8.80713e-06	Cellularization	Cytoplasmic	9.96	OTHER	GLOB	GLOB
WP_013035284.1	HVO_RS20980	HVO_1796	D4GSC0	hypothetical protein	Uncharacterized protein	397.031	2.60943	0.569832	4.57931	4.66519e-06	0.000152449	Cellularization	Cytoplasmic	7.5	OTHER	GLOB	GLOB
WP_004044377.1	HVO_RS07365	HVO_0554	D4GSF1	methyl-accepting chemotaxis protein	Transducer protein BasT	176.975	-2.60862	0.623953	-4.1808	2.90482e-05	0.000629268	Cellularization	CytoplasmicMembrane	9.82	OTHER	TM	TM	multi-pass
WP_004043736.1	HVO_RS10495	HVO_1206	M0IDK7	chemotaxis protein CheC	Taxis cluster protein CheC	558.891	-2.60579	0.492068	-5.29559	1.18632e-07	6.86952e-06	Tissues	Cytoplasmic	7.5	OTHER	GLOB	GLOB
WP_004041316.1	HVO_RS01080	HVO_B0219	D4GPM0	branched-chain amino acid ABC transporter permease	ABC-type transport system permease protein (Probable substrate branched-chain amino acids)	28.093	-2.59297	0.497785	-5.20901	1.89851e-07	8.13406e-06	Coenocytes	CytoplasmicMembrane	10	OTHER	TM	TM	multi-pass
WP_004042007.1	HVO_RS14905	HVO_2123	D4GUS0	ABC transporter ATP-binding protein	ABC-type transport system ATP-binding protein (Probable substrate dipeptide/oligopeptide)	299.266	-2.59279	0.478047	-5.42372	5.83717e-08	3.60543e-06	Tissues	CytoplasmicMembrane	9.82	OTHER	GLOB	GLOB
WP_004041248.1	HVO_RS01410	HVO_B0291	D4GPT8	glycerophosphodiester phosphodiesterase	Glycerophosphodiester phosphodiesterase	105.609	2.5925	0.52379	4.9495	7.44045e-07	2.60821e-05	Coenocytes	Cytoplasmic	9.96	OTHER	GLOB	GLOB
WP_004042375.1	HVO_RS16565	HVO_2461	D4GT51	CBS domain-containing protein	CBS domain protein	18.0551	-2.58194	0.547534	-4.71558	2.41025e-06	9.60474e-05	Tissues	Cytoplasmic	7.5	OTHER	GLOB	GLOB
WP_004042667.1	HVO_RS17220	HVO_2592	D4GUA5	DsbA family oxidoreductase	Thioredoxin domain protein	752.265	2.58153	0.341552	7.55823	4.08583e-14	7.16134e-12	Coenocytes	Cytoplasmic	7.5	OTHER	GLOB	GLOB
WP_004043721.1	HVO_RS10570	HVO_1221	M0IDH3	CheF family chemotaxis protein	Taxis protein CheF	126.392	-2.57637	0.575637	-4.47568	7.61682e-06	0.000226073	Cellularization	Cytoplasmic	7.5	OTHER	GLOB	GLOB
WP_004041676.1	HVO_RS13305	HVO_1791	D4GSB5	DMT family transporter	DMT superfamily transport protein	1609.97	2.57552	0.635305	4.05399	5.03507e-05	0.00079429	Coenocytes	CytoplasmicMembrane	10	OTHER	TM	TM	multi-pass
WP_004043278.1	HVO_RS03530	HVO_A0377	D4GR45	aspartate/glutamate racemase family protein	Hydantoin racemase	3929.16	-2.57548	0.589158	-4.37145	1.23423e-05	0.000254502	Coenocytes	Cytoplasmic	7.5	OTHER	GLOB	GLOB
WP_004041925.1	HVO_RS14505	HVO_2038	D4GU52	ABC transporter substrate-binding protein	ABC-type transport system periplasmic substrate-binding protein	1193.29	2.57535	0.474588	5.4265	5.74711e-08	2.99471e-06	Coenocytes	Unknown		TATLIPO	SP	SP
WP_013035266.1	HVO_RS15520	HVO_2251	D4GVW7	L-lactate permease	LctP family transport protein	331.425	-2.57446	0.3614	-7.12358	1.05157e-12	2.53428e-10	Cellularization	CytoplasmicMembrane	10	OTHER	TM	TM	multi-pass
WP_004041096.1	HVO_RS00280	HVO_B0058	D4GP60	SAM-dependent methyltransferase	Cobalt-factor-III C17-methyltransferase	2352.54	-2.5744	0.621927	-4.1394	3.48219e-05	0.000725802	Cellularization	Unknown		OTHER	GLOB	GLOB
WP_004045264.1	HVO_RS05440	HVO_0151	D4GZ95	urease accessory protein UreD	Urease accessory protein UreD	30.8812	-2.57376	0.751194	-3.42623	0.000612022	0.00571418	Cellularization	Cytoplasmic	7.5	OTHER	GLOB	GLOB
WP_004043737.1	HVO_RS10490	HVO_1205	M0I9M8	chemotaxis protein CheD	Probable chemoreceptor glutamine deamidase CheD	95.6515	-2.57007	0.699871	-3.6722	0.00024047	0.00285308	Cellularization	Cytoplasmic	7.5	OTHER	GLOB	GLOB
WP_004043719.1	HVO_RS10580	HVO_1223	D4GWZ9	chemotaxis protein CheA	Chemotaxis protein CheA	416.099	-2.56923	0.503456	-5.10317	3.34006e-07	1.60991e-05	Cellularization	Cytoplasmic	9.96	OTHER	GLOB	GLOB
WP_004044035.1	HVO_RS09030	HVO_0905	D4GUY0	thioredoxin family protein	Thioredoxin	267.173	-2.56878	0.440935	-5.82577	5.68515e-09	4.05962e-07	Coenocytes	Unknown		OTHER	GLOB	GLOB
WP_004043817.1	HVO_RS10080	HVO_1120	D4GW62	Htur_1727 family rSAM-partnered candidate RiPP	TIGR04031 family protein	737.633	-2.56861	0.415035	-6.18891	6.05821e-10	5.19121e-08	Coenocytes	Cytoplasmic	7.5	OTHER	GLOB	GLOB
WP_004041080.1	HVO_RS00360	HVO_B0075	D4GP77	DUF917 domain-containing protein	DUF917 family protein	1440.6	-2.56565	0.628891	-4.07964	4.51056e-05	0.000727729	Coenocytes	Cytoplasmic	7.5	OTHER	GLOB	GLOB
WP_004043487.1	HVO_RS11690	HVO_1449	D4GY58	DUF5658 family protein	DUF5658 domain-containing protein	24.8465	-2.56187	0.643184	-3.9831	6.80214e-05	0.00119767	Cellularization	CytoplasmicMembrane	9.99	OTHER	TM	TM	multi-pass
WP_004040878.1	HVO_RS04200	HVO_A0528	D4GRJ0	EthD family reductase	EthD domain protein	553.479	-2.56186	0.529231	-4.84072	1.29372e-06	4.05576e-05	Coenocytes	Cytoplasmic	7.5	OTHER	GLOB	GLOB
WP_241431388.1	HVO_RS00875	HVO_B0178	D4GPH9	hypothetical protein	Uncharacterized protein	24.329	2.55976	0.663214	3.85963	0.00011356	0.00174761	Cellularization
WP_004041112.1	HVO_RS00200	HVO_B0042	D4GP44	lysine N(6)-hydroxylase/L-ornithine N(5)-oxygenase family protein	1 3-diaminopropane N-3-monooxygenase	1375.97	2.55516	0.560794	4.55632	5.20572e-06	0.000167277	Cellularization	Cytoplasmic	9.96	OTHER	GLOB	GLOB
WP_004043729.1	HVO_RS10530	HVO_1213	D4GWY6	flagella accessory protein C	Arl cluster protein ArlCE	247.07	-2.55385	0.406385	-6.28431	3.29317e-10	3.2117e-08	Tissues	Cytoplasmic	7.5	OTHER	GLOB	GLOB
WP_004043719.1	HVO_RS10580	HVO_1223	D4GWZ9	chemotaxis protein CheA	Chemotaxis protein CheA	416.099	-2.54893	0.502988	-5.06759	4.02891e-07	2.09329e-05	Tissues	Cytoplasmic	9.96	OTHER	GLOB	GLOB
WP_004044102.1	HVO_RS08700	HVO_0834	D4GUH3	OB-fold domain-containing protein	DUF35 family protein	199.275	-2.54452	0.768383	-3.31152	0.000927905	0.0139223	Tissues	Unknown		OTHER	GLOB	GLOB
WP_049941497.1	HVO_RS04295	HVO_A0548	D4GRL0	DoxX family protein	DoxX domain protein	4980.89	-2.54306	0.375715	-6.76858	1.30052e-11	1.60657e-09	Tissues	CytoplasmicMembrane	9.99	OTHER	TM	TM	multi-pass
WP_004040966.1	HVO_RS04585	HVO_A0610	D4GRR9	metal ABC transporter ATP-binding protein	ABC-type transport system ATP-binding protein (Probable substrate zinc)	609.687	2.54255	0.525759	4.83597	1.32501e-06	5.84582e-05	Tissues	CytoplasmicMembrane	10	OTHER	GLOB	GLOB
WP_004044337.1	HVO_RS07570	HVO_0597	D4GSJ2	OsmC family protein	OsmC domain protein	446.054	-2.54051	0.297651	-8.5352	1.39914e-17	4.60773e-15	Coenocytes	Unknown		OTHER	GLOB	GLOB
WP_004042033.1	HVO_RS15035	HVO_2150	D4GV83	halocyanin domain-containing protein	Halocyanin	1708.38	-2.52627	0.423402	-5.96661	2.42228e-09	2.03429e-07	Cellularization	CytoplasmicMembrane	9.82	TAT	SP+TM	SP+TM	single-pass
WP_004041100.1	HVO_RS00260	HVO_B0054	D4GP56	CbiX/SirB N-terminal domain-containing protein	Sirohydrochlorin cobaltochelatase	2852.72	-2.51905	0.663195	-3.79836	0.000145659	0.00205829	Cellularization	Cytoplasmic	7.5	OTHER	GLOB	GLOB
WP_004041380.1	HVO_RS00770	HVO_B0156	D4GPF8	hypothetical protein	Uncharacterized protein	689.871	2.51832	0.584266	4.31023	1.63083e-05	0.000516568	Tissues	Cytoplasmic	7.5	OTHER	GLOB	GLOB
WP_004043997.1	HVO_RS09240	HVO_0948	D4GV50	universal stress protein	UspA domain protein	356.611	-2.51639	0.348751	-7.21543	5.37621e-13	1.59467e-10	Cellularization	Cytoplasmic	9.96	OTHER	GLOB	GLOB
WP_004043718.1	HVO_RS10585	HVO_1224	D4GX02	chemotaxis-specific protein-glutamate methyltransferase CheB	Protein-glutamate methylesterase/protein-glutamine glutaminase	106.087	-2.51027	0.507408	-4.94723	7.52755e-07	3.26138e-05	Cellularization	Cytoplasmic	9.96	OTHER	GLOB	GLOB
WP_004044346.1	HVO_RS07530	HVO_0588	D4GSI3	adenosylcobinamide-GDP ribazoletransferase	Adenosylcobinamide-GDP ribazoletransferase	67.9823	-2.50736	0.745131	-3.36499	0.000765474	0.0122807	Tissues	CytoplasmicMembrane	10	OTHER	TM	TM	multi-pass
WP_049941502.1	HVO_RS08360	HVO_0763	D4GTQ8	DoxX family protein	DoxX domain protein	10816.9	-2.50646	0.426511	-5.87665	4.18662e-09	3.10312e-07	Tissues	CytoplasmicMembrane	9.99	OTHER	TM	TM	multi-pass
WP_004044742.1	HVO_RS18805	HVO_2916	D4GXS8	SDR family oxidoreductase	Oxidoreductase (Short-chain dehydrogenase family)	4010.2	-2.50599	0.359466	-6.97144	3.13713e-12	3.52985e-10	Coenocytes	Cytoplasmic	9.96	OTHER	GLOB	GLOB
WP_004044039.1	HVO_RS09010	HVO_0900	M0I891	branched-chain amino acid ABC transporter permease	Putative branched-chain amino acids ABC transporter permease	392.501	-2.50401	0.44786	-5.59105	2.257e-08	1.35984e-06	Coenocytes	CytoplasmicMembrane	10	OTHER	TM	TM	multi-pass
WP_004041367.1	HVO_RS00825	HVO_B0168	D4GPH0	hypothetical protein	Uncharacterized protein	15.9058	-2.49775	0.831133	-3.00524	0.00265372	0.0173143	Coenocytes	CytoplasmicMembrane	9.99	OTHER	TM	TM	multi-pass
WP_004042408.1	HVO_RS16620	HVO_2472	D4GT77	hypothetical protein	Propionyl-CoA carboxylase small subunit	29.0613	-2.49319	0.73798	-3.3784	0.000729088	0.00649801	Cellularization	Cytoplasmic	7.5	OTHER	GLOB	GLOB
WP_004043185.1	HVO_RS03040	HVO_A0270	D4GQU7	glycerol-3-phosphate dehydrogenase subunit GlpB	Glycerol-3-phosphate dehydrogenase subunit B	131.394	-2.48714	0.545558	-4.55889	5.14247e-06	0.000166633	Cellularization	CytoplasmicMembrane	9.82	OTHER	GLOB	GLOB
WP_013035078.1	HVO_RS03555	HVO_A0382	D4GR50	ABC transporter permease	ABC-type transport system permease protein (Probable substrate dipeptide/oligopeptide)	779.403	-2.48631	0.583617	-4.26018	2.04263e-05	0.000375066	Coenocytes	CytoplasmicMembrane	10	OTHER	TM	TM	multi-pass
WP_004041093.1	HVO_RS00295	HVO_B0061	D4GP63	cobalt-factor II C(20)-methyltransferase	Cobalt-factor-II C20-methyltransferase	1173.91	-2.48479	0.631716	-3.9334	8.37528e-05	0.00136266	Cellularization	Cytoplasmic	7.5	OTHER	GLOB	GLOB
WP_013035206.1	HVO_RS03110	HVO_A0284	D4GQW1	sugar ABC transporter permease	ABC-type transport system permease protein (Probable substrate sugar)	141.374	-2.48312	0.543625	-4.56771	4.93074e-06	0.000125913	Coenocytes	CytoplasmicMembrane	10	OTHER	TM	TM	multi-pass
WP_004041074.1	HVO_RS00390	HVO_B0081	D4GP83	ABC transporter permease	ABC-type transport system permease protein (Probable substrate dipeptide/oligopeptide)	5834.04	-2.48173	0.539929	-4.59639	4.29872e-06	0.000114316	Coenocytes	CytoplasmicMembrane	10	OTHER	TM	TM	multi-pass
WP_004043989.1	HVO_RS09280	HVO_0956	D4GV63	metallophosphoesterase	Metallophosphoesterase domain protein	168.415	2.48113	0.521101	4.76133	1.92322e-06	5.70456e-05	Coenocytes	Cytoplasmic	7.5	OTHER	GLOB	GLOB
WP_004043253.1	HVO_RS03380	HVO_A0341	D4GR18	Zn-dependent hydrolase	Amidase (Hydantoinase/carbamoylase family)	19.672	-2.47943	0.618707	-4.00743	6.13828e-05	0.00111647	Cellularization	Unknown		OTHER	GLOB	GLOB
WP_004041097.1	HVO_RS00275	HVO_B0057	M0H3F6	precorrin-3B C(17)-methyltransferase	Precorrin-3B C17-methyltransferase	2882.56	-2.47712	0.652301	-3.79752	0.000146153	0.00205829	Cellularization	Cytoplasmic	7.5	OTHER	GLOB	GLOB
WP_004043727.1	HVO_RS10540	HVO_1215	L5NVJ1	CARDB domain-containing protein	Fla cluster protein FlaG	83.58	-2.47596	0.514773	-4.80981	1.51074e-06	4.62333e-05	Coenocytes	Unknown		OTHER	TM	TM	single-pass
WP_013035517.1	HVO_RS07535	HVO_0589	D4GSI4	GTP--adenosylcobinamide-phosphate guanylyltransferase	Adenosylcobinamide-phosphate guanylyltransferase	380.381	-2.47261	0.558212	-4.42952	9.44443e-06	0.000269761	Cellularization	Cytoplasmic	7.5	OTHER	GLOB	GLOB
WP_004040845.1	HVO_RS04040	HVO_A0492	M0HYF8	carbohydrate ABC transporter permease	Sugar ABC transporter permease	13.3648	-2.46167	0.703196	-3.50069	0.000464059	0.00448474	Coenocytes	CytoplasmicMembrane	10	OTHER	TM	SP+TM	multi-pass
WP_004042006.1	HVO_RS14900	HVO_2122	L5NYR3	dipeptide ABC transporter ATP-binding protein	Putative dipeptides/oligopeptides ABC transporter ATP-binding protein	293.953	-2.46118	0.377129	-6.5261	6.75062e-11	1.04122e-08	Cellularization	CytoplasmicMembrane	9.82	OTHER	GLOB	GLOB
WP_004043277.1	HVO_RS03525	HVO_A0376	D4GR44	Xaa-Pro peptidase family protein	Xaa-Pro dipeptidase	5003.68	-2.44594	0.557461	-4.38764	1.14589e-05	0.000242778	Coenocytes	Cytoplasmic	9.96	OTHER	GLOB	GLOB
WP_004040888.1	HVO_RS04250	HVO_A0538	D4GRK0	Nramp family divalent metal transporter	NRAMP family transport protein (Probable substrate divalent metal cation)	5742.51	-2.44452	0.353658	-6.91209	4.77562e-12	9.692e-10	Cellularization	CytoplasmicMembrane	10	OTHER	TM	TM	multi-pass
WP_004041341.1	HVO_RS00950	HVO_B0193	M0IF67	helix-turn-helix domain-containing protein	ArsR family transcriptional regulator	7430.16	2.43645	0.556759	4.37613	1.20808e-05	0.000251802	Coenocytes	Cytoplasmic	7.5	OTHER	GLOB	GLOB
WP_004043140.1	HVO_RS02825	HVO_A0219	D4GQP8	nucleotide sugar dehydrogenase	UDP-N-acetyl-D-mannosamine dehydrogenase	12.9049	-2.43515	0.730494	-3.33357	0.000857396	0.0072186	Cellularization	Cytoplasmic	9.96	OTHER	GLOB	GLOB
WP_004041094.1	HVO_RS00290	HVO_B0060	M0IFS4	precorrin-4 C(11)-methyltransferase	Cobalamin biosynthesis precorrin-3 methylase	1817.3	-2.43358	0.612513	-3.97311	7.09405e-05	0.00119976	Cellularization	Cytoplasmic	7.5	OTHER	GLOB	GLOB
WP_004040872.1	HVO_RS04170	HVO_A0521	D4GRI3	phenylacetate--CoA ligase PaaK	Phenylacetyl-coenzyme A ligase	2224.73	-2.42236	0.54222	-4.46748	7.91448e-06	0.000180581	Coenocytes	Cytoplasmic	7.5	OTHER	GLOB	GLOB
WP_004040834.1	HVO_RS03980	HVO_A0479	D4GRE4	phosphate ABC transporter permease PstA	Phosphate transport system permease protein PstA	211.936	2.41927	0.571877	4.2304	2.33281e-05	0.000424308	Coenocytes	CytoplasmicMembrane	10	OTHER	TM	TM	multi-pass
WP_004042640.1	HVO_RS17150	HVO_2578	D4GU08	MFS transporter	Major facilitator superfamily transport protein	532.168	-2.41437	0.424374	-5.68925	1.27601e-08	8.52497e-07	Coenocytes	CytoplasmicMembrane	10	OTHER	TM	TM	multi-pass
WP_004042010.1	HVO_RS14920	HVO_2126	L9V9G0	ABC transporter substrate-binding protein	Putative dipeptides/oligopeptides ABC transporter periplasmic substrate-binding protein	2411.14	-2.41061	0.433704	-5.5582	2.7257e-08	1.723e-06	Cellularization
WP_004043483.1	HVO_RS11710	HVO_1452	D4GY67	CoA ester lyase	Citrate lyase beta subunit-like protein	1558.36	-2.40909	0.500526	-4.81312	1.48592e-06	5.7297e-05	Cellularization	Cytoplasmic	9.96	OTHER	GLOB	GLOB
WP_004044391.1	HVO_RS07300	HVO_0540	D4GS72	DUF6069 family protein	Uncharacterized protein	54.9438	-2.40741	0.439522	-5.47733	4.31787e-08	2.413e-06	Coenocytes	CytoplasmicMembrane	9.99	OTHER	TM	TM	multi-pass
WP_004044343.1	HVO_RS07545	HVO_0591	D4GSI6	threonine-phosphate decarboxylase CobD	threonine-phosphate decarboxylase	299.932	-2.40433	0.60457	-3.97693	6.98106e-05	0.00119976	Cellularization	Cytoplasmic	7.5	OTHER	GLOB	GLOB
WP_004042212.1	HVO_RS15870	HVO_2320	D4GWG3	N-acetyltransferase	GNAT family acetyltransferase	67.384	-2.40246	0.758683	-3.16662	0.00154224	0.0112417	Cellularization	Cytoplasmic	7.5	OTHER	GLOB	GLOB
WP_013035053.1	HVO_RS03115	HVO_A0285	D4GQW2	carbohydrate ABC transporter permease	ABC-type transport system permease protein (Probable substrate sugar)	86.3557	-2.40229	0.540986	-4.44058	8.97183e-06	0.000202312	Coenocytes	CytoplasmicMembrane	10	OTHER	TM	SP+TM	multi-pass
WP_004044320.1	HVO_RS07655	HVO_0614	L5NJT0	hypothetical protein	Uncharacterized protein	23.4933	-2.39642	0.672546	-3.56321	0.000366344	0.00389152	Cellularization	Cytoplasmic	7.5	OTHER	TM	SP+TM	single-pass
WP_004041095.1	HVO_RS00285	HVO_B0059	D4GP61	cobalt-precorrin 5A hydrolase	Cobalt-precorrin-5A hydrolase	3796.39	-2.39261	0.632077	-3.78531	0.000153517	0.00212173	Cellularization	Cytoplasmic	7.5	OTHER	GLOB	GLOB
WP_004042421.1	HVO_RS16645	HVO_2477	D4GT86	triphosphoribosyl-dephospho-CoA synthase	Triphosphoribosyl-dephospho-CoA synthase	33.4438	-2.39164	0.803969	-2.9748	0.00293183	0.0175819	Cellularization	Cytoplasmic	7.5	OTHER	GLOB	GLOB
WP_004041341.1	HVO_RS00950	HVO_B0193	M0IF67	helix-turn-helix domain-containing protein	ArsR family transcriptional regulator	7430.16	2.3902	0.55677	4.29298	1.76291e-05	0.000441413	Cellularization	Cytoplasmic	7.5	OTHER	GLOB	GLOB
WP_004042011.1	HVO_RS14925	HVO_2127	D4GUS4	amidohydrolase	M20 family amidohydrolase	198.307	-2.38977	0.411435	-5.80838	6.30815e-09	4.32926e-07	Tissues	Cytoplasmic	7.5	OTHER	GLOB	GLOB
WP_013035284.1	HVO_RS20980	HVO_1796	D4GSC0	hypothetical protein	Uncharacterized protein	397.031	2.38928	0.569828	4.193	2.75295e-05	0.000491453	Coenocytes	Cytoplasmic	7.5	OTHER	GLOB	GLOB
WP_004043728.1	HVO_RS10535	HVO_1214	M0I9P1	fla cluster protein FlaF	Fla cluster protein FlaF	114.935	-2.38739	0.533429	-4.47554	7.62176e-06	0.000226073	Cellularization	Unknown		OTHER	TM	TM	single-pass
WP_004043724.1	HVO_RS10555	HVO_1218	D4GWZ2	archaellar assembly protein FlaJ	Archaellar motor/biogenesis protein ArlJ	320.757	-2.37666	0.495855	-4.79305	1.64261e-06	6.14944e-05	Cellularization	CytoplasmicMembrane	9.99	OTHER	TM	TM	multi-pass
WP_004043725.1	HVO_RS10550	HVO_1217	M0ICC7	type II/IV secretion system ATPase subunit	Flagella biogenesis protein FlaI	320.069	-2.37296	0.420568	-5.64228	1.67813e-08	1.13524e-06	Cellularization	CytoplasmicMembrane	9.82	OTHER	GLOB	GLOB
WP_004044297.1	HVO_RS07775	HVO_0638	M0FEP2	hypothetical protein	Uncharacterized protein	23.1793	-2.37219	0.824049	-2.8787	0.00399319	0.0234722	Coenocytes	CytoplasmicMembrane	9.99	OTHER	TM	TM	multi-pass
WP_004041080.1	HVO_RS00360	HVO_B0075	D4GP77	DUF917 domain-containing protein	DUF917 family protein	1440.6	-2.36883	0.628909	-3.76658	0.000165502	0.00221346	Cellularization	Cytoplasmic	7.5	OTHER	GLOB	GLOB
WP_004044320.1	HVO_RS07655	HVO_0614	L5NJT0	hypothetical protein	Uncharacterized protein	23.4933	-2.36832	0.666809	-3.55172	0.000382722	0.00750459	Tissues	Cytoplasmic	7.5	OTHER	TM	SP+TM	single-pass
WP_206043018.1	HVO_RS14495	HVO_2037	D4GU50	SHOCT domain-containing protein	DUF2078 domain protein	1359.67	-2.36704	0.443519	-5.33696	9.45205e-08	4.65123e-06	Coenocytes	Unknown		OTHER	SP+TM	SP+TM	single-pass
WP_004040876.1	HVO_RS04190	HVO_A0525	L5NZ25	enoyl-CoA hydratase-related protein	Enoyl-CoA hydratase	2167.53	-2.35683	0.570155	-4.13366	3.57026e-05	0.000603812	Coenocytes	Cytoplasmic	7.5	OTHER	GLOB	GLOB
WP_004044543.1	HVO_RS06535	HVO_0380	D4H006	hypothetical protein	Uncharacterized protein	409.482	2.35358	0.469303	5.01506	5.30176e-07	2.00427e-05	Coenocytes	Cytoplasmic	7.5	OTHER	GLOB	GLOB
WP_004044557.1	HVO_RS06470	HVO_0367	D4GZZ3	hypothetical protein	Uncharacterized protein	7.30524	-2.35151	0.844649	-2.784	0.00536925	0.0264417	Cellularization	Unknown		OTHER	GLOB	TM	single-pass
WP_004045032.1	HVO_RS04865	HVO_0034	M0I4D9	acyl-CoA thioesterase	Acyl-CoA thioester hydrolase	634.484	2.35007	0.553223	4.24797	2.15721e-05	0.000508488	Cellularization	Cytoplasmic	7.5	OTHER	GLOB	GLOB
WP_004044342.1	HVO_RS07550	HVO_0592	D4GSI7	adenosylcobinamide amidohydrolase	Adenosylcobinamide amidohydrolase	130.496	-2.34791	0.529693	-4.43259	9.31091e-06	0.000267932	Cellularization	Cytoplasmic	7.5	OTHER	GLOB	GLOB
WP_004041676.1	HVO_RS13305	HVO_1791	D4GSB5	DMT family transporter	DMT superfamily transport protein	1609.97	2.34511	0.635358	3.69101	0.000223367	0.004989	Tissues	CytoplasmicMembrane	10	OTHER	TM	TM	multi-pass
WP_004041917.1	HVO_RS14470	HVO_2032	D4GU45	ABC transporter ATP-binding protein	ABC-type transport system ATP-binding protein (Probable substrate sugar)	1133.56	-2.34208	0.589222	-3.97488	7.04155e-05	0.00103634	Coenocytes	CytoplasmicMembrane	9.82	OTHER	GLOB	GLOB
WP_004042012.1	HVO_RS14930	HVO_2128	D4GUS5	M20 family metallo-hydrolase	Amidase (Hydantoinase/carbamoylase family)	24.8916	-2.34038	0.518233	-4.51608	6.29937e-06	0.000194323	Cellularization	Unknown		OTHER	GLOB	GLOB
WP_144064025.1	HVO_RS20495	HVO_A0350	D4GR24	hypothetical protein	Uncharacterized protein	13467.3	2.34011	0.548831	4.26381	2.00967e-05	0.000490462	Cellularization	Unknown		TAT	SP	SP
WP_004044101.1	HVO_RS08705	HVO_0835	D4GUH4	thiolase domain-containing protein	Acetyl-CoA C-acetyltransferase	607.399	-2.33648	0.675209	-3.46039	0.000539399	0.0052256	Cellularization	Cytoplasmic	9.96	OTHER	GLOB	GLOB
WP_004041327.1	HVO_RS01025	HVO_B0208	D4GPK9	sugar phosphate isomerase/epimerase family protein	YfiH family protein	6.69915	-2.33531	0.782172	-2.98567	0.00282959	0.0171555	Cellularization	Cytoplasmic	7.5	OTHER	GLOB	GLOB
WP_004044101.1	HVO_RS08705	HVO_0835	D4GUH4	thiolase domain-containing protein	Acetyl-CoA C-acetyltransferase	607.399	-2.33228	0.674929	-3.4556	0.000549075	0.00501714	Coenocytes	Cytoplasmic	9.96	OTHER	GLOB	GLOB
WP_004043726.1	HVO_RS10545	HVO_1216	D4GWY9	ATPase domain-containing protein	Arl cluster protein ArlH	115.382	-2.32957	0.507875	-4.58691	4.49863e-06	0.000118005	Coenocytes	CytoplasmicMembrane	9.82	OTHER	GLOB	GLOB
WP_004041755.1	HVO_RS20985	HVO_1873	D4GSX6	hypothetical protein	Cardiolipin synthase N-terminal domain-containing protein	175.039	-2.32492	0.513256	-4.52974	5.90555e-06	0.000185137	Cellularization	Unknown		OTHER	TM	GLOB
WP_004040842.1	HVO_RS04025	HVO_A0489	D4GRF2	LeuA family protein	2-isopropylmalate synthase	22.5496	-2.32359	0.50396	-4.61067	4.01376e-06	0.000108993	Coenocytes	Cytoplasmic	7.5	OTHER	GLOB	GLOB
WP_004041075.1	HVO_RS00385	HVO_B0080	D4GP82	ABC transporter permease	ABC-type transport system permease protein (Probable substrate dipeptide/oligopeptide)	3653.53	-2.32262	0.578774	-4.01301	5.995e-05	0.00109558	Cellularization	CytoplasmicMembrane	10	OTHER	TM	TM	multi-pass
WP_004045341.1	HVO_RS05810	HVO_0227	M0FEY3	hypothetical protein	Uncharacterized protein	4163.56	-2.32117	0.56221	-4.12865	3.64899e-05	0.000744472	Cellularization	Cytoplasmic	7.5	OTHER	GLOB	GLOB
WP_004041121.1	HVO_RS00155	HVO_B0034	L9VKJ6	ABC transporter substrate-binding protein	Sugar ABC transporter substrate-binding protein	29.7368	-2.31314	0.731014	-3.16429	0.0015546	0.0114907	Coenocytes	Unknown		OTHER	SP	SP
WP_004042680.1	HVO_RS17250	HVO_2599	D4GUB7	metallophosphoesterase family protein	Metallophosphoesterase domain protein	1174.24	2.31249	0.592071	3.90577	9.39272e-05	0.00129351	Coenocytes	Cytoplasmic	7.5	OTHER	GLOB	GLOB
WP_004968172.1	HVO_RS02465	HVO_A0135	M0GZH5	MarR family transcriptional regulator	HTH marR-type domain-containing protein	693.357	2.3121	0.530525	4.35814	1.31175e-05	0.000422727	Tissues	Cytoplasmic	7.5	OTHER	GLOB	GLOB
WP_004041373.1	HVO_RS00795	HVO_B0162	D4GPG4	cytochrome bc complex cytochrome b subunit	Respiratory nitrate reductase b-type cytochrome subunit	374.957	-2.31139	0.560569	-4.12329	3.73502e-05	0.000620787	Coenocytes	CytoplasmicMembrane	10	OTHER	TM	TM	multi-pass
WP_144064038.1	HVO_RS20540	HVO_0379B	A0A1C9J6T3	hypothetical protein	Uncharacterized protein	1398.68	2.30733	0.537032	4.29644	1.7356e-05	0.000437417	Cellularization	Cytoplasmic	7.5	OTHER	GLOB	GLOB
WP_004041372.1	HVO_RS00800	HVO_B0163	M0IFX8	hypothetical protein	Uncharacterized protein	37.2649	-2.30595	0.925251	-2.49224	0.012694	0.0480825	Cellularization	Unknown		OTHER	TM	TM	multi-pass
WP_049914884.1	HVO_RS09170	HVO_0933	A0A8T5CBG4	cation-transporting P-type ATPase	Cation-transporting P-type ATPase	565.146	-2.30517	0.440826	-5.2292	1.70242e-07	7.45969e-06	Coenocytes	CytoplasmicMembrane	10	OTHER	TM	TM	multi-pass
WP_004041111.1	HVO_RS00205	HVO_B0043	D4GP45	GNAT family N-acetyltransferase	N4-hydroxy-1-aminopropane O-acetyltransferase	447.417	2.30121	0.467336	4.92411	8.47445e-07	3.5519e-05	Cellularization	Cytoplasmic	7.5	OTHER	GLOB	GLOB
WP_004044004.1	HVO_RS09205	HVO_0941	D4GV32	sulfite exporter TauE/SafE family protein	DsbD-TM domain protein	1316.8	-2.2979	0.346789	-6.62622	3.44384e-11	3.23889e-09	Coenocytes	CytoplasmicMembrane	9.99	OTHER	TM	TM	multi-pass
WP_004041064.1	HVO_RS00440	HVO_B0091	D4GP93	ABC transporter permease	ABC-type transport system permease protein (Probable substrate dipeptide/oligopeptide)	72.2975	-2.29204	0.454643	-5.0414	4.62134e-07	1.76435e-05	Coenocytes	CytoplasmicMembrane	10	OTHER	TM	TM	multi-pass
WP_013035057.1	HVO_RS03540	HVO_A0379	D4GR47	hydantoinase/oxoprolinase family protein	N-methylhydantoinase (ATP-hydrolyzing) A	12591.9	-2.29111	0.527289	-4.34508	1.39224e-05	0.000281073	Coenocytes	Cytoplasmic	7.5	OTHER	GLOB	GLOB
WP_013035011.1	HVO_RS02975	HVO_A0254	D4GQT3	ATP-binding protein	DUF234 domain protein	771.341	2.2878	0.44492	5.14204	2.71769e-07	1.45968e-05	Tissues	Unknown		OTHER	GLOB	GLOB
WP_004044919.1	HVO_RS19245	HVO_3005	D4GYB1	methyl-accepting chemotaxis protein	Transducer protein Htr15	175.097	-2.28642	0.455451	-5.02013	5.16365e-07	2.51796e-05	Tissues	CytoplasmicMembrane	9.82	OTHER	GLOB	GLOB
WP_004044970.1	HVO_RS04755	HVO_0011	D4GYK7	IMP cyclohydrolase	IMP cyclohydrolase	1529.99	2.2847	0.425953	5.36373	8.15229e-08	4.0825e-06	Coenocytes	Unknown		OTHER	GLOB	GLOB
WP_004044451.1	HVO_RS06975	HVO_0471	D4GS11	hypothetical protein	Bacteriophage protein-like protein	89.0984	-2.27692	0.686692	-3.31579	0.000913861	0.00751506	Coenocytes	Cytoplasmic	7.5	OTHER	GLOB	GLOB
WP_004044009.1	HVO_RS09180	HVO_0936	D4GV23	selenium cofactor biosynthesis protein YqeC	YqeC family protein	32.0317	-2.27534	0.516256	-4.40739	1.04625e-05	0.000229223	Coenocytes	Cytoplasmic	7.5	OTHER	GLOB	GLOB
WP_004045143.1	HVO_RS05110	HVO_0085	M0FG32	P-II family nitrogen regulator	Nitrogen regulatory protein P-II	121.744	-2.27335	0.516736	-4.39945	1.08526e-05	0.000305458	Cellularization	CytoplasmicMembrane	9.82	OTHER	GLOB	GLOB
WP_004044433.1	HVO_RS07065	HVO_0488	D4GS28	helix-turn-helix domain-containing protein	HTH domain protein	6711.79	-2.27277	0.394471	-5.76156	8.33385e-09	5.84278e-07	Coenocytes	Cytoplasmic	7.5	OTHER	GLOB	GLOB
WP_004044504.1	HVO_RS06715	HVO_0420	D4GRW1	methyl-accepting chemotaxis protein	Transducer protein MpcT	950.588	-2.27156	0.473327	-4.79912	1.59362e-06	6.78844e-05	Tissues	CytoplasmicMembrane	9.82	OTHER	TM	TM	multi-pass
WP_004045146.1	HVO_RS05115	HVO_0086	M0I1U1	ammonium transporter	Ammonium transporter	224.877	-2.27111	0.371751	-6.10922	1.0012e-09	9.65158e-08	Cellularization	CytoplasmicMembrane	10	OTHER	SP+TM	SP+TM	multi-pass
WP_004043718.1	HVO_RS10585	HVO_1224	D4GX02	chemotaxis-specific protein-glutamate methyltransferase CheB	Protein-glutamate methylesterase/protein-glutamine glutaminase	106.087	-2.26849	0.503471	-4.50571	6.61522e-06	0.000242733	Tissues	Cytoplasmic	9.96	OTHER	GLOB	GLOB
WP_004041242.1	HVO_RS01440	HVO_B0297	M0IFZ1	hypothetical protein	CsbD family protein	42.9635	2.26775	0.731826	3.09876	0.00194332	0.0133098	Cellularization
WP_004041372.1	HVO_RS00800	HVO_B0163	M0IFX8	hypothetical protein	Uncharacterized protein	37.2649	-2.26139	0.88954	-2.5422	0.0110157	0.0490823	Coenocytes	Unknown		OTHER	TM	TM	multi-pass
WP_004044387.1	HVO_RS07320	HVO_0544	D4GS76	sugar porter family MFS transporter	Major facilitator superfamily transport protein	329.34	2.26115	0.427346	5.29115	1.21548e-07	5.62375e-06	Coenocytes	CytoplasmicMembrane	10	OTHER	TM	TM	multi-pass
WP_004065234.1	HVO_RS20850	HVO_0537	D4GS69	hypothetical protein	Uncharacterized protein	614.162	2.26002	0.491778	4.59561	4.31488e-06	0.000143432	Cellularization	Unknown_multiloc		OTHER	GLOB	GLOB
WP_004044502.1	HVO_RS06725	HVO_0422	M0I2G0	helix-turn-helix domain-containing protein	ArsR family transcriptional regulator	14455.6	2.25466	0.385289	5.85188	4.86045e-09	3.67488e-07	Cellularization	Cytoplasmic	7.5	OTHER	GLOB	GLOB
WP_004041102.1	HVO_RS00250	HVO_B0052	D4GP54	PQQ-binding-like beta-propeller repeat protein	PQQ repeat protein	806.487	-2.25178	0.569738	-3.95231	7.74001e-05	0.00129176	Cellularization	Unknown		OTHER	GLOB	GLOB
WP_004043250.1	HVO_RS03365	HVO_A0337	D4GR14	ABC transporter permease	ABC-type transport system permease protein (Substrate D-galactose)	37.3629	-2.25008	0.602336	-3.73559	0.000187275	0.00225667	Coenocytes	CytoplasmicMembrane	10	OTHER	TM	TM	multi-pass
WP_004044320.1	HVO_RS07655	HVO_0614	L5NJT0	hypothetical protein	Uncharacterized protein	23.4933	-2.24756	0.661223	-3.39909	0.000676104	0.00602733	Coenocytes	Cytoplasmic	7.5	OTHER	TM	SP+TM	single-pass
WP_004040871.1	HVO_RS04165	HVO_A0520	D4GRI2	hotdog fold thioesterase	PaaI family protein	665.115	-2.24746	0.459543	-4.89064	1.00511e-06	3.42982e-05	Coenocytes	Cytoplasmic	7.5	OTHER	GLOB	GLOB
WP_004041315.1	HVO_RS01085	HVO_B0220	D4GPM1	ABC transporter ATP-binding protein	ABC-type transport system ATP-binding protein (Probable substrate branched-chain amino acids)	30.6994	-2.24538	0.501575	-4.47665	7.58226e-06	0.000176557	Coenocytes	Unknown		OTHER	GLOB	GLOB
WP_049914831.1	HVO_RS17610	HVO_2673	D4GV49	hypothetical protein	Uncharacterized protein	214.999	2.24277	0.334221	6.71042	1.94059e-11	2.31995e-09	Tissues	Extracellular	8.82	OTHER	SP	SP
WP_004043032.1	HVO_RS18180	HVO_2788	D4GX05	universal stress protein	UspA domain protein	42.164	-2.242	0.559335	-4.00833	6.1149e-05	0.00163035	Tissues	Unknown		OTHER	GLOB	GLOB
WP_004042036.1	HVO_RS15050	HVO_2153	M0HTU5	multicopper oxidase domain-containing protein	Multicopper oxidase (MCO)	13143.8	-2.24173	0.411293	-5.45046	5.02401e-08	2.69064e-06	Coenocytes	Cytoplasmic	7.5	TATLIPO	SP	SP
WP_004042680.1	HVO_RS17250	HVO_2599	D4GUB7	metallophosphoesterase family protein	Metallophosphoesterase domain protein	1174.24	2.23576	0.592141	3.77573	0.000159542	0.00217383	Cellularization	Cytoplasmic	7.5	OTHER	GLOB	GLOB
WP_004040875.1	HVO_RS04185	HVO_A0524	D4GRI6	3-hydroxyacyl-CoA dehydrogenase family protein	3-hydroxyacyl-CoA dehydrogenase	3852.77	-2.23507	0.542014	-4.12364	3.72926e-05	0.000620787	Coenocytes	Cytoplasmic	7.5	OTHER	GLOB	GLOB
WP_162471306.1	HVO_RS20715	HVO_B0158	D4GPG0	hypothetical protein	Small CPxCG-related zinc finger protein	51.5738	-2.23497	0.61617	-3.6272	0.000286516	0.00311213	Coenocytes	Cytoplasmic	7.5	OTHER	GLOB	GLOB
WP_004041982.1	HVO_RS21030	HVO_2098	D4GUP5	hypothetical protein	Uncharacterized protein	13.0166	2.23204	0.824009	2.70876	0.00675356	0.034166	Coenocytes	CytoplasmicMembrane	9.75	OTHER	TM	TM	single-pass
WP_004043725.1	HVO_RS10550	HVO_1217	M0ICC7	type II/IV secretion system ATPase subunit	Flagella biogenesis protein FlaI	320.069	-2.23129	0.419289	-5.32161	1.02853e-07	4.8963e-06	Coenocytes	CytoplasmicMembrane	9.82	OTHER	GLOB	GLOB
WP_004043468.1	HVO_RS11780	HVO_1467	D4GY97	hypothetical protein	Transmembrane protein	37.081	-2.23059	0.616121	-3.62037	0.000294177	0.0033168	Cellularization	CytoplasmicMembrane	9.99	OTHER	TM	TM	multi-pass
WP_004041325.1	HVO_RS01035	HVO_B0210	D4GPL1	sugar phosphate isomerase/epimerase	YfiH family protein	26.1685	-2.23046	0.591493	-3.77091	0.000162655	0.00220069	Cellularization	Cytoplasmic	7.5	OTHER	GLOB	GLOB
WP_004043249.1	HVO_RS03360	HVO_A0336	D4GR13	ABC transporter ATP-binding protein	ABC-type transport system ATP-binding protein (Substrate D-galactose)	120.225	-2.22909	0.361679	-6.16317	7.13011e-10	7.23519e-08	Cellularization	CytoplasmicMembrane	9.82	OTHER	GLOB	GLOB
WP_004041051.1	HVO_RS00505	HVO_B0104	M0FXQ5	L-rhamnose mutarotase	L-rhamnose mutarotase	53.5243	2.22822	0.56146	3.96862	7.22906e-05	0.00190006	Tissues	Cytoplasmic	7.5	OTHER	GLOB	GLOB
WP_162471308.1	HVO_RS20765			hypothetical protein		82.2208	2.22364	0.501683	4.43236	9.32062e-06	0.00031974	Tissues	Unknown		OTHER	GLOB	GLOB
WP_004044101.1	HVO_RS08705	HVO_0835	D4GUH4	thiolase domain-containing protein	Acetyl-CoA C-acetyltransferase	607.399	-2.22342	0.674895	-3.29447	0.000986072	0.0145593	Tissues	Cytoplasmic	9.96	OTHER	GLOB	GLOB
WP_004043185.1	HVO_RS03040	HVO_A0270	D4GQU7	glycerol-3-phosphate dehydrogenase subunit GlpB	Glycerol-3-phosphate dehydrogenase subunit B	131.394	-2.22111	0.5414	-4.10253	4.08665e-05	0.000670558	Coenocytes	CytoplasmicMembrane	9.82	OTHER	GLOB	GLOB
WP_013035110.1	HVO_RS02965	HVO_A0251	D4GQT0	helix-turn-helix domain-containing protein	HTH domain protein	445.904	2.22086	0.425977	5.21356	1.85253e-07	1.0247e-05	Tissues	Cytoplasmic	7.5	OTHER	GLOB	GLOB
WP_004042369.1	HVO_RS16540	HVO_2455	P52563	phosphoribosylanthranilate isomerase	N-(5'-phosphoribosyl)anthranilate isomerase	553.47	-2.2204	0.73559	-3.01852	0.00254009	0.0286999	Tissues	Cytoplasmic	7.5	OTHER	GLOB	GLOB
WP_004041925.1	HVO_RS14505	HVO_2038	D4GU52	ABC transporter substrate-binding protein	ABC-type transport system periplasmic substrate-binding protein	1193.29	2.21783	0.474758	4.6715	2.99011e-06	0.000116646	Tissues	Unknown		TATLIPO	SP	SP
WP_004043251.1	HVO_RS03370	HVO_A0338	D4GR15	ABC transporter permease	ABC-type transport system permease protein (Substrate D-galactose)	94.6054	-2.2173	0.600793	-3.69063	0.000223701	0.00271202	Cellularization	CytoplasmicMembrane	10	OTHER	TM	TM	multi-pass
WP_004043063.1	HVO_RS02450	HVO_A0129	D4GQG0	hypothetical protein	Uncharacterized protein	287.435	2.21688	0.592842	3.7394	0.000184458	0.0023611	Cellularization	Cytoplasmic	7.5	OTHER	GLOB	GLOB
WP_004043247.1	HVO_RS03350	HVO_A0334	M0HZG1	hypothetical protein	CbaC protein	61.364	-2.21298	0.594676	-3.72132	0.000198182	0.00248114	Cellularization	CytoplasmicMembrane	9.75	OTHER	TM	TM	multi-pass
WP_004044543.1	HVO_RS06535	HVO_0380	D4H006	hypothetical protein	Uncharacterized protein	409.482	2.20579	0.469565	4.69751	2.63354e-06	0.000103829	Tissues	Cytoplasmic	7.5	OTHER	GLOB	GLOB
WP_004042703.1	HVO_RS17305	HVO_2611	D4GUE1	DUF63 family protein	DUF63 family protein	34.4601	-2.20328	0.709189	-3.10676	0.00189148	0.0130709	Cellularization	CytoplasmicMembrane	9.99	OTHER	TM	TM	multi-pass
WP_004043139.1	HVO_RS02820	HVO_A0218	D4GQP7	Gfo/Idh/MocA family oxidoreductase	GFO family oxidoreductase	15.7542	-2.2021	0.608887	-3.61661	0.000298492	0.00320195	Coenocytes	Cytoplasmic	7.5	OTHER	GLOB	GLOB
WP_004043247.1	HVO_RS03350	HVO_A0334	M0HZG1	hypothetical protein	CbaC protein	61.364	-2.20035	0.590843	-3.72408	0.000196027	0.00230451	Coenocytes	CytoplasmicMembrane	9.75	OTHER	TM	TM	multi-pass
WP_004042034.1	HVO_RS15040	HVO_2151	M0HWC8	helix-turn-helix domain-containing protein	HTH DNA binding domain family protein	658.147	2.1998	0.30176	7.28988	3.10221e-13	4.25807e-11	Tissues	Unknown		OTHER	GLOB	GLOB
	HVO_RS04580	HVO_A0609		metal ABC transporter permease		238.261	2.1968	0.630177	3.486	0.000490298	0.00895495	Tissues
WP_004042006.1	HVO_RS14900	HVO_2122	L5NYR3	dipeptide ABC transporter ATP-binding protein	Putative dipeptides/oligopeptides ABC transporter ATP-binding protein	293.953	-2.19652	0.375329	-5.85226	4.84936e-09	3.4561e-07	Tissues	CytoplasmicMembrane	9.82	OTHER	GLOB	GLOB
WP_004044294.1	HVO_RS20860	HVO_0642	D4GSP9	hypothetical protein	Uncharacterized protein	39.0901	2.19634	0.522154	4.20632	2.59564e-05	0.000775761	Tissues	CytoplasmicMembrane	9.75	OTHER	TM	TM	multi-pass
WP_004043084.1	HVO_RS02555	HVO_A0155	D4GQI4	DUF4212 domain-containing protein	DUF4212 family protein	43.6907	-2.1953	0.588233	-3.73202	0.000189947	0.00227077	Coenocytes	CytoplasmicMembrane	9.75	OTHER	TM	TM	multi-pass
WP_004044376.1	HVO_RS07370	HVO_0555	D4GSF2	methyl-accepting chemotaxis protein	Transducer protein Htr15	63.8015	-2.19443	0.478993	-4.58135	4.61975e-06	0.000171208	Tissues	Cytoplasmic	9.96	OTHER	GLOB	GLOB
WP_004041101.1	HVO_RS00255	HVO_B0053	D4GP55	DUF3209 family protein	DUF3209 family protein	518.221	-2.19384	0.627508	-3.49611	0.000472091	0.00469171	Cellularization	Cytoplasmic	7.5	OTHER	GLOB	GLOB
WP_004044004.1	HVO_RS09205	HVO_0941	D4GV32	sulfite exporter TauE/SafE family protein	DsbD-TM domain protein	1316.8	-2.19315	0.346929	-6.32162	2.58839e-10	3.0245e-08	Cellularization	CytoplasmicMembrane	9.99	OTHER	TM	TM	multi-pass
WP_004041012.1	HVO_RS00700	HVO_B0144	L9VHV7	ABC transporter substrate-binding protein	Iron ABC transporter substrate-binding protein	6525.34	2.19168	0.448573	4.88589	1.02964e-06	4.22371e-05	Cellularization
WP_004044348.1	HVO_RS07520	HVO_0586	M0I6Y8	HAD family hydrolase	Haloacid dehalogenase-like hydrolase	185.803	-2.19152	0.520216	-4.21272	2.52314e-05	0.000573638	Cellularization	Cytoplasmic	7.5	OTHER	GLOB	GLOB
WP_004041367.1	HVO_RS00825	HVO_B0168	D4GPH0	hypothetical protein	Uncharacterized protein	15.9058	2.19083	0.595921	3.67637	0.000236579	0.00518794	Tissues	CytoplasmicMembrane	9.99	OTHER	TM	TM	multi-pass
WP_004041254.1	HVO_RS01380	HVO_B0285	D4GPT2	transcription initiation factor IIB 2	Transcription initiation factor IIB	286.609	2.18959	0.370615	5.908	3.46276e-09	2.51932e-07	Coenocytes	Cytoplasmic	7.5	OTHER	GLOB	GLOB
WP_004041536.1	HVO_RS12605	HVO_1645	D4GZ73	cbb3-type cytochrome c oxidase subunit I	Cox-type terminal oxidase subunit I/III	454.806	-2.18932	0.478926	-4.5713	4.84703e-06	0.00012528	Coenocytes	CytoplasmicMembrane	10	OTHER	TM	TM	multi-pass
WP_004042005.1	HVO_RS14895	HVO_2121	D4GUR8	hypothetical protein	Uncharacterized protein	27.3797	-2.18591	0.513181	-4.25954	2.04851e-05	0.00062742	Tissues	CytoplasmicMembrane	9.75	OTHER	TM	TM	multi-pass
WP_004065234.1	HVO_RS20850	HVO_0537	D4GS69	hypothetical protein	Uncharacterized protein	614.162	2.1814	0.491698	4.43645	9.14532e-06	0.000204046	Coenocytes	Unknown_multiloc		OTHER	GLOB	GLOB
WP_004043729.1	HVO_RS10530	HVO_1213	D4GWY6	flagella accessory protein C	Arl cluster protein ArlCE	247.07	-2.17884	0.405147	-5.37789	7.53639e-08	4.33736e-06	Cellularization	Cytoplasmic	7.5	OTHER	GLOB	GLOB
WP_004043044.1	HVO_RS18245	HVO_2801	D4GX24	ABC transporter ATP-binding protein	ABC-type transport system ATP-binding protein (Probable substrate branched-chain amino acids)	235.9	-2.17703	0.448611	-4.85282	1.21718e-06	3.97749e-05	Coenocytes	Cytoplasmic_multiloc	8.61	OTHER	GLOB	GLOB
WP_004044427.1	HVO_RS07090	HVO_0494	D4GS34	hypothetical protein	Lipoprotein	306.567	-2.17618	0.384079	-5.66597	1.46194e-08	9.55466e-07	Coenocytes	Unknown		LIPO	SP	SP
WP_004041081.1	HVO_RS00355	HVO_B0074	D4GP76	DUF917 domain-containing protein	DUF917 family protein	771.684	-2.17583	0.553206	-3.93313	8.38468e-05	0.00119746	Coenocytes	Cytoplasmic	7.5	OTHER	GLOB	GLOB
WP_004044487.1	HVO_RS06800	HVO_0437	M0I2E3	preprotein translocase subunit Sec61beta	Preprotein translocase subunit SecG	233.652	2.17415	0.50494	4.30575	1.66418e-05	0.000324094	Coenocytes	CytoplasmicMembrane	9.75	OTHER	TM	TM	single-pass
WP_004041079.1	HVO_RS00365	HVO_B0076	O34180	hydantoinase/oxoprolinase family protein	Hydantoinase	2489.8	-2.17017	0.610685	-3.55367	0.000379893	0.00396983	Cellularization	Unknown		OTHER	GLOB	GLOB
WP_004044013.1	HVO_RS09160	HVO_0932	L9UR22	universal stress protein	UspA domain-containing protein	144.261	-2.16967	0.341391	-6.35537	2.07925e-10	1.86456e-08	Coenocytes	Cytoplasmic	9.96	OTHER	GLOB	GLOB
WP_004041528.1	HVO_RS12565	HVO_1638	D4GZ67	hypothetical protein	Uncharacterized protein	11.1176	-2.16961	0.689496	-3.14666	0.00165149	0.0119031	Coenocytes	CytoplasmicMembrane	9.99	OTHER	TM	TM	multi-pass
WP_004041794.1	HVO_RS21000	HVO_1915	D4GTE4	hypothetical protein	Uncharacterized protein	13.0177	-2.16899	0.78143	-2.77567	0.00550878	0.0268205	Cellularization	CytoplasmicMembrane	9.75	OTHER	TM	TM	multi-pass
WP_013035037.1	HVO_RS21450	HVO_A0136	D4GQG5	hypothetical protein	PemK family protein	735.683	2.16879	0.414961	5.2265	1.72752e-07	9.70028e-06	Tissues
WP_004043724.1	HVO_RS10555	HVO_1218	D4GWZ2	archaellar assembly protein FlaJ	Archaellar motor/biogenesis protein ArlJ	320.757	-2.16857	0.494591	-4.38458	1.1621e-05	0.000243554	Coenocytes	CytoplasmicMembrane	9.99	OTHER	TM	TM	multi-pass
WP_004041978.1	HVO_RS14770	HVO_2094	D4GUP1	ABC transporter substrate-binding protein	ABC-type transport system periplasmic substrate-binding protein	1338.07	2.16756	0.412795	5.25092	1.5134e-07	8.10509e-06	Cellularization	Cytoplasmic	7.5	TATLIPO	SP	SP
WP_004044387.1	HVO_RS07320	HVO_0544	D4GS76	sugar porter family MFS transporter	Major facilitator superfamily transport protein	329.34	2.16493	0.427706	5.06172	4.155e-07	1.95386e-05	Cellularization	CytoplasmicMembrane	10	OTHER	TM	TM	multi-pass
WP_004043720.1	HVO_RS10575	HVO_1222	D4GWZ8	protein-glutamate O-methyltransferase CheR	protein-glutamate O-methyltransferase	162.522	-2.16429	0.428525	-5.05055	4.4055e-07	1.71592e-05	Coenocytes	Cytoplasmic	9.96	OTHER	GLOB	GLOB
WP_004041439.1	HVO_RS20955	HVO_1561	D4GYZ0	hypothetical protein	1-acyl-sn-glycerol-3-phosphate acyltransferase	69.5641	-2.16425	0.739534	-2.92651	0.00342788	0.0194667	Cellularization	Cytoplasmic	7.5	OTHER	GLOB	GLOB
WP_004043251.1	HVO_RS03370	HVO_A0338	D4GR15	ABC transporter permease	ABC-type transport system permease protein (Substrate D-galactose)	94.6054	-2.16396	0.598326	-3.6167	0.000298387	0.00320195	Coenocytes	CytoplasmicMembrane	10	OTHER	TM	TM	multi-pass
WP_162471308.1	HVO_RS20765			hypothetical protein		82.2208	2.16333	0.502619	4.30412	1.67652e-05	0.00043251	Cellularization	Unknown		OTHER	GLOB	GLOB
WP_004041153.1	HVO_RS01840	HVO_B0382	D4GQ28	TATA-box-binding protein	TATA-box-binding protein	1604.95	2.15843	0.568011	3.79999	0.000144702	0.00348224	Tissues	Cytoplasmic	7.5	OTHER	GLOB	GLOB
WP_004042287.1	HVO_RS16250	HVO_2398	M0HTK9	metal ABC transporter ATP-binding protein	Putative zinc ABC transporter ATP-binding protein	222.706	-2.158	0.616885	-3.49822	0.000468374	0.00448615	Coenocytes	Cytoplasmic_multiloc	8.61	OTHER	GLOB	GLOB
WP_004045338.1	HVO_RS05795	HVO_0224	D4GZG9	hypothetical protein	Uncharacterized protein	30.7249	-2.15718	0.762021	-2.83087	0.00464215	0.0239948	Cellularization	Cytoplasmic	7.5	OTHER	GLOB	GLOB
WP_004041220.1	HVO_RS01545	HVO_B0322	D4GPW9	hypothetical protein	Pectate lyase domain protein	29.4578	-2.1569	0.529757	-4.07149	4.67126e-05	0.000747402	Coenocytes	Cytoplasmic	7.5	TAT	SP	SP
WP_004042643.1	HVO_RS17155	HVO_2579	D4GU12	carboxylating nicotinate-nucleotide diphosphorylase	Nicotinate-nucleotide pyrophosphorylase [carboxylating]	1114.29	-2.15629	0.58526	-3.68432	0.000229313	0.00275461	Cellularization	Cytoplasmic	9.96	OTHER	GLOB	GLOB
WP_004041110.1	HVO_RS00210	HVO_B0044	D4GP46	IucA/IucC family protein	Siderophore biosynthesis protein IucA	1477.01	2.1543	0.516901	4.16772	3.07659e-05	0.000659074	Cellularization	Cytoplasmic	7.5	OTHER	GLOB	GLOB
WP_004042999.1	HVO_RS18010	HVO_2754	D4GWB5	tripartite tricarboxylate transporter permease	DUF112 family protein	6.98333	-2.15151	0.845986	-2.5432	0.0109843	0.0437555	Cellularization	CytoplasmicMembrane	9.99	OTHER	SP+TM	SP+TM	multi-pass
WP_004041211.1	HVO_RS01590	HVO_B0331	L5NU69	ABC transporter ATP-binding protein	Peptide ABC transporter ATP-binding protein	18.4762	-2.15108	0.571654	-3.76291	0.000167949	0.00208112	Coenocytes	CytoplasmicMembrane	9.82	OTHER	GLOB	GLOB
WP_004041916.1	HVO_RS14465	HVO_2031	D4GU44	BMP family ABC transporter substrate-binding protein	ABC-type transport system periplasmic substrate-binding protein (Probable substrate sugar)	1814.92	-2.15055	0.597888	-3.59691	0.000322015	0.00337415	Coenocytes	Cytoplasmic	7.5	TATLIPO	SP	SP
WP_004044369.1	HVO_RS07410	HVO_0564	D4GSF9	substrate-binding domain-containing protein	ABC-type transport system periplasmic substrate-binding protein (Probable substrate maltose)	503.899	2.1487	0.47611	4.51302	6.39102e-06	0.000154992	Coenocytes	Unknown		TATLIPO	SP	SP
WP_004041676.1	HVO_RS13305	HVO_1791	D4GSB5	DMT family transporter	DMT superfamily transport protein	1609.97	2.1466	0.635433	3.37818	0.000729678	0.00649801	Cellularization	CytoplasmicMembrane	10	OTHER	TM	TM	multi-pass
WP_004041330.1	HVO_RS01010	HVO_B0205	L9VH13	multicopper oxidase	LccA multicopper oxidase (MCO)	34.9574	-2.14619	0.465751	-4.60802	4.06514e-06	0.00010958	Coenocytes	Spore		OTHER	GLOB	GLOB
WP_004041048.1	HVO_RS00520	HVO_B0107	D4GPA9	sugar ABC transporter permease	ABC-type transport system permease protein (Substrate L-rhamnose)	24.6108	-2.14432	0.646713	-3.31573	0.000914046	0.00751506	Coenocytes	CytoplasmicMembrane	10	OTHER	TM	TM	multi-pass
WP_004042375.1	HVO_RS16565	HVO_2461	D4GT51	CBS domain-containing protein	CBS domain protein	18.0551	-2.14277	0.531494	-4.03159	5.54009e-05	0.00103694	Cellularization	Cytoplasmic	7.5	OTHER	GLOB	GLOB
WP_004042563.1	HVO_RS16975	HVO_2543	D4GTX5	50S ribosomal protein L30	Large ribosomal subunit protein uL30	8956.13	-2.14222	0.553165	-3.87265	0.000107659	0.00167392	Cellularization	Cytoplasmic	7.5	OTHER	GLOB	GLOB
WP_004044427.1	HVO_RS07090	HVO_0494	D4GS34	hypothetical protein	Lipoprotein	306.567	-2.14152	0.3849	-5.56384	2.63903e-08	1.723e-06	Cellularization	Unknown		LIPO	SP	SP
WP_004040920.1	HVO_RS04355	HVO_A0561	D4GRM2	formimidoylglutamase	Formimidoylglutamase	1465.57	-2.14072	0.56663	-3.77798	0.000158108	0.00216193	Cellularization	Unknown		OTHER	GLOB	GLOB
WP_004043838.1	HVO_RS09985	HVO_1100	D4GW26	4-hydroxy-tetrahydrodipicolinate reductase	4-hydroxy-tetrahydrodipicolinate reductase	63.2878	-2.13776	0.617331	-3.4629	0.000534379	0.00520345	Cellularization	Cytoplasmic	9.96	OTHER	GLOB	GLOB
WP_004044315.1	HVO_RS07680	HVO_0619	D4GSL5	type II secretion system F family protein	Type IV pilus biogenesis complex membrane subunit	65.5255	-2.13696	0.543804	-3.92965	8.50692e-05	0.00121043	Coenocytes	CytoplasmicMembrane	9.99	OTHER	TM	TM	multi-pass
WP_144064026.1	HVO_RS19930	HVO_A0351	D4GR25	hypothetical protein	Uncharacterized protein	14865.2	2.13658	0.514813	4.15021	3.32178e-05	0.000700472	Cellularization	Cytoplasmic	7.5	OTHER	GLOB	TM	single-pass
WP_004040880.1	HVO_RS04210	HVO_A0530	D4GRJ2	NAD(P)-dependent oxidoreductase	GalE family epimerase/dehydratase	989.897	-2.1274	0.545101	-3.90276	9.5103e-05	0.00151536	Cellularization	Cytoplasmic	7.5	OTHER	GLOB	GLOB
WP_171810349.1	HVO_RS10560	HVO_1219	D4GWZ4	CheF family chemotaxis protein	Taxis protein CheF2	174.851	-2.12159	0.36348	-5.83689	5.31846e-09	3.71891e-07	Tissues	Cytoplasmic	7.5	OTHER	GLOB	GLOB
WP_004044022.1	HVO_RS09095	HVO_0917	D4GUZ6	DoxX family protein	DoxX domain protein	174.821	-2.11944	0.628422	-3.37264	0.000744512	0.00645132	Coenocytes
WP_004043820.1	HVO_RS10070	HVO_1117	D4GW56	helix-turn-helix domain-containing protein	HTH-10 family transcription regulator	3023.01	-2.11905	0.344182	-6.15676	7.4247e-10	7.34093e-08	Cellularization	Cytoplasmic	7.5	OTHER	GLOB	GLOB
WP_004041084.1	HVO_RS00340	HVO_B0071	D4GP73	zinc-dependent alcohol dehydrogenase family protein	Alcohol dehydrogenase (NADP)	1163.16	2.11454	0.310099	6.81892	9.17306e-12	9.55981e-10	Coenocytes	Cytoplasmic	9.96	OTHER	GLOB	GLOB
WP_004043706.1	HVO_RS10640	HVO_1236	D4GX28	AMP-binding protein	Acyl-CoA synthetase	2706.27	-2.11353	0.53067	-3.98276	6.81187e-05	0.00101025	Coenocytes	Cytoplasmic	9.65	OTHER	GLOB	GLOB
WP_004041320.1	HVO_RS01060	HVO_B0215	D4GPL6	PVC-type heme-binding CxxCH protein	Secreted glycosyl hydrolase	10.4638	-2.11225	0.639665	-3.30212	0.000959579	0.00795728	Cellularization	Unknown		TAT	SP	SP
WP_004042130.1	HVO_RS15475	HVO_2241	D4GVV7	hypothetical protein	Uncharacterized protein	258.052	-2.11088	0.464346	-4.54593	5.46941e-06	0.000136948	Coenocytes	CytoplasmicMembrane	9.75	OTHER	TM	GLOB
WP_004041918.1	HVO_RS14475	HVO_2033	D4GU46	ABC transporter permease	ABC-type transport system permease protein (Probable substrate sugar)	353.596	-2.10913	0.602787	-3.49897	0.00046706	0.00448615	Coenocytes	CytoplasmicMembrane	9.99	OTHER	TM	TM	multi-pass
WP_004044502.1	HVO_RS06725	HVO_0422	M0I2G0	helix-turn-helix domain-containing protein	ArsR family transcriptional regulator	14455.6	2.1046	0.385287	5.46242	4.69675e-08	2.5508e-06	Coenocytes	Cytoplasmic	7.5	OTHER	GLOB	GLOB
WP_004044268.1	HVO_RS07910	HVO_0667	D4GSZ7	NAD(+)/NADH kinase	Uncharacterized protein	623.025	-2.10241	0.509351	-4.12763	3.6652e-05	0.000617162	Coenocytes	Cytoplasmic	7.5	OTHER	GLOB	GLOB
WP_004044431.1	HVO_RS20845	HVO_0490	D4GS30	hypothetical protein	Small CPxCG-related zinc finger protein	2287.9	-2.09647	0.297405	-7.04921	1.79934e-12	2.3925e-10	Coenocytes	Unknown		OTHER	GLOB	GLOB
WP_013035671.1	HVO_RS19410	HVO_C0033	D4H0C1	hypothetical protein	Integral membrane protein	444.576	2.09566	0.558083	3.7551	0.000173272	0.00225722	Cellularization	Unknown		OTHER	TM	SP+TM	multi-pass
WP_004041369.1	HVO_RS00815	HVO_B0166	D4GPG8	ethylbenzene dehydrogenase-related protein	Respiratory nitrate reductase heme b subunit	78.8954	-2.09524	0.505273	-4.14675	3.37222e-05	0.000580503	Coenocytes	CytoplasmicMembrane	9.75	SP	SP+TM	SP+TM	single-pass
WP_004044708.1	HVO_RS18680	HVO_2890	D4GXM2	YIP1 family protein	DUF649 family protein	88.428	-2.09471	0.681882	-3.07196	0.00212657	0.0139694	Cellularization	CytoplasmicMembrane	9.99	OTHER	TM	TM	multi-pass
WP_004041603.1	HVO_RS12940	HVO_1713	D4H058	response regulator	histidine kinase	171.786	-2.09465	0.557738	-3.75561	0.000172918	0.00225722	Cellularization	CytoplasmicMembrane	9.82	OTHER	GLOB	GLOB
WP_004041077.1	HVO_RS00375	HVO_B0078	D4GP80	ABC transporter ATP-binding protein	ABC-type transport system ATP-binding protein (Probable substrate dipeptide/oligopeptide)	3400.33	-2.09453	0.544601	-3.84599	0.000120065	0.00182992	Cellularization	CytoplasmicMembrane	10	OTHER	GLOB	GLOB
WP_004041078.1	HVO_RS00370	HVO_B0077	D4GP79	DUF917 domain-containing protein	DUF917 family protein	2261.96	-2.09395	0.537683	-3.89439	9.84472e-05	0.00155579	Cellularization	Cytoplasmic	7.5	OTHER	GLOB	GLOB
WP_004043817.1	HVO_RS10080	HVO_1120	D4GW62	Htur_1727 family rSAM-partnered candidate RiPP	TIGR04031 family protein	737.633	-2.09365	0.414544	-5.0505	4.40644e-07	2.04714e-05	Cellularization	Cytoplasmic	7.5	OTHER	GLOB	GLOB
WP_004045338.1	HVO_RS05795	HVO_0224	D4GZG9	hypothetical protein	Uncharacterized protein	30.7249	-2.09308	0.75737	-2.76362	0.00571647	0.0483681	Tissues	Cytoplasmic	7.5	OTHER	GLOB	GLOB
WP_004044269.1	HVO_RS07905	HVO_0666	D4GSS6	2-oxo acid dehydrogenase subunit E2	Dihydrolipoamide S-acyltransferase	343.292	-2.09222	0.600314	-3.48521	0.000491745	0.00462492	Coenocytes	Cytoplasmic	9.96	OTHER	GLOB	GLOB
WP_004044659.1	HVO_RS18440	HVO_2841	D4GXB6	RDD family protein	RDD domain protein	31.6197	2.09122	0.696625	3.00193	0.00268275	0.0297673	Tissues	CytoplasmicMembrane	9.99	OTHER	TM	TM	multi-pass
WP_004041919.1	HVO_RS14480	HVO_2034	D4GU47	ABC transporter permease	ABC-type transport system permease protein (Probable substrate sugar)	252.9	-2.09007	0.528991	-3.95105	7.78081e-05	0.0011237	Coenocytes	CytoplasmicMembrane	9.99	OTHER	TM	TM	multi-pass
WP_004040879.1	HVO_RS04205	HVO_A0529	D4GRJ1	thiamine pyrophosphate-binding protein	Acetolactate synthase large subunit	2022.13	-2.08985	0.638834	-3.27136	0.00107033	0.00859828	Cellularization	Cytoplasmic	9.96	OTHER	GLOB	GLOB
WP_004042560.1	HVO_RS16970	HVO_2542	M0HSL4	uL15m family ribosomal protein	Large ribosomal subunit protein uL15	8398.7	-2.08927	0.52206	-4.00197	6.28171e-05	0.0011372	Cellularization	Cytoplasmic	7.5	OTHER	GLOB	GLOB
WP_004043816.1	HVO_RS10085	HVO_1121	M0I9C4	TIGR04347 family pseudo-SAM/SPASM protein	Coenzyme PQQ synthesis protein E-like protein	4700.67	-2.08801	0.392299	-5.32251	1.02344e-07	4.8963e-06	Coenocytes	Cytoplasmic	7.5	OTHER	GLOB	GLOB
WP_004044433.1	HVO_RS07065	HVO_0488	D4GS28	helix-turn-helix domain-containing protein	HTH domain protein	6711.79	-2.08539	0.394479	-5.28645	1.24713e-07	6.77314e-06	Cellularization	Cytoplasmic	7.5	OTHER	GLOB	GLOB
WP_004041939.1	HVO_RS20240	HVO_2055	D4GU68	flippase	Probable low-salt glycan biosynthesis flippase Agl15	7616.49	2.0848	0.382184	5.45496	4.89845e-08	2.95132e-06	Cellularization	CytoplasmicMembrane	9.99	OTHER	TM	TM	multi-pass
WP_004043719.1	HVO_RS10580	HVO_1223	D4GWZ9	chemotaxis protein CheA	Chemotaxis protein CheA	416.099	-2.08468	0.501795	-4.15445	3.26078e-05	0.000566377	Coenocytes	Cytoplasmic	9.96	OTHER	GLOB	GLOB
WP_004043728.1	HVO_RS10535	HVO_1214	M0I9P1	fla cluster protein FlaF	Fla cluster protein FlaF	114.935	-2.08368	0.529494	-3.93522	8.31195e-05	0.00119148	Coenocytes	Unknown		OTHER	TM	TM	single-pass
WP_013035418.1	HVO_RS16995	HVO_2547	D4GTX9	50S ribosomal protein L32e	Large ribosomal subunit protein eL32	10725.6	-2.08366	0.532337	-3.91418	9.07132e-05	0.00145746	Cellularization	Cytoplasmic	7.5	OTHER	GLOB	GLOB
WP_049914854.1	HVO_RS03495	HVO_A0368	D4GR37	type II toxin-antitoxin system RelE/ParE family toxin	RelE family protein	460.555	2.08257	0.419027	4.97001	6.69499e-07	3.00185e-05	Cellularization	Cytoplasmic	7.5	OTHER	GLOB	GLOB
WP_004041794.1	HVO_RS21000	HVO_1915	D4GTE4	hypothetical protein	Uncharacterized protein	13.0177	-2.08222	0.767281	-2.71376	0.00665244	0.0338861	Coenocytes	CytoplasmicMembrane	9.75	OTHER	TM	TM	multi-pass
WP_004042128.1	HVO_RS15465	HVO_2239	M0HWJ5	universal stress protein	UspA domain-containing protein	5244.16	-2.0804	0.385218	-5.40059	6.64231e-08	3.88072e-06	Cellularization	Cytoplasmic	9.65	OTHER	GLOB	GLOB
WP_013035096.1	HVO_RS03550	HVO_A0381	D4GR49	ABC transporter permease	ABC-type transport system permease protein (Probable substrate dipeptide/oligopeptide)	1316.1	-2.07265	0.529489	-3.91443	9.06189e-05	0.00126147	Coenocytes	CytoplasmicMembrane	10	OTHER	TM	TM	multi-pass
WP_004044323.1	HVO_RS07640	HVO_0611	D4GSK7	tripartite tricarboxylate transporter permease	DUF112 family protein	156.299	-2.06919	0.399692	-5.17695	2.25543e-07	9.45321e-06	Coenocytes	CytoplasmicMembrane	9.99	OTHER	TM	TM	multi-pass
WP_004041755.1	HVO_RS20985	HVO_1873	D4GSX6	hypothetical protein	Cardiolipin synthase N-terminal domain-containing protein	175.039	-2.06823	0.510604	-4.05055	5.10963e-05	0.000797682	Coenocytes	Unknown		OTHER	TM	GLOB
WP_004042938.1	HVO_RS17855	HVO_2723	M0HRL9	LSM domain-containing protein	SnRNP-like protein	2021.71	2.0664	0.660693	3.12762	0.00176227	0.0124908	Coenocytes	Cytoplasmic	7.5	OTHER	GLOB	GLOB
WP_004044040.1	HVO_RS09005	HVO_0899	D4GUX1	substrate-binding protein	ABC-type transport system periplasmic substrate-binding protein (Probable substrate branched-chain amino acids)	347.788	-2.06539	0.604881	-3.41454	0.000638896	0.00572926	Coenocytes	Unknown		OTHER	SP	SP
WP_004041246.1	HVO_RS01420	HVO_B0293	L5NVL9	sugar ABC transporter permease	sn-glycerol-3-phosphate transport system permease protein UgpA	221.817	2.06535	0.342991	6.02159	1.72717e-09	1.5857e-07	Cellularization	CytoplasmicMembrane	10	OTHER	TM	TM	multi-pass
WP_004043743.1	HVO_RS10460	HVO_1198	D4GWW0	universal stress protein	UspA domain protein	1135.09	-2.0649	0.543852	-3.79681	0.000146571	0.00205829	Cellularization	Cytoplasmic	9.96	OTHER	GLOB	GLOB
WP_004043045.1	HVO_RS18250	HVO_2802	D4GX26	branched-chain amino acid ABC transporter permease	ABC-type transport system permease protein (Probable substrate branched-chain amino acids)	294.061	-2.06397	0.413104	-4.99624	5.84585e-07	2.14682e-05	Coenocytes	CytoplasmicMembrane	10	OTHER	TM	TM	multi-pass
WP_049941501.1	HVO_RS06530	HVO_0379A	A0A8T5CX58	hypothetical protein	Uncharacterized protein	1810.02	2.06394	0.378574	5.45188	4.98402e-08	2.95667e-06	Cellularization	Cytoplasmic	7.5	OTHER	TM	TM	single-pass
WP_004040919.1	HVO_RS04350	HVO_A0560	D4GRM1	imidazolonepropionase	Imidazolonepropionase	3149.82	-2.06152	0.541968	-3.80377	0.000142509	0.00203523	Cellularization	Cytoplasmic	7.5	OTHER	GLOB	GLOB
WP_004044487.1	HVO_RS06800	HVO_0437	M0I2E3	preprotein translocase subunit Sec61beta	Preprotein translocase subunit SecG	233.652	2.0517	0.505405	4.05952	4.91744e-05	0.000948083	Cellularization	CytoplasmicMembrane	9.75	OTHER	TM	TM	single-pass
WP_004041104.1	HVO_RS00240	HVO_B0050	D4GP52	cobaltochelatase subunit CobN	ATP-dependent cobaltochelatase subunit CobN	6066.8	-2.04741	0.600234	-3.41102	0.000647211	0.00596092	Cellularization	Cytoplasmic	7.5	OTHER	TM	GLOB
WP_004044346.1	HVO_RS07530	HVO_0588	D4GSI3	adenosylcobinamide-GDP ribazoletransferase	Adenosylcobinamide-GDP ribazoletransferase	67.9823	-2.0464	0.740639	-2.76302	0.00572698	0.0308425	Coenocytes	CytoplasmicMembrane	10	OTHER	TM	TM	multi-pass
WP_004041108.1	HVO_RS00220	HVO_B0046	D4GP48	diaminobutyrate--2-oxoglutarate transaminase	Diaminobutyrate--2-oxoglutarate aminotransferase	1145.2	2.04513	0.430056	4.75548	1.97972e-06	7.34018e-05	Cellularization	Cytoplasmic	9.96	OTHER	GLOB	GLOB
WP_004045161.1	HVO_RS05135	HVO_0092	M0I1T5	hypothetical protein	DUF2795 domain-containing protein	1076.19	2.04444	0.633477	3.22733	0.00124951	0.00959785	Cellularization	Unknown		OTHER	GLOB	GLOB
WP_004041270.1	HVO_RS01305	HVO_B0268	D4GPR5	LLM class flavin-dependent oxidoreductase	Monooxygenase	868.381	2.04276	0.426892	4.78518	1.70835e-06	5.1464e-05	Coenocytes	Cytoplasmic	7.5	OTHER	GLOB	GLOB
WP_004044462.1	HVO_RS06920	HVO_0460	M0I4J7	hypothetical protein	Uncharacterized protein	137.83	-2.04228	0.546699	-3.73566	0.000187226	0.00237481	Cellularization	CytoplasmicMembrane	9.75	OTHER	TM	TM	multi-pass
WP_004044391.1	HVO_RS07300	HVO_0540	D4GS72	DUF6069 family protein	Uncharacterized protein	54.9438	-2.04201	0.435922	-4.68434	2.8086e-06	9.93574e-05	Cellularization	CytoplasmicMembrane	9.99	OTHER	TM	TM	multi-pass
WP_004041499.1	HVO_RS12425	HVO_1607	M0IAC8	hypothetical protein	Glycosyltransferase	565.494	2.03994	0.742524	2.7473	0.00600876	0.049962	Tissues	Cytoplasmic	7.5	OTHER	GLOB	GLOB
WP_004043487.1	HVO_RS11690	HVO_1449	D4GY58	DUF5658 family protein	DUF5658 domain-containing protein	24.8465	-2.03401	0.615535	-3.30445	0.000951624	0.00774148	Coenocytes	CytoplasmicMembrane	9.99	OTHER	TM	TM	multi-pass
WP_004043739.1	HVO_RS10480	HVO_1202	D4GWW7	hypothetical protein	Uncharacterized protein	99.0031	-2.02986	0.537964	-3.77324	0.000161143	0.0020109	Coenocytes	Cytoplasmic	7.5	OTHER	GLOB	GLOB
WP_004043044.1	HVO_RS18245	HVO_2801	D4GX24	ABC transporter ATP-binding protein	ABC-type transport system ATP-binding protein (Probable substrate branched-chain amino acids)	235.9	-2.0285	0.448953	-4.5183	6.23377e-06	0.00019385	Cellularization	Cytoplasmic_multiloc	8.61	OTHER	GLOB	GLOB
WP_004043959.1	HVO_RS09415	HVO_0984	M0I5Y1	hypothetical protein	NADH dehydrogenase-like complex subunit J2	3326.45	-2.02555	0.583252	-3.47286	0.000514946	0.00506538	Cellularization	Cytoplasmic	7.5	OTHER	TM	TM	multi-pass
WP_004044432.1	HVO_RS07070	HVO_0489	D4GS29	zinc ribbon domain-containing protein	Small CPxCG-related zinc finger protein	924.965	-2.02514	0.494586	-4.09462	4.22861e-05	0.00118722	Tissues	Cytoplasmic	7.5	OTHER	GLOB	GLOB
WP_049914884.1	HVO_RS09170	HVO_0933	A0A8T5CBG4	cation-transporting P-type ATPase	Cation-transporting P-type ATPase	565.146	-2.02409	0.440695	-4.59294	4.37036e-06	0.000144035	Cellularization	CytoplasmicMembrane	10	OTHER	TM	TM	multi-pass
	HVO_RS03840			universal stress protein		360.85	2.02377	0.557856	3.62776	0.000285893	0.00327122	Cellularization
WP_004041327.1	HVO_RS01025	HVO_B0208	D4GPK9	sugar phosphate isomerase/epimerase family protein	YfiH family protein	6.69915	-2.02366	0.728494	-2.77787	0.00547173	0.0298994	Coenocytes	Cytoplasmic	7.5	OTHER	GLOB	GLOB
WP_004044970.1	HVO_RS04755	HVO_0011	D4GYK7	IMP cyclohydrolase	IMP cyclohydrolase	1529.99	2.02332	0.42607	4.7488	2.0463e-06	7.4439e-05	Cellularization	Unknown		OTHER	GLOB	GLOB
	HVO_RS02950	HVO_A0247		primase-associated protein		127.036	2.02281	0.457548	4.42098	9.82561e-06	0.000217745	Coenocytes
WP_004043483.1	HVO_RS11710	HVO_1452	D4GY67	CoA ester lyase	Citrate lyase beta subunit-like protein	1558.36	-2.02277	0.500115	-4.0446	5.2412e-05	0.000812311	Coenocytes	Cytoplasmic	9.96	OTHER	GLOB	GLOB
WP_257721176.1	HVO_RS07360	HVO_0553	D4GSF0	ABC transporter substrate-binding protein	Chemotactic signal transduction system periplasmic substrate-binding protein BasB	49.0123	-2.02251	0.725669	-2.7871	0.0053182	0.0293796	Coenocytes	Cytoplasmic	7.5	OTHER	GLOB	GLOB
WP_013035587.1	HVO_RS14540	HVO_2045	D4GU59	hypothetical protein	MarR family transcriptional regulator	129.938	2.0214	0.700656	2.88502	0.00391393	0.0232186	Coenocytes	Cytoplasmic	7.5	OTHER	GLOB	GLOB
WP_004044298.1	HVO_RS07770	HVO_0637	D4GSP3	DUF58 domain-containing protein	DUF11/DUF58 domain protein	183.774	-2.01873	0.507446	-3.97822	6.94329e-05	0.00119976	Cellularization	Cytoplasmic	7.5	OTHER	TM	TM	multi-pass
	HVO_RS10435	HVO_1193		branched-chain amino acid ABC transporter permease		29.0003	-2.01867	0.536508	-3.7626	0.000168153	0.00222817	Cellularization
WP_004041873.1	HVO_RS14265	HVO_1992	I3R6B8	cold-shock protein	Cold shock protein	4084.13	2.01625	0.507403	3.97367	7.0773e-05	0.00103764	Coenocytes	Cytoplasmic	9.96	OTHER	GLOB	GLOB
WP_004041321.1	HVO_RS01055	HVO_B0214	D4GPL5	nucleotide pyrophosphatase/phosphodiesterase family protein	E-NPP family protein	40.6283	-2.01407	0.556192	-3.62118	0.000293265	0.00331621	Cellularization	Cytoplasmic	7.5	OTHER	GLOB	GLOB
WP_004045012.1	HVO_RS04830	HVO_0026	D4GYM1	TIGR00366 family protein	AtoE family transport protein	947.52	-2.01268	0.430703	-4.673	2.96826e-06	8.35828e-05	Coenocytes	CytoplasmicMembrane	10	OTHER	TM	TM	multi-pass
WP_004043190.1	HVO_RS03065	HVO_A0275	D4GQV2	hypothetical protein	Uncharacterized protein	16.6644	-2.01093	0.653148	-3.07883	0.00207815	0.0141579	Coenocytes	CytoplasmicMembrane	9.99	OTHER	TM	TM	multi-pass
WP_004044965.1	HVO_RS04745	HVO_0009	D4GYK5	tryptophanase	Tryptophanase	625.178	2.00907	0.331743	6.05611	1.3945e-09	1.17455e-07	Tissues	Cytoplasmic	7.5	OTHER	GLOB	GLOB
WP_004042126.1	HVO_RS15455	HVO_2237	M0HUE2	hypothetical protein	Uncharacterized protein	17.69	-2.00774	0.555702	-3.61298	0.000302699	0.00335404	Cellularization	Unknown		SP	SP	SP
WP_004041978.1	HVO_RS14770	HVO_2094	D4GUP1	ABC transporter substrate-binding protein	ABC-type transport system periplasmic substrate-binding protein	1338.07	2.0071	0.412773	4.86247	1.15929e-06	3.85363e-05	Coenocytes	Cytoplasmic	7.5	TATLIPO	SP	SP
WP_013035275.1	HVO_RS05105	HVO_0084	D4GYS9	ammonium transporter	Transport protein (Probable substrate ammonium)	125.49	-2.00524	0.365769	-5.48227	4.19902e-08	2.57006e-06	Cellularization	CytoplasmicMembrane	10	OTHER	TM	TM	multi-pass
WP_004041789.1	HVO_RS13855	HVO_1908	D4GTE1	assimilatory nitrate reductase NasA	Assimilatory nitrate reductase	173.237	-2.00402	0.538329	-3.72266	0.000197133	0.00247604	Cellularization	Cytoplasmic	9.65	OTHER	SP	GLOB
WP_004042085.1	HVO_RS15250	HVO_2193	D4GVC6	phosphoribosylaminoimidazolesuccinocarboxamide synthase	Phosphoribosylaminoimidazole-succinocarboxamide synthase	4594.88	2.00329	0.327574	6.11553	9.62366e-10	7.8955e-08	Coenocytes	Cytoplasmic	7.5	OTHER	GLOB	GLOB
WP_004042039.1	HVO_RS15065	HVO_2156	D4GV89	universal stress protein	UspA domain protein	1108.34	-2.00295	0.280262	-7.1467	8.88917e-13	1.31833e-10	Coenocytes	Cytoplasmic	9.96	OTHER	GLOB	GLOB
WP_171810352.1	HVO_RS21120	HVO_C0034	D4H0C2	hypothetical protein	Uncharacterized protein	130.095	2.00097	0.505012	3.96223	7.42533e-05	0.00193791	Tissues	CytoplasmicMembrane	9.99	OTHER	TM	TM	multi-pass
WP_004042972.1	HVO_RS17945	HVO_2741	D4GW88	hypothetical protein	Uncharacterized protein	40.7987	-1.99815	0.658577	-3.03404	0.00241305	0.0277726	Tissues	Unknown		OTHER	GLOB	TM	single-pass
WP_013035669.1	HVO_RS21375	HVO_C0027		M48 family metallopeptidase		67.5446	1.99723	0.514192	3.88421	0.000102665	0.00139886	Coenocytes	Unknown		OTHER	GLOB	GLOB
WP_004041075.1	HVO_RS00385	HVO_B0080	D4GP82	ABC transporter permease	ABC-type transport system permease protein (Probable substrate dipeptide/oligopeptide)	3653.53	-1.99487	0.578672	-3.44731	0.000566192	0.0100312	Tissues	CytoplasmicMembrane	10	OTHER	TM	TM	multi-pass
WP_004043721.1	HVO_RS10570	HVO_1221	M0IDH3	CheF family chemotaxis protein	Taxis protein CheF	126.392	-1.99449	0.570367	-3.49685	0.000470787	0.00449346	Coenocytes	Cytoplasmic	7.5	OTHER	GLOB	GLOB
WP_004044001.1	HVO_RS09220	HVO_0944	D4GV39	cytochrome c oxidase subunit II	Ba3-type terminal oxidase subunit II	8248.16	-1.99275	0.426448	-4.67291	2.96962e-06	8.35828e-05	Coenocytes	CytoplasmicMembrane	9.82	OTHER	TM	TM	single-pass
WP_004044461.1	HVO_RS06925	HVO_0461	D4GS01	cytochrome d ubiquinol oxidase subunit II	Cytochrome bd ubiquinol oxidase subunit II	840.317	-1.99095	0.550771	-3.61483	0.000300541	0.00321021	Coenocytes	CytoplasmicMembrane	10	OTHER	TM	TM	multi-pass
WP_004041919.1	HVO_RS14480	HVO_2034	D4GU47	ABC transporter permease	ABC-type transport system permease protein (Probable substrate sugar)	252.9	-1.98968	0.529423	-3.7582	0.000171138	0.00225224	Cellularization	CytoplasmicMembrane	9.99	OTHER	TM	TM	multi-pass
WP_004041979.1	HVO_RS14775	HVO_2095	D4GUP2	NADP-dependent oxidoreductase	NADPH:quinone reductase	503.698	1.98958	0.426583	4.66399	3.1013e-06	8.60332e-05	Coenocytes	Cytoplasmic	7.5	OTHER	GLOB	GLOB
WP_004043252.1	HVO_RS03375	HVO_A0339	D4GR16	ABC transporter substrate-binding protein	ABC-type transport system periplasmic substrate-binding protein (Substrate D-galactose)	326.684	-1.98798	0.495526	-4.01185	6.02457e-05	0.000903919	Coenocytes	Cellwall	9.17	TATLIPO	SP	SP
WP_004042648.1	HVO_RS17165	HVO_2581	D4GU15	quinolinate synthase NadA	Quinolinate synthase	2657.24	-1.98545	0.507058	-3.91562	9.01708e-05	0.00145481	Cellularization	Cytoplasmic	9.96	OTHER	GLOB	GLOB
WP_004041710.1	HVO_RS13455	HVO_1823	D4GST1	universal stress protein	UspA domain protein	128.035	-1.98487	0.499437	-3.97421	7.0612e-05	0.00119976	Cellularization	Cytoplasmic	7.5	OTHER	GLOB	GLOB
WP_004043782.1	HVO_RS10265	HVO_1158	D4GWC5	hypothetical protein	Pilin/flagellin	34.0485	-1.98353	0.580594	-3.41638	0.00063459	0.00587567	Cellularization	Unknown		OTHER	TM	SP+TM	single-pass
WP_004044267.1	HVO_RS07915	HVO_0668	M0GQ74	alpha-ketoacid dehydrogenase subunit beta	Pyruvate dehydrogenase E1 component subunit beta	1506.7	-1.98281	0.505435	-3.92298	8.74604e-05	0.00123509	Coenocytes	Cytoplasmic	7.5	OTHER	GLOB	GLOB
WP_004043032.1	HVO_RS18180	HVO_2788	D4GX05	universal stress protein	UspA domain protein	42.164	-1.98259	0.557065	-3.559	0.000372274	0.00392881	Cellularization	Unknown		OTHER	GLOB	GLOB
WP_004043743.1	HVO_RS10460	HVO_1198	D4GWW0	universal stress protein	UspA domain protein	1135.09	-1.98258	0.543632	-3.64692	0.000265408	0.00294925	Coenocytes	Cytoplasmic	9.96	OTHER	GLOB	GLOB
WP_004044304.1	HVO_RS07740	HVO_0631	D4GSN4	hypothetical protein	Uncharacterized protein	120.523	-1.98041	0.458522	-4.31912	1.56651e-05	0.00040814	Cellularization	CytoplasmicMembrane	9.99	OTHER	TM	TM	multi-pass
WP_004041342.1	HVO_RS00945	HVO_B0192	M0IFU5	hypothetical protein	Uncharacterized protein	1678.15	1.97763	0.444109	4.45304	8.46626e-06	0.000192035	Coenocytes	CytoplasmicMembrane	9.99	OTHER	TM	TM	multi-pass
WP_004041586.1	HVO_RS12860	HVO_1697	D4H042	FAD-binding and (Fe-S)-binding domain-containing protein	FAD-dependent oxidoreductase (GlcD/DLD_GlcF/GlpC domain fusion protein)	5604.18	-1.97666	0.517667	-3.8184	0.000134318	0.00195445	Cellularization	CytoplasmicMembrane	9.82	OTHER	GLOB	GLOB
WP_004968172.1	HVO_RS02465	HVO_A0135	M0GZH5	MarR family transcriptional regulator	HTH marR-type domain-containing protein	693.357	1.97274	0.530765	3.71679	0.000201769	0.00251786	Cellularization	Cytoplasmic	7.5	OTHER	GLOB	GLOB
WP_004045157.1	HVO_RS20795	HVO_0090	D4GYT5	DUF6757 family protein	Small CPxCG-related zinc finger protein	1382.04	1.9726	0.458747	4.29996	1.70826e-05	0.000433359	Cellularization	Cytoplasmic	7.5	OTHER	GLOB	GLOB
WP_004044317.1	HVO_RS07670	HVO_0617	D4GSL3	hypothetical protein	Uncharacterized protein	19.6575	-1.97257	0.626388	-3.14913	0.0016376	0.0118251	Coenocytes	Unknown		OTHER	TM	SP+TM	single-pass
WP_004045318.1	HVO_RS05695	HVO_0204	D4GZE9	GAF domain-containing protein	histidine kinase	1450.05	-1.97243	0.326396	-6.04305	1.51226e-09	1.19006e-07	Coenocytes	CytoplasmicMembrane	9.82	OTHER	GLOB	GLOB
WP_004041735.1	HVO_RS13595	HVO_1853	D4GSV6	universal stress protein	UspA domain protein	138.362	-1.97154	0.538517	-3.66105	0.00025118	0.00294392	Cellularization	Cytoplasmic	9.96	OTHER	GLOB	GLOB
WP_013035102.1	HVO_RS02955	HVO_A0249	D4GQS7	helix-turn-helix domain-containing protein	TrmB family transcription regulator	356.582	1.97137	0.495178	3.98112	6.85905e-05	0.00181569	Tissues	Cytoplasmic	7.5	OTHER	GLOB	GLOB
WP_004043852.1	HVO_RS09915	HVO_1086	D4GW01	heptaprenylglyceryl phosphate synthase	Geranylgeranylglyceryl phosphate synthase	527.063	1.97068	0.450999	4.36959	1.2448e-05	0.00033566	Cellularization	Cytoplasmic	7.5	OTHER	GLOB	GLOB
WP_004041305.1	HVO_RS01135	HVO_B0231	D4GPN2	hypothetical protein	DUF4013 domain-containing protein	14.2961	-1.97003	0.668919	-2.9451	0.0032285	0.0199185	Coenocytes	CytoplasmicMembrane	9.99	OTHER	TM	TM	multi-pass
WP_004043778.1	HVO_RS10290	HVO_1163	M0I9R6	redoxin domain-containing protein	Peroxiredoxin-like protein	1753.17	1.97	0.366971	5.36828	7.94911e-08	4.03313e-06	Coenocytes	Cytoplasmic	9.65	OTHER	GLOB	GLOB
WP_004044344.1	HVO_RS07540	HVO_0590	D4GSI5	nicotinate-nucleotide--dimethylbenzimidazole phosphoribosyltransferase	UPF0284 protein HVO_0590	369.694	-1.96777	0.596741	-3.29753	0.000975398	0.0145174	Tissues	Cytoplasmic	7.5	OTHER	GLOB	GLOB
WP_004041076.1	HVO_RS00380	HVO_B0079	D4GP81	ABC transporter ATP-binding protein	ABC-type transport system ATP-binding protein (Probable substrate dipeptide/oligopeptide)	4327.67	-1.96771	0.556155	-3.53805	0.000403088	0.00414365	Cellularization	CytoplasmicMembrane	9.82	OTHER	GLOB	GLOB
WP_004041081.1	HVO_RS00355	HVO_B0074	D4GP76	DUF917 domain-containing protein	DUF917 family protein	771.684	-1.96649	0.553223	-3.5546	0.000378561	0.00396666	Cellularization	Cytoplasmic	7.5	OTHER	GLOB	GLOB
WP_004041174.1	HVO_RS01745	HVO_B0361	D4GQ08	helix-turn-helix domain-containing protein	Dimethyl sulfoxide reductase transcriptional activator	452.599	-1.96373	0.443374	-4.42906	9.46465e-06	0.00031974	Tissues	Cytoplasmic	7.5	OTHER	GLOB	GLOB
WP_004041321.1	HVO_RS01055	HVO_B0214	D4GPL5	nucleotide pyrophosphatase/phosphodiesterase family protein	E-NPP family protein	40.6283	-1.96351	0.550004	-3.56998	0.000357003	0.00367383	Coenocytes	Cytoplasmic	7.5	OTHER	GLOB	GLOB
WP_013035563.1	HVO_RS15055	HVO_2154	D4GV87	phosphomethylpyrimidine synthase ThiC	Phosphomethylpyrimidine synthase	3137.15	-1.96226	0.475515	-4.1266	3.68159e-05	0.000617226	Coenocytes	Cytoplasmic	7.5	OTHER	GLOB	GLOB
WP_004044281.1	HVO_RS07850	HVO_0655	D4GSR5	NAD-dependent epimerase/dehydratase family protein	GalE family epimerase/dehydratase	351.551	-1.96153	0.465155	-4.21693	2.47653e-05	0.000571826	Cellularization	Unknown		OTHER	GLOB	GLOB
WP_004041074.1	HVO_RS00390	HVO_B0081	D4GP83	ABC transporter permease	ABC-type transport system permease protein (Probable substrate dipeptide/oligopeptide)	5834.04	-1.95716	0.539883	-3.62516	0.00028878	0.00329449	Cellularization	CytoplasmicMembrane	10	OTHER	TM	TM	multi-pass
WP_004041951.1	HVO_RS14630	HVO_2066	L9V8U7	CARDB domain-containing protein	CARDB domain-containing protein	3824.02	1.95656	0.727356	2.68997	0.00714593	0.0324938	Cellularization	Unknown		OTHER	TM	TM	single-pass
WP_004045311.1	HVO_RS05660	HVO_0197	D4GZE1	nickel pincer cofactor biosynthesis protein LarB	LarB family protein	52.4634	-1.956	0.605484	-3.23047	0.00123585	0.0172183	Tissues	Unknown		OTHER	GLOB	GLOB
WP_004041012.1	HVO_RS00700	HVO_B0144	L9VHV7	ABC transporter substrate-binding protein	Iron ABC transporter substrate-binding protein	6525.34	1.95486	0.448573	4.35795	1.31289e-05	0.000266448	Coenocytes
WP_004043045.1	HVO_RS18250	HVO_2802	D4GX26	branched-chain amino acid ABC transporter permease	ABC-type transport system permease protein (Probable substrate branched-chain amino acids)	294.061	-1.95474	0.413534	-4.72691	2.2796e-06	8.13901e-05	Cellularization	CytoplasmicMembrane	10	OTHER	TM	TM	multi-pass
WP_004044461.1	HVO_RS06925	HVO_0461	D4GS01	cytochrome d ubiquinol oxidase subunit II	Cytochrome bd ubiquinol oxidase subunit II	840.317	-1.95445	0.550953	-3.5474	0.000389056	0.00403855	Cellularization	CytoplasmicMembrane	10	OTHER	TM	TM	multi-pass
WP_004042938.1	HVO_RS17855	HVO_2723	M0HRL9	LSM domain-containing protein	SnRNP-like protein	2021.71	1.95382	0.660731	2.95706	0.00310587	0.0182843	Cellularization	Cytoplasmic	7.5	OTHER	GLOB	GLOB
	HVO_RS11555	HVO_1421		zinc-binding dehydrogenase		397.425	1.95364	0.404233	4.83295	1.34526e-06	5.27082e-05	Cellularization
WP_004043186.1	HVO_RS03045	HVO_A0271	D4GQU8	anaerobic glycerol-3-phosphate dehydrogenase subunit C	Glycerol-3-phosphate dehydrogenase subunit C	199.057	-1.95118	0.521932	-3.73838	0.000185213	0.0023611	Cellularization	CytoplasmicMembrane	9.82	OTHER	GLOB	GLOB
WP_013035616.1	HVO_RS14885	HVO_2119	D4GUR6	hypothetical protein	DUF2892 family protein	32.927	-1.94998	0.450908	-4.32457	1.52827e-05	0.000303764	Coenocytes	Unknown		OTHER	TM	TM	multi-pass
WP_004042565.1	HVO_RS16980	HVO_2544	M0G2X2	30S ribosomal protein S5	Small ribosomal subunit protein uS5	13128.3	-1.94906	0.501148	-3.88919	0.000100577	0.00158296	Cellularization	Cytoplasmic	9.96	OTHER	GLOB	GLOB
WP_004043249.1	HVO_RS03360	HVO_A0336	D4GR13	ABC transporter ATP-binding protein	ABC-type transport system ATP-binding protein (Substrate D-galactose)	120.225	-1.94787	0.355976	-5.47191	4.45202e-08	2.45243e-06	Coenocytes	CytoplasmicMembrane	9.82	OTHER	GLOB	GLOB
WP_004041077.1	HVO_RS00375	HVO_B0078	D4GP80	ABC transporter ATP-binding protein	ABC-type transport system ATP-binding protein (Probable substrate dipeptide/oligopeptide)	3400.33	-1.94755	0.544535	-3.57653	0.000348184	0.00693747	Tissues	CytoplasmicMembrane	10	OTHER	GLOB	GLOB
WP_004041534.1	HVO_RS12595	HVO_1643	D4GZ71	hypothetical protein	Uncharacterized protein	10.6212	-1.94481	0.662513	-2.9355	0.00333009	0.0336821	Tissues	CytoplasmicMembrane	9.75	OTHER	TM	TM	multi-pass
WP_004042129.1	HVO_RS15470	HVO_2240	D4GVV6	helix-hairpin-helix domain-containing protein	Helix-hairpin-helix domain-containing protein	163.325	-1.94446	0.441647	-4.40276	1.06883e-05	0.000232847	Coenocytes	Cytoplasmic	7.5	OTHER	GLOB	GLOB
WP_004042972.1	HVO_RS17945	HVO_2741	D4GW88	hypothetical protein	Uncharacterized protein	40.7987	-1.94369	0.660253	-2.94385	0.00324153	0.0188527	Cellularization	Unknown		OTHER	GLOB	TM	single-pass
WP_004044281.1	HVO_RS07850	HVO_0655	D4GSR5	NAD-dependent epimerase/dehydratase family protein	GalE family epimerase/dehydratase	351.551	-1.94177	0.464407	-4.18117	2.9001e-05	0.000515335	Coenocytes	Unknown		OTHER	GLOB	GLOB
WP_004041284.1	HVO_RS01235	HVO_B0253	D4GPQ1	inositol monophosphatase	fructose-bisphosphatase	324.918	1.94053	0.460711	4.21203	2.53081e-05	0.000456019	Coenocytes	Cytoplasmic	7.5	OTHER	GLOB	GLOB
WP_004043471.1	HVO_RS11765	HVO_1464	D4GY90	ABC transporter substrate-binding protein	ABC-type transport system periplasmic substrate-binding protein	1739.04	1.9352	0.45337	4.26849	1.96803e-05	0.000367936	Coenocytes	Unknown		TATLIPO	SP	SP
WP_081442894.1	HVO_RS17595	HVO_2670	D4GV46	FAD-binding oxidoreductase	FAD-dependent oxidoreductase (GlcD/DLD_GlcF/GlpC domain fusion protein)	2307.03	-1.93507	0.477501	-4.0525	5.06731e-05	0.00079429	Coenocytes	CytoplasmicMembrane	9.82	OTHER	GLOB	GLOB
WP_004041078.1	HVO_RS00370	HVO_B0077	D4GP79	DUF917 domain-containing protein	DUF917 family protein	2261.96	-1.93464	0.537578	-3.59881	0.000319674	0.00652387	Tissues	Cytoplasmic	7.5	OTHER	GLOB	GLOB
WP_013034991.1	HVO_RS01050	HVO_B0213	D4GPL4	inositol-3-phosphate synthase	inositol-3-phosphate synthase	47.4613	-1.93414	0.44009	-4.39487	1.1084e-05	0.000237443	Coenocytes	Unknown		OTHER	GLOB	GLOB
WP_004044919.1	HVO_RS19245	HVO_3005	D4GYB1	methyl-accepting chemotaxis protein	Transducer protein Htr15	175.097	-1.93068	0.454146	-4.25123	2.12597e-05	0.000508488	Cellularization	CytoplasmicMembrane	9.82	OTHER	GLOB	GLOB
WP_013035207.1	HVO_RS02455	HVO_A0133	D4GQG3	glycine zipper family protein	Tat pathway signal sequence domain protein	85152.3	1.9288	0.663261	2.90806	0.00363674	0.0201773	Cellularization	Unknown		TAT	SP	SP
WP_004044035.1	HVO_RS09030	HVO_0905	D4GUY0	thioredoxin family protein	Thioredoxin	267.173	-1.92773	0.439091	-4.39028	1.13204e-05	0.000312823	Cellularization	Unknown		OTHER	GLOB	GLOB
WP_004045337.1	HVO_RS05790	HVO_0223	D4GZG8	hypothetical protein	Uncharacterized protein	111.344	-1.92547	0.571785	-3.36748	0.000758591	0.0122452	Tissues	Cytoplasmic	7.5	OTHER	GLOB	GLOB
WP_171810343.1	HVO_RS03105	HVO_A0283	D4GQW0	sugar ABC transporter substrate-binding protein	ABC-type transport system periplasmic substrate-binding protein (Probable substrate sugar)	311.036	-1.92501	0.523588	-3.67657	0.000236388	0.00268091	Coenocytes	Cytoplasmic	7.5	TATLIPO	SP	SP
WP_004043785.1	HVO_RS10250	HVO_1155	D4GWC0	hypothetical protein	Secreted glycoprotein	16.0768	-1.92385	0.667914	-2.88039	0.00397188	0.0215409	Cellularization	Unknown		OTHER	TM	SP+TM	single-pass
WP_004043718.1	HVO_RS10585	HVO_1224	D4GX02	chemotaxis-specific protein-glutamate methyltransferase CheB	Protein-glutamate methylesterase/protein-glutamine glutaminase	106.087	-1.9233	0.500223	-3.84488	0.000120613	0.00158191	Coenocytes	Cytoplasmic	9.96	OTHER	GLOB	GLOB
WP_004044347.1	HVO_RS07525	HVO_0587	D4GSI2	adenosylcobinamide-phosphate synthase CbiB	Probable cobalamin biosynthesis protein CobD	153.996	-1.92325	0.649883	-2.95938	0.00308263	0.0323633	Tissues	CytoplasmicMembrane	9.99	OTHER	TM	TM	multi-pass
WP_004040873.1	HVO_RS04175	HVO_A0522	D4GRI4	beta-ketoacyl synthase N-terminal-like domain-containing protein	Acetyl-CoA C-acyltransferase	712.222	-1.92234	0.519014	-3.70383	0.000212367	0.00259964	Cellularization	Cytoplasmic	9.96	OTHER	GLOB	GLOB
WP_004044315.1	HVO_RS07680	HVO_0619	D4GSL5	type II secretion system F family protein	Type IV pilus biogenesis complex membrane subunit	65.5255	-1.92143	0.542297	-3.54313	0.000395404	0.00767232	Tissues	CytoplasmicMembrane	9.99	OTHER	TM	TM	multi-pass
WP_004042085.1	HVO_RS15250	HVO_2193	D4GVC6	phosphoribosylaminoimidazolesuccinocarboxamide synthase	Phosphoribosylaminoimidazole-succinocarboxamide synthase	4594.88	1.91751	0.327608	5.85306	4.82615e-09	3.67488e-07	Cellularization	Cytoplasmic	7.5	OTHER	GLOB	GLOB
WP_049914854.1	HVO_RS03495	HVO_A0368	D4GR37	type II toxin-antitoxin system RelE/ParE family toxin	RelE family protein	460.555	1.9172	0.41897	4.576	4.73952e-06	0.000123484	Coenocytes	Cytoplasmic	7.5	OTHER	GLOB	GLOB
WP_004044460.1	HVO_RS06930	HVO_0462	D4GS02	cytochrome ubiquinol oxidase subunit I	Cytochrome bd ubiquinol oxidase subunit I	3679.45	-1.91645	0.38305	-5.00312	5.64098e-07	2.0915e-05	Coenocytes	CytoplasmicMembrane	10	OTHER	TM	TM	multi-pass
WP_013035355.1	HVO_RS08475	HVO_0787	P18304	indole-3-glycerol phosphate synthase	Indole-3-glycerol phosphate synthase	901.036	-1.91625	0.620631	-3.08759	0.00201789	0.0135328	Cellularization	Cytoplasmic	7.5	OTHER	GLOB	GLOB
WP_004043740.1	HVO_RS10475	HVO_1201	D4GWW5	histidine kinase N-terminal 7TM domain-containing protein	Sensor box histidine kinase	384.025	-1.9155	0.286611	-6.68328	2.33655e-11	2.70602e-09	Tissues	CytoplasmicMembrane	9.99	OTHER	TM	TM	multi-pass
WP_004043736.1	HVO_RS10495	HVO_1206	M0IDK7	chemotaxis protein CheC	Taxis cluster protein CheC	558.891	-1.91513	0.491013	-3.90036	9.60481e-05	0.00152412	Cellularization	Cytoplasmic	7.5	OTHER	GLOB	GLOB
WP_004042263.1	HVO_RS16130	HVO_2374	D4GWM2	phosphate uptake regulator PhoU	PhoU domain protein	6528.2	1.91441	0.265836	7.20146	5.95702e-13	1.61817e-10	Cellularization	Cytoplasmic	7.5	OTHER	GLOB	GLOB
WP_004042371.1	HVO_RS16545	HVO_2456	P52562	anthranilate phosphoribosyltransferase	Anthranilate phosphoribosyltransferase	2518.21	-1.9125	0.684872	-2.7925	0.00523032	0.0455013	Tissues	Cytoplasmic	7.5	OTHER	GLOB	GLOB
WP_004044431.1	HVO_RS20845	HVO_0490	D4GS30	hypothetical protein	Small CPxCG-related zinc finger protein	2287.9	-1.91242	0.297433	-6.42975	1.27811e-10	1.82533e-08	Cellularization	Unknown		OTHER	GLOB	GLOB
WP_013035037.1	HVO_RS21450	HVO_A0136	D4GQG5	hypothetical protein	PemK family protein	735.683	1.91005	0.415205	4.60027	4.21948e-06	0.000142449	Cellularization
WP_004040843.1	HVO_RS04030	HVO_A0490	D4GRF3	CaiB/BaiF CoA-transferase family protein	Family 3 CoA transferase	24.3727	-1.90841	0.541363	-3.5252	0.000423167	0.0042055	Coenocytes	Cytoplasmic	9.96	OTHER	GLOB	GLOB
WP_004042371.1	HVO_RS16545	HVO_2456	P52562	anthranilate phosphoribosyltransferase	Anthranilate phosphoribosyltransferase	2518.21	-1.9084	0.684912	-2.78634	0.00533063	0.0263187	Cellularization	Cytoplasmic	7.5	OTHER	GLOB	GLOB
WP_004044460.1	HVO_RS06930	HVO_0462	D4GS02	cytochrome ubiquinol oxidase subunit I	Cytochrome bd ubiquinol oxidase subunit I	3679.45	-1.90502	0.383118	-4.97242	6.61214e-07	2.99958e-05	Cellularization	CytoplasmicMembrane	10	OTHER	TM	TM	multi-pass
	HVO_RS13860	HVO_1909		molybdenum cofactor guanylyltransferase		36.989	-1.90497	0.527146	-3.61374	0.000301806	0.00335379	Cellularization
WP_004044356.1	HVO_RS07475	HVO_0577	M0FIR7	zinc ribbon domain-containing protein	Nucleic acid-binding protein	497.157	1.90491	0.612244	3.11136	0.0018623	0.0227778	Tissues	Unknown		OTHER	GLOB	GLOB
WP_004041978.1	HVO_RS14770	HVO_2094	D4GUP1	ABC transporter substrate-binding protein	ABC-type transport system periplasmic substrate-binding protein	1338.07	1.90302	0.412839	4.6096	4.03442e-06	0.000152567	Tissues	Cytoplasmic	7.5	TATLIPO	SP	SP
WP_144064028.1	HVO_RS19970	HVO_A0403	D4GR69	IS630 family transposase	ISHwa16-type transposase ISHvo16	98.1838	1.90044	0.504633	3.76598	0.000165895	0.00221346	Cellularization	Unknown		OTHER	GLOB	GLOB
WP_004043486.1	HVO_RS11695	HVO_1448	D4GY60	DoxX family membrane protein	DoxX domain protein	126.509	-1.89985	0.533335	-3.56221	0.000367745	0.00389567	Cellularization	CytoplasmicMembrane	9.99	OTHER	TM	TM	multi-pass
	HVO_RS19935	HVO_A0353		ISH3 family transposase		57.6574	1.89838	0.533945	3.55538	0.000377432	0.0039656	Cellularization
WP_004041369.1	HVO_RS00815	HVO_B0166	D4GPG8	ethylbenzene dehydrogenase-related protein	Respiratory nitrate reductase heme b subunit	78.8954	-1.89722	0.505492	-3.75321	0.000174581	0.00226662	Cellularization	CytoplasmicMembrane	9.75	SP	SP+TM	SP+TM	single-pass
WP_013035275.1	HVO_RS05105	HVO_0084	D4GYS9	ammonium transporter	Transport protein (Probable substrate ammonium)	125.49	-1.89449	0.362549	-5.22549	1.73693e-07	7.52538e-06	Coenocytes	CytoplasmicMembrane	10	OTHER	TM	TM	multi-pass
WP_004045436.1	HVO_RS20405	HVO_C0054	D4H0E1	hypothetical protein	Tat (Twin-arginine translocation) pathway signal sequence domain protein	18759.5	1.89377	0.551652	3.4329	0.000597159	0.01039	Tissues	Unknown		TAT	SP	SP
WP_013034969.1	HVO_RS00910	HVO_B0185	D4GPI6	nickel ABC transporter permease	ABC-type transport system permease protein (Probable substrate dipeptide/oligopeptide)	160.693	-1.89198	0.632404	-2.99173	0.00277405	0.0169252	Cellularization	CytoplasmicMembrane	10	OTHER	TM	TM	multi-pass
WP_004045012.1	HVO_RS04830	HVO_0026	D4GYM1	TIGR00366 family protein	AtoE family transport protein	947.52	-1.89109	0.430815	-4.38957	1.13577e-05	0.000312823	Cellularization	CytoplasmicMembrane	10	OTHER	TM	TM	multi-pass
WP_004043160.1	HVO_RS02930	HVO_A0243	L9V3Y6	hypothetical protein	Uncharacterized protein	634.974	1.89105	0.495922	3.8132	0.000137178	0.00198856	Cellularization	Cytoplasmic	7.5	OTHER	GLOB	GLOB
WP_004041543.1	HVO_RS12640	HVO_1652	D4GZL7	hypothetical protein	Small CPxCG-related zinc finger protein	156.48	1.89083	0.533958	3.54116	0.000398366	0.00404667	Coenocytes	Cytoplasmic	7.5	OTHER	GLOB	GLOB
WP_004043030.1	HVO_RS18170	HVO_2786	M0HRT3	thioredoxin family protein	Thioredoxin	1064.54	1.89064	0.326506	5.79054	7.01624e-09	5.20281e-07	Cellularization	Cytoplasmic	9.96	OTHER	GLOB	GLOB
WP_004044318.1	HVO_RS07665	HVO_0616	D4GSL2	hypothetical protein	Secreted glycoprotein	43.3036	-1.88977	0.475266	-3.97625	7.00114e-05	0.00119976	Cellularization	Cytoplasmic	7.5	SP	TM	SP+TM	single-pass
WP_013035669.1	HVO_RS21375	HVO_C0027		M48 family metallopeptidase		67.5446	1.88864	0.515763	3.66184	0.000250413	0.00294392	Cellularization	Unknown		OTHER	GLOB	GLOB
WP_144064064.1	HVO_RS20685			hypothetical protein		696.404	1.88645	0.484996	3.88962	0.000100403	0.00251415	Tissues	CytoplasmicMembrane	9.99	OTHER	TM	TM	multi-pass
WP_004043294.1	HVO_RS03615	HVO_A0395	D4GR61	hypothetical protein	Uncharacterized protein	990.963	1.88424	0.491375	3.83464	0.000125751	0.003066	Tissues	Cytoplasmic	7.5	OTHER	GLOB	GLOB
WP_004040918.1	HVO_RS04345	HVO_A0559	D4GRM0	histidine ammonia-lyase	Probable histidine ammonia-lyase	5353.54	-1.88199	0.47646	-3.94994	7.81703e-05	0.00129176	Cellularization	Cytoplasmic	7.5	OTHER	GLOB	GLOB
WP_004043742.1	HVO_RS10465	HVO_1199	D4GWW2	acyl-CoA dehydrogenase family protein	Acyl-CoA dehydrogenase	5273.37	-1.87931	0.420633	-4.46781	7.9024e-06	0.000180581	Coenocytes	Cytoplasmic	9.96	OTHER	GLOB	GLOB
WP_004045341.1	HVO_RS05810	HVO_0227	M0FEY3	hypothetical protein	Uncharacterized protein	4163.56	-1.8778	0.562086	-3.34077	0.00083546	0.00706477	Coenocytes	Cytoplasmic	7.5	OTHER	GLOB	GLOB
WP_144064063.1	HVO_RS20390	HVO_C0041	D4H0C9	hypothetical protein	Uncharacterized protein	7766.72	1.87743	0.445713	4.2122	2.52901e-05	0.000573638	Cellularization	Cytoplasmic	7.5	OTHER	GLOB	GLOB
WP_004044038.1	HVO_RS09015	HVO_0901	D4GUX5	branched-chain amino acid ABC transporter permease	ABC-type transport system permease protein (Probable substrate branched-chain amino acids)	672.419	-1.87689	0.510168	-3.67897	0.000234182	0.00279568	Cellularization	CytoplasmicMembrane	10	OTHER	TM	TM	multi-pass
WP_004042147.1	HVO_RS15565	HVO_2261	D4GVX7	hypothetical protein	Uncharacterized protein	22.823	1.87527	0.6211	3.01927	0.00253385	0.0158099	Cellularization	Unknown		OTHER	GLOB	GLOB
WP_004044681.1	HVO_RS18555	HVO_2865	M0HPP4	bifunctional methylenetetrahydrofolate dehydrogenase/methenyltetrahydrofolate cyclohydrolase FolD	Bifunctional protein FolD	4033.15	1.87414	0.414029	4.52659	5.99418e-06	0.000148842	Coenocytes	Cytoplasmic	7.5	OTHER	GLOB	GLOB
WP_004040860.1	HVO_RS04115	HVO_A0509	M0HYH1	1,2-phenylacetyl-CoA epoxidase subunit PaaC	Phenylacetate-CoA oxygenase PaaI subunit	3423	-1.8714	0.640359	-2.92243	0.00347317	0.0196084	Cellularization	Cytoplasmic	7.5	OTHER	GLOB	GLOB
WP_013035061.1	HVO_RS02980	HVO_A0256	D4GQT5	hypothetical protein	Uncharacterized protein	150.645	1.87055	0.591345	3.16321	0.00156042	0.0113314	Cellularization	Cytoplasmic	7.5	OTHER	GLOB	GLOB
	HVO_RS01315	HVO_B0270		hypothetical protein		127.409	-1.8694	0.561205	-3.33105	0.000865202	0.0132497	Tissues
	HVO_RS19600	HVO_C0079		transposase		13.0733	1.86901	0.710216	2.6316	0.00849837	0.040911	Coenocytes
WP_004043842.1	HVO_RS09965	HVO_1096	D4GW18	M20 family metallopeptidase	Succinyl-diaminopimelate desuccinylase	86.3669	-1.86831	0.467032	-4.00039	6.32393e-05	0.00113949	Cellularization	Cytoplasmic	7.5	OTHER	GLOB	GLOB
WP_013035518.1	HVO_RS14535	HVO_2044	D4GU58	endonuclease I-EndH	Intein-related probable LAGLIDADG endonuclease I-EndH	268.595	1.86734	0.487332	3.83176	0.000127228	0.00165345	Coenocytes	Cytoplasmic	7.5	OTHER	GLOB	GLOB
WP_144064028.1	HVO_RS19970	HVO_A0403	D4GR69	IS630 family transposase	ISHwa16-type transposase ISHvo16	98.1838	1.86587	0.503965	3.70239	0.00021358	0.0024584	Coenocytes	Unknown		OTHER	GLOB	GLOB
WP_004041325.1	HVO_RS01035	HVO_B0210	D4GPL1	sugar phosphate isomerase/epimerase	YfiH family protein	26.1685	-1.86559	0.571558	-3.26403	0.00109838	0.00867475	Coenocytes	Cytoplasmic	7.5	OTHER	GLOB	GLOB
WP_004043252.1	HVO_RS03375	HVO_A0339	D4GR16	ABC transporter substrate-binding protein	ABC-type transport system periplasmic substrate-binding protein (Substrate D-galactose)	326.684	-1.86501	0.495801	-3.7616	0.000168828	0.00222945	Cellularization	Cellwall	9.17	TATLIPO	SP	SP
WP_004042448.1	HVO_RS16710	HVO_2490	D4GTC6	hypothetical protein	Uncharacterized protein	13.0611	1.86498	0.697836	2.67252	0.0075284	0.0371697	Coenocytes	CytoplasmicMembrane	9.75	OTHER	SP	TM	multi-pass
WP_004044742.1	HVO_RS18805	HVO_2916	D4GXS8	SDR family oxidoreductase	Oxidoreductase (Short-chain dehydrogenase family)	4010.2	-1.86445	0.3593	-5.18913	2.11282e-07	1.07198e-05	Cellularization	Cytoplasmic	9.96	OTHER	GLOB	GLOB
WP_004041076.1	HVO_RS00380	HVO_B0079	D4GP81	ABC transporter ATP-binding protein	ABC-type transport system ATP-binding protein (Probable substrate dipeptide/oligopeptide)	4327.67	-1.86024	0.556113	-3.34508	0.000822598	0.0127224	Tissues	CytoplasmicMembrane	9.82	OTHER	GLOB	GLOB
WP_013035219.1	HVO_RS03100	HVO_A0282	D4GQV9	creatininase family protein	Creatininase domain protein	102.193	-1.85919	0.528179	-3.52001	0.000431537	0.00426669	Coenocytes	Unknown		OTHER	GLOB	GLOB
WP_144064037.1	HVO_RS20535			hypothetical protein		876.385	1.85918	0.36029	5.16023	2.46642e-07	1.23513e-05	Cellularization	CytoplasmicMembrane	9.99	OTHER	TM	TM	multi-pass
WP_004044289.1	HVO_RS07815	HVO_0647	M0I6R1	GMP synthase subunit A	GMP synthase [glutamine-hydrolyzing] subunit A	2681.85	1.85797	0.354285	5.24428	1.56895e-07	6.95387e-06	Coenocytes	Cytoplasmic	7.5	OTHER	GLOB	GLOB
WP_004044250.1	HVO_RS07995	HVO_0685	D4GT24	DUF3100 domain-containing protein	DUF3100 family protein	218.627	-1.85757	0.482488	-3.84998	0.000118129	0.00180756	Cellularization	CytoplasmicMembrane	9.99	OTHER	TM	SP+TM	multi-pass
	HVO_RS21300			hypothetical protein		109.296	1.85537	0.530416	3.49794	0.000468859	0.00448615	Coenocytes
	HVO_RS11555	HVO_1421		zinc-binding dehydrogenase		397.425	1.85519	0.404096	4.59097	4.41194e-06	0.000116524	Coenocytes
WP_004044042.1	HVO_RS08995	HVO_0896	D4GUW5	long-chain-fatty-acid--CoA ligase	Acetyl-CoA synthetase	694.793	-1.85498	0.530913	-3.49395	0.000475931	0.00453134	Coenocytes	Cytoplasmic	9.96	OTHER	GLOB	GLOB
WP_004041163.1	HVO_RS01795	HVO_B0371	O34184	aldehyde dehydrogenase family protein	Aldehyde dehydrogenase	2830.89	1.85489	0.326082	5.68841	1.28228e-08	8.52497e-07	Coenocytes	Cytoplasmic	9.96	OTHER	GLOB	GLOB
WP_004041314.1	HVO_RS01090	HVO_B0221	D4GPM2	ABC transporter ATP-binding protein	ABC-type transport system ATP-binding protein (Probable substrate branched-chain amino acids)	14.5709	-1.85456	0.587807	-3.15504	0.00160475	0.0117165	Coenocytes	Cytoplasmic_multiloc	8.61	OTHER	GLOB	GLOB
WP_004041319.1	HVO_RS01065	HVO_B0216	D4GPL7	Tm-1-like ATP-binding domain-containing protein	UPF0261 family protein	49.5198	-1.85224	0.58539	-3.16412	0.00155553	0.0114907	Coenocytes	Cytoplasmic	7.5	OTHER	GLOB	GLOB
WP_004040812.1	HVO_RS03875	HVO_A0458	M0GXJ8	ParA family protein	Spo0A activation inhibitor	1171.14	1.85069	0.433515	4.26903	1.96322e-05	0.000606307	Tissues	Cytoplasmic	7.5	OTHER	GLOB	GLOB
WP_004041084.1	HVO_RS00340	HVO_B0071	D4GP73	zinc-dependent alcohol dehydrogenase family protein	Alcohol dehydrogenase (NADP)	1163.16	1.85031	0.31031	5.9628	2.47956e-09	2.03429e-07	Cellularization	Cytoplasmic	9.96	OTHER	GLOB	GLOB
WP_004043743.1	HVO_RS10460	HVO_1198	D4GWW0	universal stress protein	UspA domain protein	1135.09	-1.85014	0.543597	-3.40351	0.000665268	0.0113247	Tissues	Cytoplasmic	9.96	OTHER	GLOB	GLOB
WP_004043784.1	HVO_RS10255	HVO_1156	L9UTX4	hypothetical protein	Secreted glycoprotein	52.9973	-1.84735	0.432123	-4.27505	1.91093e-05	0.000474538	Cellularization	Cytoplasmic	7.5	OTHER	TM	SP+TM	single-pass
WP_004044317.1	HVO_RS07670	HVO_0617	D4GSL3	hypothetical protein	Uncharacterized protein	19.6575	-1.84687	0.624736	-2.95624	0.00311412	0.0324183	Tissues	Unknown		OTHER	TM	SP+TM	single-pass
WP_004041856.1	HVO_RS14185	HVO_1977	Q8U4T8	hypothetical protein	Uncharacterized protein	2277.35	-1.8465	0.443548	-4.16303	3.14047e-05	0.000547947	Coenocytes	Unknown		OTHER	GLOB	GLOB
WP_004041056.1	HVO_RS00480	HVO_B0099	M0II92	AEC family transporter	Malonate transporter	126.596	1.84594	0.516806	3.57182	0.000354511	0.00380778	Cellularization	CytoplasmicMembrane	9.99	OTHER	TM	TM	multi-pass
WP_004044825.1	HVO_RS19020	HVO_2961	Q04829	dihydrolipoyl dehydrogenase	Dihydrolipoyl dehydrogenase	15760.1	-1.84271	0.520022	-3.54353	0.000394801	0.00407046	Cellularization	Cytoplasmic	9.96	OTHER	GLOB	GLOB
WP_004043468.1	HVO_RS11780	HVO_1467	D4GY97	hypothetical protein	Transmembrane protein	37.081	-1.84173	0.599214	-3.07358	0.0021151	0.0143841	Coenocytes	CytoplasmicMembrane	9.99	OTHER	TM	TM	multi-pass
WP_004043852.1	HVO_RS09915	HVO_1086	D4GW01	heptaprenylglyceryl phosphate synthase	Geranylgeranylglyceryl phosphate synthase	527.063	1.84145	0.450924	4.08373	4.43178e-05	0.000718024	Coenocytes	Cytoplasmic	7.5	OTHER	GLOB	GLOB
WP_004042023.1	HVO_RS14990	HVO_2141	D4GUT8	copper-containing nitrite reductase	Copper-containing nitrite reductase	1239.24	1.84095	0.346936	5.3063	1.11872e-07	6.58093e-06	Tissues	Unknown		TATLIPO	SP	SP
WP_004043642.1	HVO_RS10935	HVO_1297	M0IC23	CDP-alcohol phosphatidyltransferase family protein	CDP-diacylglycerol--glycerol-3-phosphate 3-phosphatidyltransferase	101.395	-1.83915	0.697424	-2.63706	0.0083627	0.0359203	Cellularization	CytoplasmicMembrane	10	OTHER	TM	TM	multi-pass
WP_004041131.1	HVO_RS00105	HVO_B0023	M0FVS7	ABC transporter permease	Peptide ABC transporter permease	39.8724	-1.83876	0.548379	-3.35308	0.000799181	0.00687866	Cellularization	CytoplasmicMembrane	10	OTHER	TM	TM	multi-pass
WP_013035620.1	HVO_RS14525	HVO_2042	D4GU56	orc1/cdc6 family replication initiation protein	ORC1-type DNA replication protein	837.162	1.83853	0.430163	4.27402	1.91981e-05	0.000474538	Cellularization	Cytoplasmic	7.5	OTHER	GLOB	GLOB
WP_013035676.1	HVO_RS19475	HVO_C0050	D4H0D8	hypothetical protein	Uncharacterized protein	758.854	1.83809	0.408543	4.49913	6.82329e-06	0.000164441	Coenocytes	Unknown		OTHER	GLOB	GLOB
WP_004045091.1	HVO_RS20790	HVO_0063	D4GYQ8	hypothetical protein	Uncharacterized protein	138.215	1.83785	0.428163	4.29241	1.76745e-05	0.000342476	Coenocytes	Unknown		OTHER	GLOB	GLOB
WP_004044323.1	HVO_RS07640	HVO_0611	D4GSK7	tripartite tricarboxylate transporter permease	DUF112 family protein	156.299	-1.8378	0.399622	-4.59885	4.24835e-06	0.000142449	Cellularization	CytoplasmicMembrane	9.99	OTHER	TM	TM	multi-pass
WP_004041380.1	HVO_RS00770	HVO_B0156	D4GPF8	hypothetical protein	Uncharacterized protein	689.871	1.8369	0.584527	3.14255	0.00167484	0.0119535	Coenocytes	Cytoplasmic	7.5	OTHER	GLOB	GLOB
WP_013035613.1	HVO_RS07860	HVO_0657	A0A8T5C434	hypothetical protein	Uncharacterized protein	22.0717	-1.83567	0.724819	-2.53259	0.0113223	0.0448065	Cellularization	CytoplasmicMembrane	9.99	OTHER	TM	TM	multi-pass
WP_004041049.1	HVO_RS00515	HVO_B0106	M0ILK3	ABC transporter substrate-binding protein	Sugar ABC transporter substrate-binding protein	89.5675	-1.83496	0.474181	-3.86975	0.000108948	0.00146889	Coenocytes	Cytoplasmic	7.5	OTHER	GLOB	GLOB
WP_004042287.1	HVO_RS16250	HVO_2398	M0HTK9	metal ABC transporter ATP-binding protein	Putative zinc ABC transporter ATP-binding protein	222.706	-1.83467	0.616432	-2.97627	0.00291783	0.0175583	Cellularization	Cytoplasmic_multiloc	8.61	OTHER	GLOB	GLOB
WP_013035442.1	HVO_RS11385	HVO_1387	D4GXV2	enoyl-CoA hydratase-related protein	Enoyl-CoA hydratase	542.233	-1.83405	0.517972	-3.54083	0.000398874	0.00404667	Coenocytes	Cytoplasmic	7.5	OTHER	GLOB	GLOB
WP_013035067.1	HVO_RS03705	HVO_A0417	D4GR81	DUF6516 family protein	Uncharacterized protein	1405.82	1.83383	0.444833	4.12252	3.74752e-05	0.000760549	Cellularization	Cytoplasmic	7.5	OTHER	GLOB	GLOB
WP_004041631.1	HVO_RS13110	HVO_1747	L9VDG0	hypothetical protein	Uncharacterized protein	27.9553	1.83314	0.602531	3.0424	0.00234698	0.0149093	Cellularization	Cytoplasmic	7.5	OTHER	GLOB	GLOB
	HVO_RS19880	HVO_A0277		ribonuclease H		58.6902	1.83298	0.452842	4.04773	5.17177e-05	0.00143034	Tissues
WP_004043494.1	HVO_RS11655	HVO_1441	D4GY42	ABC transporter permease	ABC-type transport system permease protein	188.721	-1.83214	0.488923	-3.74729	0.000178754	0.00230171	Cellularization	CytoplasmicMembrane	9.99	OTHER	TM	TM	multi-pass
WP_004041284.1	HVO_RS01235	HVO_B0253	D4GPQ1	inositol monophosphatase	fructose-bisphosphatase	324.918	1.83213	0.461132	3.97311	7.09393e-05	0.00119976	Cellularization	Cytoplasmic	7.5	OTHER	GLOB	GLOB
WP_004043063.1	HVO_RS02450	HVO_A0129	D4GQG0	hypothetical protein	Uncharacterized protein	287.435	1.83027	0.593021	3.08634	0.00202635	0.0139032	Coenocytes	Cytoplasmic	7.5	OTHER	GLOB	GLOB
WP_004042265.1	HVO_RS16140	HVO_2376	D4GWM4	phosphate ABC transporter permease subunit PstC	Phosphate transport system permease protein	2626.59	1.82967	0.269973	6.77723	1.22499e-11	1.18089e-09	Coenocytes	CytoplasmicMembrane	10	OTHER	TM	TM	multi-pass
	HVO_RS21300			hypothetical protein		109.296	1.82687	0.531146	3.43948	0.000582832	0.00556654	Cellularization
WP_013035673.1	HVO_RS20670	HVO_C0032	D4H0C0	hypothetical protein	Uncharacterized protein	256.735	1.82647	0.598469	3.0519	0.00227399	0.0145415	Cellularization	Unknown		OTHER	GLOB	GLOB
WP_004041238.1	HVO_RS01460	HVO_B0302	D4GPU9	amidohydrolase family protein	Allantoinase	18.0201	-1.82569	0.605336	-3.016	0.00256134	0.0168188	Coenocytes	Cytoplasmic	7.5	OTHER	GLOB	GLOB
WP_004041631.1	HVO_RS13110	HVO_1747	L9VDG0	hypothetical protein	Uncharacterized protein	27.9553	1.82554	0.60025	3.04129	0.00235564	0.0156936	Coenocytes	Cytoplasmic	7.5	OTHER	GLOB	GLOB
WP_004043293.1	HVO_RS03610	HVO_A0394	D4GR60	winged helix-turn-helix domain-containing protein	HTH domain protein	1697.39	1.82342	0.380229	4.79558	1.62203e-06	6.83096e-05	Tissues	Cytoplasmic	7.5	OTHER	GLOB	GLOB
WP_004041923.1	HVO_RS21010	HVO_2037B	L9VE00	hypothetical protein	Uncharacterized protein	136.329	1.82159	0.442095	4.12035	3.78298e-05	0.000763726	Cellularization	CytoplasmicMembrane	9.75	OTHER	TM	TM	multi-pass
WP_004041064.1	HVO_RS00440	HVO_B0091	D4GP93	ABC transporter permease	ABC-type transport system permease protein (Probable substrate dipeptide/oligopeptide)	72.2975	-1.82151	0.450641	-4.04205	5.29865e-05	0.00100648	Cellularization	CytoplasmicMembrane	10	OTHER	TM	TM	multi-pass
WP_004044393.1	HVO_RS07290	HVO_0538	D4GS70	metal-dependent transcriptional regulator	SirR/DtxR family transcription regulator Idr2	220.339	1.82019	0.552785	3.29276	0.000992087	0.00810485	Cellularization	Cytoplasmic	7.5	OTHER	GLOB	GLOB
	HVO_RS02950	HVO_A0247		primase-associated protein		127.036	1.81882	0.458977	3.96278	7.40833e-05	0.00124745	Cellularization
WP_004044395.1	HVO_RS07285	HVO_0536	D4GS68	DNA starvation/stationary phase protection protein DpsA	Ferritin DpsA	15006.3	1.81842	0.502194	3.62095	0.000293522	0.0061112	Tissues	Cytoplasmic	9.96	OTHER	GLOB	GLOB
WP_013035587.1	HVO_RS14540	HVO_2045	D4GU59	hypothetical protein	MarR family transcriptional regulator	129.938	1.81672	0.701465	2.5899	0.00960034	0.0396119	Cellularization	Cytoplasmic	7.5	OTHER	GLOB	GLOB
WP_004043778.1	HVO_RS10290	HVO_1163	M0I9R6	redoxin domain-containing protein	Peroxiredoxin-like protein	1753.17	1.81602	0.367072	4.94732	7.52425e-07	3.26138e-05	Cellularization	Cytoplasmic	9.65	OTHER	GLOB	GLOB
WP_144064039.1	HVO_RS20545	HVO_0527		hypothetical protein		44.9382	1.81421	0.663244	2.73535	0.00623135	0.0292153	Cellularization	Cytoplasmic	7.5	OTHER	GLOB	GLOB
WP_013035355.1	HVO_RS08475	HVO_0787	P18304	indole-3-glycerol phosphate synthase	Indole-3-glycerol phosphate synthase	901.036	-1.8137	0.620419	-2.92335	0.00346292	0.0346853	Tissues	Cytoplasmic	7.5	OTHER	GLOB	GLOB
WP_004041316.1	HVO_RS01080	HVO_B0219	D4GPM0	branched-chain amino acid ABC transporter permease	ABC-type transport system permease protein (Probable substrate branched-chain amino acids)	28.093	-1.81301	0.474647	-3.81971	0.000133611	0.00195445	Cellularization	CytoplasmicMembrane	10	OTHER	TM	TM	multi-pass
WP_004041079.1	HVO_RS00365	HVO_B0076	O34180	hydantoinase/oxoprolinase family protein	Hydantoinase	2489.8	-1.81294	0.610547	-2.96937	0.00298413	0.0316882	Tissues	Unknown		OTHER	GLOB	GLOB
WP_004041080.1	HVO_RS00360	HVO_B0075	D4GP77	DUF917 domain-containing protein	DUF917 family protein	1440.6	-1.81265	0.628562	-2.88381	0.00392896	0.03782	Tissues	Cytoplasmic	7.5	OTHER	GLOB	GLOB
WP_004042263.1	HVO_RS16130	HVO_2374	D4GWM2	phosphate uptake regulator PhoU	PhoU domain protein	6528.2	1.81098	0.265824	6.8127	9.57866e-12	9.71982e-10	Coenocytes	Cytoplasmic	7.5	OTHER	GLOB	GLOB
WP_004043433.1	HVO_RS11950	HVO_1502	D4GYE8	3-isopropylmalate dehydrogenase	3-isopropylmalate dehydrogenase	278.17	-1.8103	0.493704	-3.66677	0.000245634	0.00290541	Cellularization	Cytoplasmic	9.96	OTHER	GLOB	GLOB
WP_004043853.1	HVO_RS09910	HVO_1085	D4GVT4	bifunctional phosphoribosylaminoimidazolecarboxamide formyltransferase/IMP cyclohydrolase	phosphoribosylglycinamide formyltransferase 1	9687.12	1.80837	0.461862	3.91538	9.02622e-05	0.00126105	Coenocytes	Cytoplasmic	7.5	OTHER	GLOB	GLOB
WP_004043129.1	HVO_RS02775	HVO_A0209	D4GQN8	CRISPR-associated endonuclease Cas3''	CRISPR-associated nuclease/helicase Cas3	6860.1	-1.80784	0.611414	-2.95682	0.00310825	0.0193656	Coenocytes	Cytoplasmic	7.5	OTHER	GLOB	GLOB
WP_004041074.1	HVO_RS00390	HVO_B0081	D4GP83	ABC transporter permease	ABC-type transport system permease protein (Probable substrate dipeptide/oligopeptide)	5834.04	-1.80558	0.539844	-3.34464	0.000823901	0.0127224	Tissues	CytoplasmicMembrane	10	OTHER	TM	TM	multi-pass
WP_004041952.1	HVO_RS14635	HVO_2067	D4GU80	TetR/AcrR family transcriptional regulator	TetR family transcription regulator	2205.73	1.80537	0.395526	4.56449	5.00721e-06	0.000127025	Coenocytes	Cytoplasmic	7.5	OTHER	GLOB	GLOB
WP_144064050.1	HVO_RS20635	HVO_2332	D4GWI1	hypothetical protein	Uncharacterized protein	230.851	1.80485	0.623933	2.8927	0.00381945	0.0208905	Cellularization	Cytoplasmic	7.5	OTHER	GLOB	GLOB
WP_004040826.1	HVO_RS03945	HVO_A0472	D4GRD7	NAD(P)/FAD-dependent oxidoreductase	Oxidoreductase	11894	1.80415	0.347689	5.18896	2.11471e-07	8.96078e-06	Coenocytes	Cytoplasmic	7.5	OTHER	GLOB	GLOB
WP_004040845.1	HVO_RS04040	HVO_A0492	M0HYF8	carbohydrate ABC transporter permease	Sugar ABC transporter permease	13.3648	-1.80326	0.676641	-2.66502	0.00769839	0.0342783	Cellularization	CytoplasmicMembrane	10	OTHER	TM	SP+TM	multi-pass
WP_004045184.1	HVO_RS05180	HVO_0101	D4GYU7	phosphoribosyltransferase family protein	Phosphoribosyltransferase	27.482	-1.80209	0.676021	-2.66573	0.00768216	0.0342783	Cellularization	Cytoplasmic	7.5	OTHER	GLOB	GLOB
WP_004043729.1	HVO_RS10530	HVO_1213	D4GWY6	flagella accessory protein C	Arl cluster protein ArlCE	247.07	-1.80122	0.402667	-4.47322	7.705e-06	0.000177907	Coenocytes	Cytoplasmic	7.5	OTHER	GLOB	GLOB
	HVO_RS00740	HVO_B0152A		transposase		124.297	1.80069	0.487711	3.69212	0.000222396	0.00254468	Coenocytes
WP_004040864.1	HVO_RS04130	HVO_A0513	M0I2M6	PaaI family thioesterase	Thioesterase	57.1151	-1.79995	0.586503	-3.06895	0.00214812	0.0145318	Coenocytes	Cytoplasmic	7.5	OTHER	GLOB	GLOB
WP_004042375.1	HVO_RS16565	HVO_2461	D4GT51	CBS domain-containing protein	CBS domain protein	18.0551	-1.79714	0.50764	-3.54019	0.00039984	0.00404667	Coenocytes	Cytoplasmic	7.5	OTHER	GLOB	GLOB
WP_013035660.1	HVO_RS15535	HVO_2254	D4GVX0	hypothetical protein	Uncharacterized protein	140.564	1.79702	0.530308	3.38863	0.000702438	0.00631376	Cellularization	Cytoplasmic	7.5	OTHER	GLOB	GLOB
WP_004042286.1	HVO_RS16245	HVO_2397	D4GWP4	metal ABC transporter substrate-binding protein	ABC-type transport system periplasmic substrate-binding protein (Probable substrate zinc)	875.207	-1.79448	0.514886	-3.48521	0.000491757	0.00462492	Coenocytes	CytoplasmicMembrane	9.82	TATLIPO	SP	SP
WP_004042367.1	HVO_RS16535	HVO_2454	P33975	anthranilate synthase component I	Anthranilate synthase component 1	5358.32	-1.79375	0.602887	-2.97526	0.00292738	0.0175819	Cellularization	Cytoplasmic	9.96	OTHER	GLOB	GLOB
WP_013035011.1	HVO_RS02975	HVO_A0254	D4GQT3	ATP-binding protein	DUF234 domain protein	771.341	1.79351	0.445269	4.02793	5.62704e-05	0.00103984	Cellularization	Unknown		OTHER	GLOB	GLOB
WP_004045248.1	HVO_RS05360	HVO_0136	M0I5R6	translation initiation factor eIF-1A	Translation initiation factor 1A	719.28	1.79297	0.404165	4.43624	9.15454e-06	0.000204046	Coenocytes	Cytoplasmic	7.5	OTHER	GLOB	GLOB
WP_013035517.1	HVO_RS07535	HVO_0589	D4GSI4	GTP--adenosylcobinamide-phosphate guanylyltransferase	Adenosylcobinamide-phosphate guanylyltransferase	380.381	-1.79282	0.556117	-3.22382	0.00126493	0.0174919	Tissues	Cytoplasmic	7.5	OTHER	GLOB	GLOB
WP_004044002.1	HVO_RS09215	HVO_0943	M0GNW3	hypothetical protein	Ba3-type terminal oxidase subunit CbaD	3132.96	-1.791	0.444327	-4.03082	5.5583e-05	0.000843811	Coenocytes	Cytoplasmic	7.5	OTHER	TM	TM	single-pass
WP_004040977.1	HVO_RS04640	HVO_A0623	D4GRT1	high-potential iron-sulfur protein	HiPIP domain protein	159.026	-1.78902	0.441279	-4.05418	5.03112e-05	0.00079429	Coenocytes	Unknown		TATLIPO	SP	SP
WP_004044015.1	HVO_RS09150	HVO_0930	M0GM22	HTH domain-containing protein	Uncharacterized protein	383.754	-1.78834	0.47215	-3.78765	0.000152082	0.00191018	Coenocytes	Cytoplasmic	7.5	OTHER	GLOB	GLOB
WP_004041809.1	HVO_RS13950	HVO_1930A	D4GTF9	hypothetical protein	HTH domain protein	47.7327	-1.78771	0.572093	-3.12486	0.00177889	0.01254	Cellularization	Unknown		OTHER	GLOB	GLOB
WP_004044266.1	HVO_RS07920	HVO_0669	D4GSZ9	thiamine pyrophosphate-dependent dehydrogenase E1 component subunit alpha	2-oxoacid dehydrogenase E1 component alpha subunit	2429.76	-1.78687	0.60994	-2.92958	0.00339417	0.020676	Coenocytes	Cytoplasmic	9.65	OTHER	GLOB	GLOB
WP_004044010.1	HVO_RS09175	HVO_0935	D4GV21	formate dehydrogenase subunit alpha	Formate dehydrogenase alpha subunit	167.464	-1.78644	0.40605	-4.39955	1.08475e-05	0.000233737	Coenocytes	Cytoplasmic	9.96	OTHER	GLOB	GLOB
WP_236995438.1	HVO_RS00395	HVO_B0082	D4GP84	ABC transporter substrate-binding protein	ABC-type transport system periplasmic substrate-binding protein (Probable substrate dipeptide/oligopeptide)	15950.6	-1.78133	0.466868	-3.81549	0.000135912	0.00174112	Coenocytes	Cellwall	9.17	TATLIPO	SP	SP
WP_004044337.1	HVO_RS07570	HVO_0597	D4GSJ2	OsmC family protein	OsmC domain protein	446.054	-1.78057	0.295474	-6.02614	1.67925e-09	1.38296e-07	Tissues	Unknown		OTHER	GLOB	GLOB
WP_004042560.1	HVO_RS16970	HVO_2542	M0HSL4	uL15m family ribosomal protein	Large ribosomal subunit protein uL15	8398.7	-1.78026	0.522004	-3.41043	0.0006486	0.00580279	Coenocytes	Cytoplasmic	7.5	OTHER	GLOB	GLOB
WP_004040977.1	HVO_RS04640	HVO_A0623	D4GRT1	high-potential iron-sulfur protein	HiPIP domain protein	159.026	-1.78026	0.443084	-4.01787	5.87262e-05	0.00107833	Cellularization	Unknown		TATLIPO	SP	SP
WP_004043486.1	HVO_RS11695	HVO_1448	D4GY60	DoxX family membrane protein	DoxX domain protein	126.509	-1.77994	0.531644	-3.348	0.000813982	0.0127224	Tissues	CytoplasmicMembrane	9.99	OTHER	TM	TM	multi-pass
WP_004041434.1	HVO_RS12175	HVO_1556	D4GYY5	hypothetical protein	Uncharacterized protein	123.899	-1.7796	0.502625	-3.54061	0.000399204	0.00767232	Tissues	CytoplasmicMembrane	9.75	OTHER	TM	TM	multi-pass
WP_013035046.1	HVO_RS03825	HVO_A0445	D4GR33	ISH3-like element ISHvo20 family transposase	ISH3-type transposase ISHvo20	7813.98	1.77625	0.472047	3.76287	0.000167972	0.00222817	Cellularization	Cytoplasmic	7.5	OTHER	GLOB	GLOB
WP_013035695.1	HVO_RS20335	HVO_C0003	D4H094	hypothetical protein	Tat pathway signal sequence domain protein	3828.08	1.77377	0.543214	3.26533	0.00109336	0.00869275	Cellularization	Cytoplasmic	7.5	TAT	SP	SP
WP_004041107.1	HVO_RS00225	HVO_B0047	D4GP49	ABC transporter substrate-binding protein	ABC-type transport system periplasmic substrate-binding protein	10413.5	1.77357	0.340213	5.21312	1.8569e-07	9.54695e-06	Cellularization	Extracellular	8.82	TATLIPO	SP	SP
WP_004043579.1	HVO_RS11255	HVO_1360	D4GXQ1	helix-turn-helix domain-containing protein	TrmB family transcription regulator	1639.12	1.77304	0.421567	4.20584	2.60112e-05	0.000578595	Cellularization	Cytoplasmic	7.5	OTHER	GLOB	GLOB
WP_004044000.1	HVO_RS09225	HVO_0945	D4GV41	b(o/a)3-type cytochrome-c oxidase subunit 1	Ba3-type terminal oxidase subunit I	15235.3	-1.77285	0.433	-4.09433	4.23388e-05	0.000691773	Coenocytes	CytoplasmicMembrane	10	OTHER	TM	TM	multi-pass
WP_144064038.1	HVO_RS20540	HVO_0379B	A0A1C9J6T3	hypothetical protein	Uncharacterized protein	1398.68	1.77235	0.537109	3.2998	0.000967544	0.00783792	Coenocytes	Cytoplasmic	7.5	OTHER	GLOB	GLOB
WP_013035425.1	HVO_RS10135	HVO_1131	D4GW82	methytransferase partner Trm112	Methyltransferase activator Trm112	904.588	1.77186	0.586872	3.01917	0.0025347	0.0166789	Coenocytes	Cytoplasmic	7.5	OTHER	GLOB	GLOB
WP_004040865.1	HVO_RS04135	HVO_A0514	D4GRH6	ABC transporter ATP-binding protein	ABC-type transport system ATP-binding protein (Probable substrate branched-chain amino acids)	22.6616	-1.7718	0.499731	-3.54551	0.000391855	0.00399734	Coenocytes	Cytoplasmic_multiloc	8.61	OTHER	GLOB	GLOB
WP_004043169.1	HVO_RS02970	HVO_A0253	D4GQT2	MarR family transcriptional regulator	HTH domain protein	805.532	1.77067	0.448237	3.9503	7.80521e-05	0.0020228	Tissues	Cytoplasmic	7.5	OTHER	GLOB	GLOB
WP_004041318.1	HVO_RS01070	HVO_B0217	D4GPL8	substrate-binding protein	ABC-type transport system periplasmic substrate-binding protein (Probable substrate branched-chain amino acids)	143.859	-1.76974	0.414458	-4.27002	1.95454e-05	0.000367644	Coenocytes	Unknown		TATLIPO	SP	SP
WP_004043484.1	HVO_RS11705	HVO_1451	D4GY63	glutamate dehydrogenase GdhB	Glutamate dehydrogenase	12021.9	-1.7697	0.525103	-3.3702	0.000751143	0.0066128	Cellularization	Cytoplasmic	9.65	OTHER	GLOB	GLOB
WP_004042075.1	HVO_RS15205	HVO_2183	D4GVB6	aldehyde ferredoxin oxidoreductase family protein	aldehyde ferredoxin oxidoreductase	13160.9	-1.76834	0.528912	-3.34336	0.000827697	0.0070145	Coenocytes	Cytoplasmic	7.5	OTHER	GLOB	GLOB
WP_004041917.1	HVO_RS14470	HVO_2032	D4GU45	ABC transporter ATP-binding protein	ABC-type transport system ATP-binding protein (Probable substrate sugar)	1133.56	-1.76735	0.588971	-3.00075	0.00269316	0.0165946	Cellularization	CytoplasmicMembrane	9.82	OTHER	GLOB	GLOB
WP_004043112.1	HVO_RS02700	HVO_A0187	L9V6X0	hypothetical protein	Uncharacterized protein	378.341	1.76682	0.347232	5.08828	3.61323e-07	1.91295e-05	Tissues
WP_004045157.1	HVO_RS20795	HVO_0090	D4GYT5	DUF6757 family protein	Small CPxCG-related zinc finger protein	1382.04	1.76675	0.458742	3.85129	0.000117499	0.00155288	Coenocytes	Cytoplasmic	7.5	OTHER	GLOB	GLOB
	HVO_RS00740	HVO_B0152A		transposase		124.297	1.76666	0.488394	3.61729	0.000297705	0.00332739	Cellularization
WP_004040882.1	HVO_RS04220	HVO_A0532	D4GRJ4	cupin domain-containing protein	Cupin 2 barrel domain protein	111.116	-1.76581	0.508932	-3.46963	0.000521167	0.00485416	Coenocytes	Cytoplasmic	7.5	OTHER	GLOB	GLOB
WP_257721171.1	HVO_RS21425			hypothetical protein		26.3658	1.76459	0.649442	2.71709	0.00658586	0.0305965	Cellularization	CytoplasmicMembrane	9.75	OTHER	TM	TM	single-pass
WP_013035518.1	HVO_RS14535	HVO_2044	D4GU58	endonuclease I-EndH	Intein-related probable LAGLIDADG endonuclease I-EndH	268.595	1.76298	0.487773	3.61434	0.000301117	0.00335379	Cellularization	Cytoplasmic	7.5	OTHER	GLOB	GLOB
WP_206043018.1	HVO_RS14495	HVO_2037	D4GU50	SHOCT domain-containing protein	DUF2078 domain protein	1359.67	-1.76165	0.443187	-3.97496	7.03906e-05	0.00119976	Cellularization	Unknown		OTHER	SP+TM	SP+TM	single-pass
WP_004041939.1	HVO_RS20240	HVO_2055	D4GU68	flippase	Probable low-salt glycan biosynthesis flippase Agl15	7616.49	1.76062	0.382191	4.60664	4.0922e-06	0.00010958	Coenocytes	CytoplasmicMembrane	9.99	OTHER	TM	TM	multi-pass
WP_004041977.1	HVO_RS14765	HVO_2093	D4GUP0	Na+/H+ antiporter NhaC	NhaC-type sodium/proton antiporter	1082.89	-1.7603	0.607189	-2.8991	0.00374236	0.0205813	Cellularization	CytoplasmicMembrane	10	OTHER	TM	TM	multi-pass
WP_161606682.1	HVO_RS20925			hypothetical protein		69.194	1.75919	0.653006	2.69398	0.00706043	0.0352656	Coenocytes	Cytoplasmic	7.5	OTHER	GLOB	GLOB
WP_171810344.1	HVO_RS03260	HVO_A0314	D4GQZ1	hypothetical protein	Uncharacterized protein	849.382	1.75841	0.347593	5.05883	4.21844e-07	2.11264e-05	Tissues	CytoplasmicMembrane	9.99	OTHER	TM	TM	multi-pass
WP_004043896.1	HVO_RS20895	HVO_1045	D4GVM1	hypothetical protein	Uncharacterized protein	51.9349	1.75721	0.48028	3.65871	0.000253483	0.00549362	Tissues	CytoplasmicMembrane	9.75	OTHER	TM	TM	multi-pass
WP_013035690.1	HVO_RS20370	HVO_C0029	D4H0B7	hypothetical protein	PIN domain protein	1420.37	1.75641	0.420963	4.17237	3.01452e-05	0.00053321	Coenocytes	Cytoplasmic	7.5	OTHER	GLOB	GLOB
WP_004041293.1	HVO_RS01190	HVO_B0242	D4GPP3	IS200/IS605-like element ISHvo18 family transposase	IS200-type transposase ISHvo18	3101.54	1.75576	0.463388	3.78897	0.000151272	0.00209822	Cellularization	Cytoplasmic	7.5	OTHER	GLOB	GLOB
WP_004044343.1	HVO_RS07545	HVO_0591	D4GSI6	threonine-phosphate decarboxylase CobD	threonine-phosphate decarboxylase	299.932	-1.75519	0.602326	-2.91402	0.00356803	0.0354507	Tissues	Cytoplasmic	7.5	OTHER	GLOB	GLOB
WP_013035538.1	HVO_RS20970	HVO_1780	D4GSA4	hypothetical protein	HTH domain protein	891.12	1.75503	0.378886	4.63209	3.61986e-06	0.000125749	Cellularization	Cytoplasmic	7.5	OTHER	GLOB	GLOB
WP_004041534.1	HVO_RS12595	HVO_1643	D4GZ71	hypothetical protein	Uncharacterized protein	10.6212	-1.75374	0.659874	-2.65768	0.00786796	0.0347908	Cellularization	CytoplasmicMembrane	9.75	OTHER	TM	TM	multi-pass
WP_004043549.1	HVO_RS11400	HVO_1390	D4GXV6	DUF5787 family protein	Uncharacterized protein	325.221	-1.75197	0.622756	-2.81325	0.00490428	0.0247849	Cellularization	Cytoplasmic	7.5	OTHER	GLOB	GLOB
WP_004041991.1	HVO_RS14830	HVO_2108	M0HXV8	IclR family transcriptional regulator	ArcR family transcription regulator	244.914	1.75186	0.494823	3.54038	0.000399557	0.00767232	Tissues	Cytoplasmic	7.5	OTHER	GLOB	GLOB
WP_004044015.1	HVO_RS09150	HVO_0930	M0GM22	HTH domain-containing protein	Uncharacterized protein	383.754	-1.75098	0.472626	-3.70478	0.000211577	0.00259822	Cellularization	Cytoplasmic	7.5	OTHER	GLOB	GLOB
WP_004044398.1	HVO_RS07270	HVO_0532	D4GS65	carbohydrate ABC transporter permease	ABC-type transport system permease protein (Probable substrate sugar)	3225.84	-1.7509	0.480815	-3.64153	0.000271018	0.00298882	Coenocytes	CytoplasmicMembrane	10	OTHER	TM	SP+TM	multi-pass
WP_013034992.1	HVO_RS01000	HVO_B0203	D4GPK4	FAD-binding and (Fe-S)-binding domain-containing protein	FAD-dependent oxidoreductase (GlcD/DLD_GlcF/GlpC domain fusion protein)	43.9889	-1.75071	0.446365	-3.92215	8.77633e-05	0.00123509	Coenocytes	CytoplasmicMembrane	9.82	OTHER	GLOB	GLOB
WP_013035418.1	HVO_RS16995	HVO_2547	D4GTX9	50S ribosomal protein L32e	Large ribosomal subunit protein eL32	10725.6	-1.75043	0.532291	-3.28848	0.00100729	0.00810876	Coenocytes	Cytoplasmic	7.5	OTHER	GLOB	GLOB
WP_013035695.1	HVO_RS20335	HVO_C0003	D4H094	hypothetical protein	Tat pathway signal sequence domain protein	3828.08	1.74888	0.543203	3.21956	0.00128386	0.0175571	Tissues	Cytoplasmic	7.5	TAT	SP	SP
WP_013035102.1	HVO_RS02955	HVO_A0249	D4GQS7	helix-turn-helix domain-containing protein	TrmB family transcription regulator	356.582	1.74704	0.495593	3.52516	0.00042323	0.00429042	Cellularization	Cytoplasmic	7.5	OTHER	GLOB	GLOB
	HVO_RS19935	HVO_A0353		ISH3 family transposase		57.6574	1.74703	0.53397	3.27178	0.00106873	0.0155322	Tissues
WP_004041603.1	HVO_RS12940	HVO_1713	D4H058	response regulator	histidine kinase	171.786	-1.74696	0.555429	-3.14524	0.00165949	0.0119162	Coenocytes	CytoplasmicMembrane	9.82	OTHER	GLOB	GLOB
WP_004043032.1	HVO_RS18180	HVO_2788	D4GX05	universal stress protein	UspA domain protein	42.164	-1.74616	0.549396	-3.17833	0.00148128	0.0110909	Coenocytes	Unknown		OTHER	GLOB	GLOB
WP_162471308.1	HVO_RS20765			hypothetical protein		82.2208	1.74446	0.503633	3.46376	0.000532675	0.00492565	Coenocytes	Unknown		OTHER	GLOB	GLOB
WP_004043733.1	HVO_RS10510	HVO_1209	M0I9Q2	helix-turn-helix domain-containing protein	ArsR family transcriptional regulator	1816.42	1.74443	0.572863	3.0451	0.00232602	0.0148211	Cellularization	Cytoplasmic	7.5	OTHER	GLOB	GLOB
	HVO_RS02950	HVO_A0247		primase-associated protein		127.036	1.74376	0.458706	3.80148	0.000143834	0.00348224	Tissues
WP_004045340.1	HVO_RS05805	HVO_0226	L5NVG3	transcription initiation factor IIB family protein	Transcription initiation factor IIB	12.4546	-1.74212	0.609326	-2.8591	0.00424843	0.0245863	Coenocytes	Cytoplasmic	7.5	OTHER	GLOB	GLOB
WP_004040846.1	HVO_RS04045	HVO_A0493	M0HYR6	sugar ABC transporter permease	Sugar ABC transporter permease	24.228	-1.74132	0.463123	-3.75996	0.000169939	0.00208112	Coenocytes	CytoplasmicMembrane	10	OTHER	TM	TM	multi-pass
WP_004043865.1	HVO_RS09850	HVO_1073	D4GVR4	type 1 glutamine amidotransferase domain-containing protein	D-lactate dehydratase	2007.2	1.74111	0.275236	6.32589	2.51777e-10	2.20648e-08	Coenocytes	Cytoplasmic	7.5	OTHER	GLOB	GLOB
WP_004050867.1	HVO_RS01865	HVO_D0006	M0DNN6	hypothetical protein	Uncharacterized protein	401.954	1.74057	0.515402	3.37712	0.000732497	0.00650484	Cellularization	Cytoplasmic	7.5	OTHER	GLOB	GLOB
WP_004044054.1	HVO_RS08935	HVO_0883	M0I8A4	hypothetical protein	Transmembrane protein	821.042	1.73935	0.388576	4.47622	7.59756e-06	0.000176557	Coenocytes	CytoplasmicMembrane	9.75	OTHER	TM	TM	multi-pass
WP_004042265.1	HVO_RS16140	HVO_2376	D4GWM4	phosphate ABC transporter permease subunit PstC	Phosphate transport system permease protein	2626.59	1.73334	0.270051	6.41855	1.37574e-10	1.89459e-08	Cellularization	CytoplasmicMembrane	10	OTHER	TM	TM	multi-pass
WP_004044157.1	HVO_RS08440	HVO_0780	M0I8K6	trimeric intracellular cation channel family protein	Glycine transporter domain-containing protein	65.7064	-1.73276	0.551167	-3.1438	0.00166771	0.0119308	Cellularization	CytoplasmicMembrane	10	SP	SP+TM	TM	multi-pass
WP_004044820.1	HVO_RS19010	HVO_2959	Q9Y8I6	alpha-ketoacid dehydrogenase subunit beta	Alpha-ketoacid dehydrogenase subunit beta	11140.6	-1.72973	0.560233	-3.08752	0.00201836	0.0135328	Cellularization	Cytoplasmic	7.5	OTHER	GLOB	GLOB
WP_013035495.1	HVO_RS12390	HVO_1600	D4GZ29	hypothetical protein	Twin-arginine translocation signal domain-containing protein	509.165	1.72962	0.414892	4.16885	3.0614e-05	0.000900441	Tissues	Unknown		TAT	SP	SP
WP_004041869.1	HVO_RS14240	HVO_1987	D4GTL6	S49 family peptidase	Signal peptide peptidase SppA	2232.72	1.7291	0.290813	5.94575	2.75192e-09	2.16992e-07	Tissues	Cytoplasmic	7.5	OTHER	SP	SP+TM	single-pass
WP_004044005.1	HVO_RS09200	HVO_0940	L9UQM1	heavy metal translocating P-type ATPase	Heavy-metal transporting CPx-type ATPase	2898.88	-1.72862	0.433207	-3.99028	6.59955e-05	0.000982543	Coenocytes	CytoplasmicMembrane	10	OTHER	TM	TM	multi-pass
WP_013035646.1	HVO_RS20900	HVO_1046	D4GVM2	hypothetical protein	Uncharacterized protein	1010.15	1.728	0.628683	2.74861	0.00598491	0.028404	Cellularization	Unknown		OTHER	TM	TM	single-pass
WP_004043030.1	HVO_RS18170	HVO_2786	M0HRT3	thioredoxin family protein	Thioredoxin	1064.54	1.72696	0.326475	5.28971	1.22509e-07	5.62375e-06	Coenocytes	Cytoplasmic	9.96	OTHER	GLOB	GLOB
WP_004041567.1	HVO_RS12760	HVO_1677	M0ICB3	hypothetical protein	Small CPxCG-related zinc finger protein	334.441	1.72543	0.578529	2.98244	0.00285964	0.0308975	Tissues	Cytoplasmic	7.5	OTHER	GLOB	GLOB
WP_004041889.1	HVO_RS14330	HVO_2006	D4GTN4	PGF-CTERM sorting domain-containing protein	Secreted glycoprotein	450.697	1.72524	0.691746	2.49404	0.0126298	0.0478864	Cellularization	Extracellular	8.82	SP	SP	SP
WP_004042075.1	HVO_RS15205	HVO_2183	D4GVB6	aldehyde ferredoxin oxidoreductase family protein	aldehyde ferredoxin oxidoreductase	13160.9	-1.72491	0.528914	-3.26124	0.00110928	0.0159341	Tissues	Cytoplasmic	7.5	OTHER	GLOB	GLOB
WP_004045146.1	HVO_RS05115	HVO_0086	M0I1U1	ammonium transporter	Ammonium transporter	224.877	-1.7249	0.367539	-4.6931	2.69101e-06	7.74369e-05	Coenocytes	CytoplasmicMembrane	10	OTHER	SP+TM	SP+TM	multi-pass
WP_004043548.1	HVO_RS11405	HVO_1391	M0ICX3	bis(5'-nucleosyl)-tetraphosphatase	Bis(5'-nucleosyl)-tetraphosphatase [asymmetrical]	1428.85	1.72425	0.494217	3.48886	0.000485093	0.0045846	Coenocytes	Cytoplasmic	7.5	OTHER	GLOB	GLOB
WP_013035620.1	HVO_RS14525	HVO_2042	D4GU56	orc1/cdc6 family replication initiation protein	ORC1-type DNA replication protein	837.162	1.72369	0.430111	4.00756	6.13496e-05	0.000916915	Coenocytes	Cytoplasmic	7.5	OTHER	GLOB	GLOB
WP_004044036.1	HVO_RS09025	HVO_0903	D4GUX9	ABC transporter ATP-binding protein	ABC-type transport system ATP-binding protein (Probable substrate branched-chain amino acids)	518.655	-1.72357	0.544985	-3.1626	0.00156368	0.0113337	Cellularization	Unknown		OTHER	GLOB	GLOB
WP_004042589.1	HVO_RS17015	HVO_2551	P50559	50S ribosomal protein L5	Large ribosomal subunit protein uL5	10292.6	-1.72211	0.562591	-3.06103	0.00220579	0.014271	Cellularization	Cytoplasmic	7.5	OTHER	GLOB	GLOB
WP_004043136.1	HVO_RS02805	HVO_A0215	D4GQP4	metal-dependent hydrolase	DUF457 family protein	58.0438	-1.72175	0.435059	-3.9575	7.57375e-05	0.00110601	Coenocytes	CytoplasmicMembrane	9.99	OTHER	TM	TM	multi-pass
WP_004044137.1	HVO_RS08535	HVO_0799	M0I910	hypothetical protein	Helix-turn-helix type 11 domain-containing protein	683.359	1.72089	0.480797	3.57924	0.000344593	0.00372199	Cellularization	Cytoplasmic	7.5	OTHER	GLOB	GLOB
WP_004041939.1	HVO_RS20240	HVO_2055	D4GU68	flippase	Probable low-salt glycan biosynthesis flippase Agl15	7616.49	1.72035	0.382199	4.5012	6.75723e-06	0.000245513	Tissues	CytoplasmicMembrane	9.99	OTHER	TM	TM	multi-pass
WP_004043063.1	HVO_RS02450	HVO_A0129	D4GQG0	hypothetical protein	Uncharacterized protein	287.435	1.71986	0.593257	2.89902	0.00374333	0.0366036	Tissues	Cytoplasmic	7.5	OTHER	GLOB	GLOB
WP_004043900.1	HVO_RS09700	HVO_1041	D4GVL7	MBL fold metallo-hydrolase	Beta-lactamase domain protein	138.728	-1.71761	0.466416	-3.68258	0.00023089	0.00276494	Cellularization	Cytoplasmic	7.5	OTHER	GLOB	GLOB
WP_004045328.1	HVO_RS05745	HVO_0214	D4GZF9	L-lactate dehydrogenase	L-lactate dehydrogenase	8199.08	-1.71715	0.465367	-3.68988	0.000224361	0.00271202	Cellularization	Cytoplasmic	9.96	OTHER	GLOB	GLOB
WP_004040847.1	HVO_RS04050	HVO_A0494	L9VMQ0	extracellular solute-binding protein	Sugar ABC transporter substrate-binding protein	42.4331	-1.71555	0.354092	-4.84493	1.26657e-06	4.03368e-05	Coenocytes	Unknown		OTHER	SP	SP
WP_004043512.1	HVO_RS11565	HVO_1423	D4GY11	hypothetical protein	Uncharacterized protein	52.4174	1.71536	0.681844	2.51576	0.0118775	0.0461406	Cellularization	Cytoplasmic	7.5	OTHER	GLOB	GLOB
WP_004041081.1	HVO_RS00355	HVO_B0074	D4GP76	DUF917 domain-containing protein	DUF917 family protein	771.684	-1.71458	0.552846	-3.10138	0.00192624	0.0232153	Tissues	Cytoplasmic	7.5	OTHER	GLOB	GLOB
WP_171810349.1	HVO_RS10560	HVO_1219	D4GWZ4	CheF family chemotaxis protein	Taxis protein CheF2	174.851	-1.71271	0.361644	-4.73592	2.18064e-06	7.85846e-05	Cellularization	Cytoplasmic	7.5	OTHER	GLOB	GLOB
WP_004043854.1	HVO_RS09905	HVO_1084	D4GVT3	adenylosuccinate lyase	Adenylosuccinate lyase	3161.35	1.71246	0.423439	4.04419	5.25053e-05	0.000812311	Coenocytes	Cytoplasmic	9.96	OTHER	GLOB	GLOB
WP_004045248.1	HVO_RS05360	HVO_0136	M0I5R6	translation initiation factor eIF-1A	Translation initiation factor 1A	719.28	1.71236	0.404347	4.23488	2.28679e-05	0.000534415	Cellularization	Cytoplasmic	7.5	OTHER	GLOB	GLOB
WP_004042109.1	HVO_RS15370	HVO_2220	D4GVT6	extracellular solute-binding protein	Transducer protein Htr38	95.4006	-1.7114	0.61233	-2.7949	0.00519155	0.0288869	Coenocytes	CytoplasmicMembrane	9.82	OTHER	TM	GLOB
WP_004043169.1	HVO_RS02970	HVO_A0253	D4GQT2	MarR family transcriptional regulator	HTH domain protein	805.532	1.70873	0.448351	3.81114	0.000138329	0.00199775	Cellularization	Cytoplasmic	7.5	OTHER	GLOB	GLOB
WP_004043430.1	HVO_RS11965	HVO_1505	D4GYF1	hypothetical protein	Uncharacterized protein	82.5802	-1.70872	0.579776	-2.94722	0.00320648	0.0198144	Coenocytes	Extracellular	8.82	OTHER	GLOB	GLOB
WP_144064037.1	HVO_RS20535			hypothetical protein		876.385	1.70872	0.360249	4.74316	2.1041e-06	6.1003e-05	Coenocytes	CytoplasmicMembrane	9.99	OTHER	TM	TM	multi-pass
WP_004043451.1	HVO_RS11865	HVO_1484	D4GYC8	globin-coupled sensor protein	Transducer protein HemAT	99.4177	-1.70735	0.41321	-4.13192	3.59746e-05	0.0010335	Tissues	Cytoplasmic	9.65	OTHER	GLOB	GLOB
WP_004043046.1	HVO_RS18255	HVO_2803	D4GX29	branched-chain amino acid ABC transporter permease	ABC-type transport system permease protein (Probable substrate branched-chain amino acids)	327.922	-1.7043	0.414789	-4.10883	3.97671e-05	0.000655307	Coenocytes	CytoplasmicMembrane	10	OTHER	TM	TM	multi-pass
WP_004043067.1	HVO_RS02470	HVO_A0138	D4GQG7	hypothetical protein	Uncharacterized protein	608.343	1.70366	0.50882	3.34826	0.000813205	0.0127224	Tissues	Unknown		OTHER	GLOB	GLOB
WP_004040843.1	HVO_RS04030	HVO_A0490	D4GRF3	CaiB/BaiF CoA-transferase family protein	Family 3 CoA transferase	24.3727	-1.70339	0.541664	-3.14475	0.00166231	0.0119142	Cellularization	Cytoplasmic	9.96	OTHER	GLOB	GLOB
WP_013035646.1	HVO_RS20900	HVO_1046	D4GVM2	hypothetical protein	Uncharacterized protein	1010.15	1.70331	0.628631	2.70955	0.00673747	0.034166	Coenocytes	Unknown		OTHER	TM	TM	single-pass
WP_004042994.1	HVO_RS17995	HVO_2751	D4GWA9	hypothetical protein	Glycine zipper domain-containing protein	2257.25	-1.70063	0.37341	-4.55433	5.25523e-06	0.000167472	Cellularization	CytoplasmicMembrane	9.75	OTHER	TM	TM	multi-pass
WP_004043848.1	HVO_RS09935	HVO_1090	M0I5K3	transcription factor	Transcription repressor CinR	1838.14	1.70039	0.473587	3.59045	0.000330108	0.00360594	Cellularization	Cytoplasmic	7.5	OTHER	GLOB	GLOB
WP_342764124.1	HVO_RS11700	HVO_1450	D4GY61	MaoC family dehydratase	MaoC domain protein	1113.03	-1.69903	0.349912	-4.8556	1.20023e-06	5.42446e-05	Tissues
WP_004042273.1	HVO_RS16180	HVO_2384	M0HVC6	CBS domain-containing protein	CBS domain-containing protein	21014.7	-1.69701	0.357501	-4.74688	2.06583e-06	6.0808e-05	Coenocytes	Cytoplasmic	7.5	OTHER	GLOB	GLOB
WP_013034986.1	HVO_RS01515	HVO_B0316	D4GPW3	ABC transporter ATP-binding protein	Glucose import ATP-binding protein TsgD13	21.0761	-1.69654	0.552709	-3.0695	0.00214414	0.0140133	Cellularization	CytoplasmicMembrane	10	OTHER	GLOB	GLOB
WP_049941501.1	HVO_RS06530	HVO_0379A	A0A8T5CX58	hypothetical protein	Uncharacterized protein	1810.02	1.69635	0.378612	4.48044	7.44876e-06	0.000176557	Coenocytes	Cytoplasmic	7.5	OTHER	TM	TM	single-pass
WP_004043267.1	HVO_RS03460	HVO_A0360	D4GR29	hypothetical protein	Duffy blood group	182.76	1.69319	0.459425	3.68545	0.000228296	0.00275097	Cellularization	CytoplasmicMembrane	9.99	OTHER	TM	TM	multi-pass
WP_004042777.1	HVO_RS17500	HVO_2651	M0F7N5	hypothetical protein	Tat (Twin-arginine translocation) pathway signal sequence domain-containing protein	213.937	-1.69311	0.553801	-3.05725	0.00223376	0.0143796	Cellularization	Cytoplasmic	7.5	TATLIPO	SP	SP
WP_004044376.1	HVO_RS07370	HVO_0555	D4GSF2	methyl-accepting chemotaxis protein	Transducer protein Htr15	63.8015	-1.69183	0.473769	-3.57099	0.000355629	0.00380919	Cellularization	Cytoplasmic	9.96	OTHER	GLOB	GLOB
WP_004040843.1	HVO_RS04030	HVO_A0490	D4GRF3	CaiB/BaiF CoA-transferase family protein	Family 3 CoA transferase	24.3727	-1.69045	0.537034	-3.14775	0.00164531	0.0210481	Tissues	Cytoplasmic	9.96	OTHER	GLOB	GLOB
WP_004044048.1	HVO_RS08965	HVO_0890	D4GUV7	ABC transporter permease subunit	ABC-type transport system permease protein (Probable substrate copper)	198.893	-1.68965	0.508156	-3.32506	0.000884009	0.00742645	Cellularization	CytoplasmicMembrane	9.99	OTHER	TM	SP+TM	multi-pass
WP_004043328.1	HVO_RS19995	HVO_A0419	D4GR83	nucleotidyltransferase domain-containing protein	HTH domain protein	1319.58	1.68942	0.385281	4.3849	1.16041e-05	0.000317343	Cellularization	Cytoplasmic	7.5	OTHER	GLOB	GLOB
WP_144064038.1	HVO_RS20540	HVO_0379B	A0A1C9J6T3	hypothetical protein	Uncharacterized protein	1398.68	1.6885	0.537157	3.14339	0.00167001	0.0212682	Tissues	Cytoplasmic	7.5	OTHER	GLOB	GLOB
WP_004042247.1	HVO_RS16050	HVO_2358	D4GWK6	hypothetical protein	Uncharacterized protein	2188.81	1.68844	0.384195	4.39474	1.10908e-05	0.000309898	Cellularization	CytoplasmicMembrane	9.99	OTHER	TM	TM	multi-pass
WP_013034964.1	HVO_RS00445	HVO_B0092	D4GP94	ABC transporter permease	ABC-type transport system permease protein (Probable substrate dipeptide/oligopeptide)	145.555	-1.68818	0.412816	-4.08943	4.32434e-05	0.000703572	Coenocytes	CytoplasmicMembrane	10	OTHER	TM	TM	multi-pass
WP_004041113.1	HVO_RS00195	HVO_B0041	D4GP43	IucA/IucC family siderophore biosynthesis protein	Siderophore biosynthesis protein IucC	2416.4	1.68753	0.512315	3.29393	0.000987976	0.00798666	Coenocytes	Cytoplasmic	7.5	OTHER	GLOB	GLOB
WP_013034991.1	HVO_RS01050	HVO_B0213	D4GPL4	inositol-3-phosphate synthase	inositol-3-phosphate synthase	47.4613	-1.68641	0.43935	-3.83843	0.000123826	0.00186513	Cellularization	Unknown		OTHER	GLOB	GLOB
WP_004042376.1	HVO_RS16570	HVO_2462	D4GT54	methyl-accepting chemotaxis protein	Transducer protein Htr37	107.288	-1.68547	0.537656	-3.13486	0.00171937	0.0122097	Cellularization	CytoplasmicMembrane	10	OTHER	TM	TM	multi-pass
WP_004040920.1	HVO_RS04355	HVO_A0561	D4GRM2	formimidoylglutamase	Formimidoylglutamase	1465.57	-1.6843	0.566198	-2.97476	0.00293221	0.0186886	Coenocytes	Unknown		OTHER	GLOB	GLOB
WP_004041294.1	HVO_RS01185	HVO_B0241	D4GPP2	RNA-guided endonuclease TnpB family protein	IS1341-type transposase ISHvo18	3625.87	1.68329	0.473028	3.55855	0.000372911	0.00392881	Cellularization	Cytoplasmic	7.5	OTHER	GLOB	GLOB
WP_004042036.1	HVO_RS15050	HVO_2153	M0HTU5	multicopper oxidase domain-containing protein	Multicopper oxidase (MCO)	13143.8	-1.68265	0.411264	-4.09141	4.2876e-05	0.000834998	Cellularization	Cytoplasmic	7.5	TATLIPO	SP	SP
WP_004043679.1	HVO_RS10760	HVO_1260	D4GX70	vWA domain-containing protein	von Willebrand factor type A domain protein	402.086	-1.68211	0.495039	-3.39793	0.000678988	0.00603266	Coenocytes	Unknown		OTHER	SP+TM	SP+TM	multi-pass
WP_004045045.1	HVO_RS04905	HVO_0042	D4GYN7	[LysW]-lysine hydrolase	Putative [LysW]-lysine/[LysW]-ornithine hydrolase	556.268	-1.68192	0.557422	-3.01732	0.00255023	0.0158864	Cellularization	Cytoplasmic	7.5	OTHER	GLOB	GLOB
WP_004043565.1	HVO_RS11320	HVO_1374	D4GXS7	long-chain fatty acid--CoA ligase	Acyl-CoA synthetase	7383.46	-1.68099	0.477136	-3.52308	0.000426568	0.00422839	Coenocytes	Cytoplasmic	9.96	OTHER	GLOB	GLOB
WP_004042092.1	HVO_RS15285	HVO_2200	D4GVD3	hypothetical protein	DUF457 family protein	57.1622	-1.67985	0.664504	-2.52797	0.0114723	0.045094	Cellularization	CytoplasmicMembrane	9.75	OTHER	TM	TM	multi-pass
WP_049914850.1	HVO_RS03265	HVO_A0315	D4GQZ2	hypothetical protein	Uncharacterized protein	572.379	1.67803	0.501046	3.34905	0.000810892	0.0127224	Tissues	CytoplasmicMembrane	9.75	OTHER	TM	TM	multi-pass
WP_004041349.1	HVO_RS00915	HVO_B0186	D4GPI7	nickel transporter permease	ABC-type transport system permease protein (Probable substrate dipeptide/oligopeptide)	114.644	-1.67651	0.650133	-2.57872	0.00991674	0.040379	Cellularization	CytoplasmicMembrane	10	OTHER	TM	TM	multi-pass
WP_236995496.1	HVO_RS19360	HVO_C0017	D4H0A7	ParA family protein	ParA domain protein	2851.95	1.67647	0.407253	4.11653	3.84612e-05	0.00109644	Tissues	Cytoplasmic	7.5	OTHER	GLOB	GLOB
WP_004041314.1	HVO_RS01090	HVO_B0221	D4GPM2	ABC transporter ATP-binding protein	ABC-type transport system ATP-binding protein (Probable substrate branched-chain amino acids)	14.5709	-1.67578	0.589536	-2.84255	0.00447544	0.0234474	Cellularization	Cytoplasmic_multiloc	8.61	OTHER	GLOB	GLOB
WP_004044318.1	HVO_RS07665	HVO_0616	D4GSL2	hypothetical protein	Secreted glycoprotein	43.3036	-1.67575	0.466668	-3.59087	0.000329577	0.00344403	Coenocytes	Cytoplasmic	7.5	SP	TM	SP+TM	single-pass
WP_004042835.1	HVO_RS17625	HVO_2676	D4GV53	iron-sulfur cluster assembly accessory protein	HesB/IscA family iron-sulfur cluster assembly accessory protein	1860.15	1.67559	0.392623	4.26768	1.97517e-05	0.000367936	Coenocytes	Cytoplasmic	9.65	OTHER	GLOB	GLOB
WP_004043316.1	HVO_RS19525	HVO_C0061		type II toxin-antitoxin system RelE/ParE family toxin		205.493	1.67509	0.533601	3.13921	0.00169404	0.0120744	Cellularization	Cytoplasmic	7.5	OTHER	GLOB	GLOB
WP_004043612.1	HVO_RS21415	HVO_1326	M0IBY5	hypothetical protein	Putative C2H2 zinc finger DNA-binding protein	31.403	1.67413	0.530283	3.15705	0.00159373	0.0205797	Tissues	Cytoplasmic	7.5	OTHER	GLOB	GLOB
WP_004043286.1	HVO_RS03570	HVO_A0385	D4GR53	hydantoinase/oxoprolinase family protein	N-methylhydantoinase (ATP-hydrolyzing) A	949.571	-1.67377	0.420456	-3.98084	6.86727e-05	0.00101457	Coenocytes	Unknown		OTHER	GLOB	GLOB
WP_004040996.1	HVO_RS01890	HVO_A0006	A0A8T5CQ92	hypothetical protein	Adenine methyltransferase	3258.46	1.67301	0.569253	2.93896	0.00329319	0.0190498	Cellularization	Cytoplasmic	7.5	OTHER	GLOB	GLOB
WP_004042825.1	HVO_RS17590	HVO_2669	D4GV44	flavodoxin domain-containing protein	Flavodoxin domain protein	240.212	-1.67299	0.408863	-4.09181	4.28017e-05	0.00119265	Tissues	Unknown		OTHER	GLOB	GLOB
WP_218623720.1	HVO_RS14530	HVO_2043	D4GU57	glycosyltransferase	Glycosyltransferase type 1	41.3162	1.67279	0.503017	3.32552	0.000882548	0.00733427	Coenocytes
WP_013035623.1	HVO_RS04730	HVO_0005	D4GYK1	ZIP family metal transporter	GufA family transport protein (Probable substrate zinc)	854.043	-1.6714	0.373087	-4.47993	7.46681e-06	0.000176557	Coenocytes	CytoplasmicMembrane	10	OTHER	TM	TM	multi-pass
WP_004042589.1	HVO_RS17015	HVO_2551	P50559	50S ribosomal protein L5	Large ribosomal subunit protein uL5	10292.6	-1.67132	0.56257	-2.97087	0.00296954	0.0188389	Coenocytes	Cytoplasmic	7.5	OTHER	GLOB	GLOB
WP_004042376.1	HVO_RS16570	HVO_2462	D4GT54	methyl-accepting chemotaxis protein	Transducer protein Htr37	107.288	-1.6711	0.536512	-3.11474	0.00184106	0.0225926	Tissues	CytoplasmicMembrane	10	OTHER	TM	TM	multi-pass
WP_004050867.1	HVO_RS01865	HVO_D0006	M0DNN6	hypothetical protein	Uncharacterized protein	401.954	1.671	0.515327	3.2426	0.00118444	0.0168181	Tissues	Cytoplasmic	7.5	OTHER	GLOB	GLOB
WP_004043250.1	HVO_RS03365	HVO_A0337	D4GR14	ABC transporter permease	ABC-type transport system permease protein (Substrate D-galactose)	37.3629	-1.66826	0.593679	-2.81003	0.00495369	0.0443439	Tissues	CytoplasmicMembrane	10	OTHER	TM	TM	multi-pass
WP_004042571.1	HVO_RS16990	HVO_2546	M0HST2	50S ribosomal protein L19e	Large ribosomal subunit protein eL19	4975.38	-1.66768	0.615865	-2.70786	0.00677184	0.034166	Coenocytes	Cytoplasmic	9.96	OTHER	GLOB	GLOB
WP_004041873.1	HVO_RS14265	HVO_1992	I3R6B8	cold-shock protein	Cold shock protein	4084.13	1.66747	0.507451	3.28597	0.00101631	0.00823298	Cellularization	Cytoplasmic	9.96	OTHER	GLOB	GLOB
WP_004044397.1	HVO_RS07275	HVO_0534	D4GS66	ABC transporter ATP-binding protein	ABC-type transport system ATP-binding protein (Probable substrate sugar)	3406.74	-1.66747	0.430048	-3.8774	0.000105581	0.00142849	Coenocytes	CytoplasmicMembrane	10	OTHER	GLOB	GLOB
WP_049896263.1	HVO_RS15085	HVO_2159A	A0A8T5CE87	hypothetical protein	Uncharacterized protein	1220.02	1.66745	0.553277	3.01376	0.00258029	0.0160477	Cellularization	Cytoplasmic	7.5	OTHER	GLOB	GLOB
WP_004043758.1	HVO_RS10385	HVO_1183	D4GWT8	hypothetical protein	Uncharacterized protein	111.349	1.66495	0.332429	5.00845	5.48708e-07	2.05419e-05	Coenocytes	Cytoplasmic	7.5	OTHER	GLOB	GLOB
WP_004041460.1	HVO_RS12295	HVO_1580	D4GZ09	hypothetical protein	Peptidase M10 family protein	301.298	-1.66312	0.518222	-3.20928	0.00133068	0.0100808	Cellularization	Cytoplasmic	7.5	LIPO	SP	SP
WP_004042575.1	HVO_RS17000	HVO_2548	M0HUG7	50S ribosomal protein L6	Large ribosomal subunit protein uL6	16241.5	-1.66311	0.561034	-2.96436	0.00303314	0.0190796	Coenocytes	Cytoplasmic	9.96	OTHER	GLOB	GLOB
WP_004043980.1	HVO_RS09320	HVO_0965	D4GV72	AMP phosphorylase	AMP phosphorylase	1566.44	-1.66288	0.401771	-4.13888	3.49006e-05	0.00101048	Tissues	Cytoplasmic	7.5	OTHER	GLOB	GLOB
WP_013035690.1	HVO_RS20370	HVO_C0029	D4H0B7	hypothetical protein	PIN domain protein	1420.37	1.66283	0.421048	3.94927	7.83899e-05	0.00129176	Cellularization	Cytoplasmic	7.5	OTHER	GLOB	GLOB
WP_004041755.1	HVO_RS20985	HVO_1873	D4GSX6	hypothetical protein	Cardiolipin synthase N-terminal domain-containing protein	175.039	-1.66252	0.509229	-3.26477	0.00109551	0.0157976	Tissues	Unknown		OTHER	TM	GLOB
WP_004043788.1	HVO_RS10230	HVO_1150	D4GWB4	IS200/IS605-like element ISHal1 family transposase	IS200-type transposase HfIRS11	13093	1.66177	0.420561	3.95131	7.77245e-05	0.00129176	Cellularization	Cytoplasmic	7.5	OTHER	GLOB	GLOB
WP_004041569.1	HVO_RS12770	HVO_1679	M0IA63	UPF0058 family protein	Putative metal-binding protein	2588.53	1.66175	0.487248	3.41048	0.000648491	0.00596092	Cellularization	Cytoplasmic	7.5	OTHER	GLOB	GLOB
WP_004041538.1	HVO_RS12615	HVO_1647	D4GZ75	DUF6789 family protein	Cytochrome C oxidase subunit I	221.216	-1.65986	0.387814	-4.28004	1.86861e-05	0.000355144	Coenocytes	CytoplasmicMembrane	9.99	OTHER	TM	SP+TM	multi-pass
WP_004042112.1	HVO_RS15385	HVO_2223	D4GVT9	bile acid:sodium symporter family protein	BASS family transport protein	30.7939	-1.6598	0.576682	-2.8782	0.00399957	0.0215716	Cellularization	CytoplasmicMembrane	9.99	OTHER	TM	TM	multi-pass
WP_004042134.1	HVO_RS15495	HVO_2245	D4GVW1	hypothetical protein	Uncharacterized protein	64.6677	-1.65968	0.504224	-3.29155	0.000996381	0.00803775	Coenocytes	Cytoplasmic	7.5	OTHER	GLOB	GLOB
WP_004041972.1	HVO_RS14745	HVO_2089	M0HTK6	hypothetical protein	Uncharacterized protein	371.032	1.65948	0.522782	3.17432	0.00150189	0.0109892	Cellularization	Cytoplasmic	7.5	OTHER	GLOB	GLOB
WP_004044068.1	HVO_RS08870	HVO_0869	D4GUL6	glutamate synthase large subunit	Glutamate synthase (Ferredoxin)	6448.42	1.65838	0.432469	3.83469	0.000125725	0.00186618	Cellularization	Cytoplasmic	7.5	OTHER	GLOB	GLOB
WP_004042612.1	HVO_RS17065	HVO_2561	M0HSU9	50S ribosomal protein L2	Large ribosomal subunit protein uL2	12910.7	-1.6578	0.503024	-3.29567	0.000981857	0.00810485	Cellularization	Cytoplasmic	7.5	OTHER	GLOB	GLOB
WP_004042247.1	HVO_RS16050	HVO_2358	D4GWK6	hypothetical protein	Uncharacterized protein	2188.81	1.65701	0.384155	4.31339	1.60768e-05	0.000314682	Coenocytes	CytoplasmicMembrane	9.99	OTHER	TM	TM	multi-pass
WP_004044305.1	HVO_RS07735	HVO_0630	D4GSM7	ABC transporter permease	ABC-type transport system permease protein (Probable substrate dipeptide/oligopeptide)	1033.78	-1.65673	0.43852	-3.77802	0.000158083	0.00216193	Cellularization	CytoplasmicMembrane	10	OTHER	TM	TM	multi-pass
WP_004043162.1	HVO_RS02940	HVO_A0245	D4GQS4	hypothetical protein	HTH domain protein	930.656	1.65662	0.382693	4.32885	1.49892e-05	0.000478879	Tissues	Cytoplasmic	7.5	OTHER	GLOB	GLOB
WP_004043253.1	HVO_RS03380	HVO_A0341	D4GR18	Zn-dependent hydrolase	Amidase (Hydantoinase/carbamoylase family)	19.672	-1.6559	0.576768	-2.871	0.00409177	0.0239421	Coenocytes	Unknown		OTHER	GLOB	GLOB
WP_004041735.1	HVO_RS13595	HVO_1853	D4GSV6	universal stress protein	UspA domain protein	138.362	-1.65549	0.535405	-3.09204	0.00198789	0.013688	Coenocytes	Cytoplasmic	9.96	OTHER	GLOB	GLOB
WP_004042603.1	HVO_RS17045	HVO_2557	D4GTY9	50S ribosomal protein L29	Large ribosomal subunit protein uL29	8258.19	-1.65523	0.456072	-3.62931	0.000284177	0.00326126	Cellularization	Cytoplasmic	9.96	OTHER	GLOB	GLOB
WP_004041952.1	HVO_RS14635	HVO_2067	D4GU80	TetR/AcrR family transcriptional regulator	TetR family transcription regulator	2205.73	1.65433	0.395595	4.18188	2.89105e-05	0.000629268	Cellularization	Cytoplasmic	7.5	OTHER	GLOB	GLOB
WP_013035425.1	HVO_RS10135	HVO_1131	D4GW82	methytransferase partner Trm112	Methyltransferase activator Trm112	904.588	1.65426	0.586981	2.81825	0.00482857	0.0246568	Cellularization	Cytoplasmic	7.5	OTHER	GLOB	GLOB
WP_013035218.1	HVO_RS03695	HVO_A0415	D4GR79	cyclase family protein	Cyclase family protein	1066.54	1.6542	0.57692	2.8673	0.00413992	0.0241686	Coenocytes	Cytoplasmic	7.5	OTHER	GLOB	GLOB
WP_013035727.1	HVO_RS19405	HVO_C0031	D4H0B9	hypothetical protein	Uncharacterized protein	154.593	1.65375	0.589611	2.80482	0.00503449	0.0253103	Cellularization	CytoplasmicMembrane	9.75	OTHER	TM	TM	multi-pass
WP_013035284.1	HVO_RS20980	HVO_1796	D4GSC0	hypothetical protein	Uncharacterized protein	397.031	1.65319	0.570638	2.89708	0.00376654	0.036685	Tissues	Cytoplasmic	7.5	OTHER	GLOB	GLOB
WP_004043488.1	HVO_RS11685	HVO_1447	D4GY56	acyl-CoA carboxylase subunit beta	Propionyl-CoA carboxylase carboxyltransferase component	3367.98	-1.65237	0.493504	-3.34825	0.000813244	0.00695315	Cellularization	Cytoplasmic	7.5	OTHER	GLOB	GLOB
WP_004044003.1	HVO_RS09210	HVO_0942	D4GV34	hypothetical protein	Ba3-type terminal oxidase subunit CbaE	2368.85	-1.65015	0.340698	-4.84342	1.27622e-06	4.03368e-05	Coenocytes	CytoplasmicMembrane	9.75	OTHER	TM	TM	multi-pass
WP_004044157.1	HVO_RS08440	HVO_0780	M0I8K6	trimeric intracellular cation channel family protein	Glycine transporter domain-containing protein	65.7064	-1.64977	0.548497	-3.00779	0.00263151	0.0293946	Tissues	CytoplasmicMembrane	10	SP	SP+TM	TM	multi-pass
WP_004042300.1	HVO_RS16310	HVO_2411	D4GWQ8	proton-conducting transporter membrane subunit	DAB-type transport system subunit DabB (Probable substrate carbon dioxide)	1659.18	1.64936	0.520824	3.16683	0.00154111	0.0200758	Tissues	CytoplasmicMembrane	10	OTHER	TM	TM	multi-pass
WP_013035021.1	HVO_RS03500	HVO_A0369	D4GR38	ribbon-helix-helix domain-containing protein	CopG domain protein	442.012	1.64907	0.436419	3.77865	0.000157682	0.00216193	Cellularization	Cytoplasmic	7.5	OTHER	GLOB	GLOB
WP_004043162.1	HVO_RS02940	HVO_A0245	D4GQS4	hypothetical protein	HTH domain protein	930.656	1.64708	0.382784	4.3029	1.68579e-05	0.00043251	Cellularization	Cytoplasmic	7.5	OTHER	GLOB	GLOB
WP_004040880.1	HVO_RS04210	HVO_A0530	D4GRJ2	NAD(P)-dependent oxidoreductase	GalE family epimerase/dehydratase	989.897	-1.64674	0.544649	-3.02348	0.00249887	0.0284074	Tissues	Cytoplasmic	7.5	OTHER	GLOB	GLOB
WP_004045197.1	HVO_RS05205	HVO_0106	D4GYV2	DUF1641 domain-containing protein	DUF1641 domain protein	350.416	-1.64396	0.32466	-5.06364	4.11324e-07	2.09329e-05	Tissues	Cytoplasmic	7.5	OTHER	GLOB	GLOB
WP_004041457.1	HVO_RS12280	HVO_1577	D4GZ06	Rrf2 family transcriptional regulator	DUF293 domain protein	17600.5	1.64343	0.397144	4.13814	3.50135e-05	0.000725872	Cellularization	Cytoplasmic	7.5	OTHER	GLOB	GLOB
WP_004043127.1	HVO_RS02765	HVO_A0207	D4GQN6	type I-B CRISPR-associated protein Cas7/Csh2	CRISPR-associated protein Cas7	15285.9	-1.64322	0.603676	-2.72202	0.00648837	0.0333144	Coenocytes	Cytoplasmic	7.5	OTHER	GLOB	GLOB
WP_004041336.1	HVO_RS00975	HVO_B0198	M0IFU0	ABC transporter substrate-binding protein	Iron ABC transporter substrate-binding protein	13100.2	1.64177	0.339786	4.83177	1.35324e-06	5.27082e-05	Cellularization	Unknown		TATLIPO	SP	SP
WP_004044377.1	HVO_RS07365	HVO_0554	D4GSF1	methyl-accepting chemotaxis protein	Transducer protein BasT	176.975	-1.64074	0.619082	-2.65028	0.00804262	0.0390093	Coenocytes	CytoplasmicMembrane	9.82	OTHER	TM	TM	multi-pass
WP_004044010.1	HVO_RS09175	HVO_0935	D4GV21	formate dehydrogenase subunit alpha	Formate dehydrogenase alpha subunit	167.464	-1.63975	0.406604	-4.03279	5.51183e-05	0.00103676	Cellularization	Cytoplasmic	9.96	OTHER	GLOB	GLOB
WP_004041986.1	HVO_RS14805	HVO_2103	L9V8X6	PTS transporter subunit IIC	PTS system galactitol-specific enzyme II C component	111.526	-1.63866	0.382028	-4.28938	1.79172e-05	0.000345444	Coenocytes	CytoplasmicMembrane	10	OTHER	TM	TM	multi-pass
WP_004041534.1	HVO_RS12595	HVO_1643	D4GZ71	hypothetical protein	Uncharacterized protein	10.6212	-1.63859	0.642387	-2.55078	0.0107482	0.0483605	Coenocytes	CytoplasmicMembrane	9.75	OTHER	TM	TM	multi-pass
WP_004041380.1	HVO_RS00770	HVO_B0156	D4GPF8	hypothetical protein	Uncharacterized protein	689.871	1.6377	0.584788	2.80051	0.00510223	0.0255841	Cellularization	Cytoplasmic	7.5	OTHER	GLOB	GLOB
WP_004044304.1	HVO_RS07740	HVO_0631	D4GSN4	hypothetical protein	Uncharacterized protein	120.523	-1.63728	0.45378	-3.60809	0.000308455	0.00326759	Coenocytes	CytoplasmicMembrane	9.99	OTHER	TM	TM	multi-pass
WP_004040850.1	HVO_RS04065	HVO_A0497	D4GRG0	hypothetical protein	Uncharacterized protein	120.405	-1.63719	0.539646	-3.03382	0.00241479	0.0152397	Cellularization	CytoplasmicMembrane	9.99	OTHER	TM	TM	multi-pass
WP_236995438.1	HVO_RS00395	HVO_B0082	D4GP84	ABC transporter substrate-binding protein	ABC-type transport system periplasmic substrate-binding protein (Probable substrate dipeptide/oligopeptide)	15950.6	-1.63717	0.466864	-3.50673	0.000453654	0.00844845	Tissues	Cellwall	9.17	TATLIPO	SP	SP
WP_004044036.1	HVO_RS09025	HVO_0903	D4GUX9	ABC transporter ATP-binding protein	ABC-type transport system ATP-binding protein (Probable substrate branched-chain amino acids)	518.655	-1.63692	0.544688	-3.00523	0.00265378	0.0295342	Tissues	Unknown		OTHER	GLOB	GLOB
WP_004045321.1	HVO_RS05710	HVO_0207	D4GZF2	alpha/beta hydrolase	Alpha/beta hydrolase fold protein	95.3301	-1.63642	0.655397	-2.49684	0.0125305	0.0477448	Cellularization	Cytoplasmic	7.5	OTHER	GLOB	GLOB
WP_004043889.1	HVO_RS09745	HVO_1052	D4GVM8	transcription initiation factor IIB	Transcription initiation factor IIB	2703.1	1.6358	0.47281	3.45973	0.00054072	0.0052256	Cellularization	Cytoplasmic	7.5	OTHER	GLOB	GLOB
WP_004041210.1	HVO_RS01595	HVO_B0332	D4GPX9	ABC transporter ATP-binding protein	ABC-type transport system ATP-binding protein (Probable substrate dipeptide/oligopeptide)	16.6647	-1.63383	0.545079	-2.99741	0.00272282	0.0176457	Coenocytes	CytoplasmicMembrane	9.82	OTHER	GLOB	GLOB
WP_004040812.1	HVO_RS03875	HVO_A0458	M0GXJ8	ParA family protein	Spo0A activation inhibitor	1171.14	1.63345	0.433658	3.76669	0.000165429	0.00221346	Cellularization	Cytoplasmic	7.5	OTHER	GLOB	GLOB
WP_004043738.1	HVO_RS10485	HVO_1203	M0FNU3	FlaD/FlaE family flagellar protein	Fla cluster protein FlaD1	510.872	-1.63161	0.403996	-4.03868	5.37534e-05	0.00147563	Tissues	Unknown		OTHER	GLOB	GLOB
WP_004041756.1	HVO_RS13690	HVO_1874	D4GSX7	aldo/keto reductase	Oxidoreductase (Aldo-keto reductase family protein)	8643.63	-1.63146	0.43775	-3.72692	0.000193836	0.00229979	Coenocytes	Cytoplasmic	7.5	OTHER	GLOB	GLOB
WP_004041317.1	HVO_RS01075	HVO_B0218	M0II85	branched-chain amino acid ABC transporter permease	Branched-chain amino acid ABC transporter permease	50.5065	-1.63094	0.381068	-4.27991	1.86966e-05	0.000355144	Coenocytes	CytoplasmicMembrane	10	OTHER	TM	TM	multi-pass
WP_004042587.1	HVO_RS17010	HVO_2550	I3R7P5	30S ribosomal protein S14	Small ribosomal subunit protein uS14	5963.33	-1.62846	0.565163	-2.8814	0.00395911	0.023338	Coenocytes	Cytoplasmic	9.96	OTHER	GLOB	GLOB
WP_004044510.1	HVO_RS06690	HVO_0414	D4GRV5	M24 family metallopeptidase	Peptidase M24 family protein	237.096	-1.62773	0.58207	-2.79645	0.00516669	0.0257207	Cellularization	Unknown		OTHER	GLOB	GLOB
WP_004040826.1	HVO_RS03945	HVO_A0472	D4GRD7	NAD(P)/FAD-dependent oxidoreductase	Oxidoreductase	11894	1.62743	0.347706	4.68047	2.86217e-06	0.000100332	Cellularization	Cytoplasmic	7.5	OTHER	GLOB	GLOB
WP_004042565.1	HVO_RS16980	HVO_2544	M0G2X2	30S ribosomal protein S5	Small ribosomal subunit protein uS5	13128.3	-1.62696	0.50111	-3.24671	0.00116748	0.00909457	Coenocytes	Cytoplasmic	9.96	OTHER	GLOB	GLOB
WP_004044249.1	HVO_RS08000	HVO_0686	L5NTS6	hypothetical protein	DUF340 domain-containing protein	137.427	-1.62676	0.481028	-3.38184	0.000720022	0.00631001	Coenocytes	CytoplasmicMembrane	9.99	OTHER	TM	TM	multi-pass
WP_004044184.1	HVO_RS08315	HVO_0753	L9UND5	hypothetical protein	Secreted glycoprotein	68.6331	-1.62652	0.523753	-3.10551	0.0018995	0.0131028	Cellularization	Unknown		OTHER	TM	SP+TM	single-pass
WP_004043186.1	HVO_RS03045	HVO_A0271	D4GQU8	anaerobic glycerol-3-phosphate dehydrogenase subunit C	Glycerol-3-phosphate dehydrogenase subunit C	199.057	-1.62586	0.519139	-3.13183	0.00173719	0.012359	Coenocytes	CytoplasmicMembrane	9.82	OTHER	GLOB	GLOB
WP_004041088.1	HVO_RS00320	HVO_B0066	M0IFQ1	Lrp/AsnC family transcriptional regulator	Transcription regulator	1252.81	1.62457	0.504026	3.2232	0.00126769	0.00971812	Coenocytes	Unknown		OTHER	GLOB	GLOB
WP_004041665.1	HVO_RS20975	HVO_1785	D4GSA9	hypothetical protein	Uncharacterized protein	362.884	1.62447	0.528886	3.0715	0.00212986	0.014459	Coenocytes	Cytoplasmic	7.5	OTHER	GLOB	GLOB
WP_004044820.1	HVO_RS19010	HVO_2959	Q9Y8I6	alpha-ketoacid dehydrogenase subunit beta	Alpha-ketoacid dehydrogenase subunit beta	11140.6	-1.62432	0.560209	-2.89948	0.00373778	0.0223455	Coenocytes	Cytoplasmic	7.5	OTHER	GLOB	GLOB
WP_004043894.1	HVO_RS09720	HVO_1047	D4GVM3	zinc-binding dehydrogenase	NADPH:quinone reductase	483.689	1.62425	0.483524	3.35919	0.000781725	0.00677378	Cellularization	Cytoplasmic	9.96	OTHER	GLOB	GLOB
WP_004044376.1	HVO_RS07370	HVO_0555	D4GSF2	methyl-accepting chemotaxis protein	Transducer protein Htr15	63.8015	-1.62413	0.470347	-3.45305	0.000554277	0.0050527	Coenocytes	Cytoplasmic	9.96	OTHER	GLOB	GLOB
WP_004043853.1	HVO_RS09910	HVO_1085	D4GVT4	bifunctional phosphoribosylaminoimidazolecarboxamide formyltransferase/IMP cyclohydrolase	phosphoribosylglycinamide formyltransferase 1	9687.12	1.62367	0.461878	3.51536	0.000439164	0.00440994	Cellularization	Cytoplasmic	7.5	OTHER	GLOB	GLOB
WP_004042563.1	HVO_RS16975	HVO_2543	D4GTX5	50S ribosomal protein L30	Large ribosomal subunit protein uL30	8956.13	-1.62328	0.553095	-2.9349	0.00333658	0.020422	Coenocytes	Cytoplasmic	7.5	OTHER	GLOB	GLOB
WP_004044428.1	HVO_RS07085	HVO_0493	L5NXI8	helix-turn-helix domain-containing protein	ArsR family transcriptional regulator	4410.5	-1.62298	0.371215	-4.37208	1.23068e-05	0.000254502	Coenocytes	Cytoplasmic	7.5	OTHER	GLOB	GLOB
WP_013035110.1	HVO_RS02965	HVO_A0251	D4GQT0	helix-turn-helix domain-containing protein	HTH domain protein	445.904	1.62288	0.426757	3.80282	0.000143057	0.00203552	Cellularization	Cytoplasmic	7.5	OTHER	GLOB	GLOB
WP_004042251.1	HVO_RS16070	HVO_2362	D4GWL0	SDR family oxidoreductase	NAD-dependent epimerase/dehydratase-like protein	206.727	-1.62148	0.614905	-2.63696	0.00836525	0.0359203	Cellularization	Cytoplasmic	7.5	OTHER	GLOB	GLOB
WP_049941486.1	HVO_RS01905	HVO_A0009	D4GQ41	hypothetical protein	S-adenosylmethionine-dependent methyltransferase	1009.24	1.62132	0.497095	3.26158	0.00110791	0.0087723	Cellularization	Unknown		OTHER	GLOB	GLOB
WP_004042738.1	HVO_RS17385	HVO_2627	D4GUH1	DUF4397 domain-containing protein	DUF4397 family protein	48.7565	-1.62098	0.523104	-3.09877	0.00194329	0.0133098	Cellularization	Cytoplasmic	7.5	SP	SP	SP
WP_004041131.1	HVO_RS00105	HVO_B0023	M0FVS7	ABC transporter permease	Peptide ABC transporter permease	39.8724	-1.62058	0.539946	-3.00138	0.00268759	0.0174761	Coenocytes	CytoplasmicMembrane	10	OTHER	TM	TM	multi-pass
WP_004044348.1	HVO_RS07520	HVO_0586	M0I6Y8	HAD family hydrolase	Haloacid dehalogenase-like hydrolase	185.803	-1.62012	0.516505	-3.13669	0.00170866	0.0215305	Tissues	Cytoplasmic	7.5	OTHER	GLOB	GLOB
WP_004043740.1	HVO_RS10475	HVO_1201	D4GWW5	histidine kinase N-terminal 7TM domain-containing protein	Sensor box histidine kinase	384.025	-1.61882	0.286046	-5.65929	1.52004e-08	1.06568e-06	Cellularization	CytoplasmicMembrane	9.99	OTHER	TM	TM	multi-pass
WP_004044165.1	HVO_RS08400	HVO_0772	M0I6B9	winged helix-turn-helix domain-containing protein	Putative sugar kinase	1299.69	1.61881	0.47068	3.4393	0.000583216	0.00556654	Cellularization	Cytoplasmic	7.5	OTHER	GLOB	GLOB
WP_004043736.1	HVO_RS10495	HVO_1206	M0IDK7	chemotaxis protein CheC	Taxis cluster protein CheC	558.891	-1.61878	0.490312	-3.30154	0.000961572	0.00780594	Coenocytes	Cytoplasmic	7.5	OTHER	GLOB	GLOB
WP_004044327.1	HVO_RS07620	HVO_0607	M0I6U7	tripartite tricarboxylate transporter substrate binding protein	Tripartite tricarboxylate transporter substrate binding protein	143.761	-1.61832	0.31841	-5.08252	3.72465e-07	1.46554e-05	Coenocytes	Unknown		TATLIPO	SP	SP
WP_013035354.1	HVO_RS06805	HVO_0438	D4GRX9	thioredoxin domain-containing protein	Thioredoxin	4092.17	1.61821	0.44535	3.63357	0.000279526	0.00304478	Coenocytes	Cytoplasmic	9.96	OTHER	GLOB	GLOB
WP_004043484.1	HVO_RS11705	HVO_1451	D4GY63	glutamate dehydrogenase GdhB	Glutamate dehydrogenase	12021.9	-1.61811	0.525078	-3.08165	0.00205854	0.0140491	Coenocytes	Cytoplasmic	9.65	OTHER	GLOB	GLOB
WP_013035110.1	HVO_RS02965	HVO_A0251	D4GQT0	helix-turn-helix domain-containing protein	HTH domain protein	445.904	1.61808	0.426483	3.79399	0.000148243	0.00187418	Coenocytes	Cytoplasmic	7.5	OTHER	GLOB	GLOB
WP_049914791.1	HVO_RS14405		A0A8T5CDA7	hypothetical protein	Uncharacterized protein	334.187	1.61799	0.487187	3.32108	0.000896711	0.00748605	Cellularization	CytoplasmicMembrane	9.75	OTHER	SP	TM	multi-pass
WP_004042288.1	HVO_RS16255	HVO_2399	D4GWP6	metal ABC transporter permease	ABC-type transport system permease protein (Probable substrate zinc)	389.001	-1.61776	0.43617	-3.70903	0.000208058	0.00240923	Coenocytes	CytoplasmicMembrane	10	OTHER	SP+TM	TM	multi-pass
WP_013035061.1	HVO_RS02980	HVO_A0256	D4GQT5	hypothetical protein	Uncharacterized protein	150.645	1.61737	0.591403	2.73481	0.00624163	0.0324595	Coenocytes	Cytoplasmic	7.5	OTHER	GLOB	GLOB
WP_004044305.1	HVO_RS07735	HVO_0630	D4GSM7	ABC transporter permease	ABC-type transport system permease protein (Probable substrate dipeptide/oligopeptide)	1033.78	-1.61696	0.438259	-3.68951	0.000224688	0.00255574	Coenocytes	CytoplasmicMembrane	10	OTHER	TM	TM	multi-pass
WP_004043228.1	HVO_RS03255	HVO_A0313	M0I2I0	helix-turn-helix transcriptional regulator	Helix-turn-helix protein	349.683	1.61631	0.443343	3.64573	0.000266631	0.00571176	Tissues	Cytoplasmic	7.5	OTHER	GLOB	GLOB
	HVO_RS19880	HVO_A0277		ribonuclease H		58.6902	1.61561	0.455483	3.54702	0.000389611	0.00403855	Cellularization
WP_004042593.1	HVO_RS17025	HVO_2553	M0HUH3	50S ribosomal protein L24	Large ribosomal subunit protein uL24	7693.63	-1.61409	0.531613	-3.03621	0.00239571	0.0158454	Coenocytes	Cytoplasmic	9.96	OTHER	GLOB	GLOB
WP_004040895.1	HVO_RS04285	HVO_A0546	M0HYW7	glucose 1-dehydrogenase	Short-chain family oxidoreductase	51.389	-1.61376	0.419418	-3.84763	0.000119268	0.00156962	Coenocytes	Cytoplasmic	9.96	OTHER	GLOB	GLOB
WP_004043161.1	HVO_RS02935	HVO_A0244	D4GQS3	type II toxin-antitoxin system death-on-curing family toxin	Death-on-curing family protein	561.952	1.61288	0.390459	4.13073	3.61606e-05	0.000741676	Cellularization	Cytoplasmic	7.5	OTHER	GLOB	GLOB
WP_004043160.1	HVO_RS02930	HVO_A0243	L9V3Y6	hypothetical protein	Uncharacterized protein	634.974	1.61232	0.495951	3.25097	0.00115013	0.0089775	Coenocytes	Cytoplasmic	7.5	OTHER	GLOB	GLOB
WP_144064063.1	HVO_RS20390	HVO_C0041	D4H0C9	hypothetical protein	Uncharacterized protein	7766.72	1.6118	0.445715	3.61622	0.000298937	0.00320195	Coenocytes	Cytoplasmic	7.5	OTHER	GLOB	GLOB
WP_004041062.1	HVO_RS00450	HVO_B0093	L9VI02	ABC transporter substrate-binding protein	Peptide ABC transporter substrate-binding protein	302.609	-1.6115	0.49284	-3.26981	0.00107619	0.00855626	Coenocytes	Cytoplasmic	7.5	OTHER	SP	SP
WP_004043915.1	HVO_RS09630	HVO_1027	D4GVK4	Sec-independent protein translocase protein TatAo	Sec-independent protein translocase protein TatAo	206.027	1.61142	0.421994	3.81858	0.000134223	0.00195445	Cellularization	Cytoplasmic	7.5	OTHER	TM	SP+TM	single-pass
WP_004041330.1	HVO_RS01010	HVO_B0205	L9VH13	multicopper oxidase	LccA multicopper oxidase (MCO)	34.9574	-1.60966	0.456658	-3.52488	0.00042367	0.00429042	Cellularization	Spore		OTHER	GLOB	GLOB
WP_004044740.1	HVO_RS18800	HVO_2915	D4GXS6	DUF5827 family protein	Uncharacterized protein	450.793	1.60941	0.42247	3.80953	0.000139231	0.00200327	Cellularization	Unknown		OTHER	GLOB	GLOB
WP_004044330.1	HVO_RS07605	HVO_0604	D4GSJ9	NAD(P)-dependent oxidoreductase	GalE family epimerase/dehydratase	32.8337	-1.60915	0.419039	-3.84008	0.000122992	0.00160765	Coenocytes	Cytoplasmic	7.5	OTHER	GLOB	GLOB
WP_004045266.1	HVO_RS05450	HVO_0153	D4GZ97	urease accessory protein UreF	Urease accessory protein UreF	32.6987	-1.60839	0.488898	-3.28982	0.0010025	0.00815534	Cellularization	Cytoplasmic	7.5	OTHER	GLOB	GLOB
WP_004043046.1	HVO_RS18255	HVO_2803	D4GX29	branched-chain amino acid ABC transporter permease	ABC-type transport system permease protein (Probable substrate branched-chain amino acids)	327.922	-1.60797	0.415152	-3.8732	0.000107415	0.00167392	Cellularization	CytoplasmicMembrane	10	OTHER	TM	TM	multi-pass
WP_004044336.1	HVO_RS07575	HVO_0598	D4GSJ3	hypothetical protein	Transcriptional regulator	172.036	-1.60782	0.380488	-4.22567	2.38228e-05	0.00043127	Coenocytes	Cytoplasmic	7.5	OTHER	GLOB	GLOB
WP_004042925.1	HVO_RS17850	HVO_2721	D4GW43	amidophosphoribosyltransferase	Amidophosphoribosyltransferase	8201.11	1.60591	0.333227	4.81927	1.44084e-06	4.48056e-05	Coenocytes	Cytoplasmic	9.96	OTHER	GLOB	GLOB
WP_004045436.1	HVO_RS20405	HVO_C0054	D4H0E1	hypothetical protein	Tat (Twin-arginine translocation) pathway signal sequence domain protein	18759.5	1.60508	0.55166	2.90954	0.00361957	0.0201111	Cellularization	Unknown		TAT	SP	SP
WP_004041991.1	HVO_RS14830	HVO_2108	M0HXV8	IclR family transcriptional regulator	ArcR family transcription regulator	244.914	1.60477	0.495296	3.24002	0.00119521	0.00931059	Cellularization	Cytoplasmic	7.5	OTHER	GLOB	GLOB
WP_004045146.1	HVO_RS05115	HVO_0086	M0I1U1	ammonium transporter	Ammonium transporter	224.877	-1.60395	0.367355	-4.36621	1.26421e-05	0.000414617	Tissues	CytoplasmicMembrane	10	OTHER	SP+TM	SP+TM	multi-pass
WP_004044399.1	HVO_RS07265	HVO_0531	D4GS64	sugar ABC transporter permease	ABC-type transport system permease protein (Probable substrate sugar)	6160.18	-1.60392	0.514067	-3.12006	0.00180813	0.0127229	Coenocytes	CytoplasmicMembrane	10	OTHER	TM	SP+TM	multi-pass
WP_004044855.1	HVO_RS19100	HVO_2976	D4GY51	carbon starvation protein A	Carbon starvation protein CstA	5405.26	-1.60235	0.330412	-4.84955	1.23742e-06	4.00965e-05	Coenocytes	CytoplasmicMembrane	10	OTHER	TM	TM	multi-pass
WP_004043940.1	HVO_RS09505	HVO_1003	D4GVI0	ZIP family metal transporter	GufA family transport protein (Probable substrate zinc)	293.81	-1.60214	0.423659	-3.78168	0.000155773	0.00195019	Coenocytes	CytoplasmicMembrane	10	OTHER	TM	TM	multi-pass
WP_004044159.1	HVO_RS08430	HVO_0778	L9UNA9	thermosome subunit alpha	Thermosome subunit 3	10022	-1.60204	0.517556	-3.0954	0.00196547	0.0133902	Cellularization	Cytoplasmic	9.96	OTHER	GLOB	GLOB
WP_013035218.1	HVO_RS03695	HVO_A0415	D4GR79	cyclase family protein	Cyclase family protein	1066.54	1.60202	0.576996	2.77648	0.00549504	0.0268117	Cellularization	Cytoplasmic	7.5	OTHER	GLOB	GLOB
WP_004042907.1	HVO_RS17795	HVO_2711	D4GW21	DoxX family protein	DoxX domain protein	179.572	1.60187	0.437649	3.66016	0.000252053	0.00281715	Coenocytes	CytoplasmicMembrane	9.99	SP	SP+TM	SP+TM	multi-pass
WP_004041769.1	HVO_RS13765	HVO_1888	D4GSY9	substrate-binding domain-containing protein	Putative ABC transporter anion-binding protein HVO_1888	3626.9	1.60101	0.358192	4.4697	7.83301e-06	0.000276468	Tissues	Cytoplasmic	7.5	TATLIPO	SP	SP
WP_004057907.1	HVO_RS07110	HVO_0498	Q8X274	cold shock domain-containing protein	Cold-shock protein	22879.5	1.60097	0.47334	3.38229	0.000718855	0.00631001	Coenocytes	Cytoplasmic	9.96	OTHER	GLOB	GLOB
WP_013035103.1	HVO_RS19800	HVO_A0130	D4GQG1	hypothetical protein	PIN domain-containing protein	1275.98	1.59935	0.437339	3.657	0.000255181	0.00298175	Cellularization	Cytoplasmic	7.5	OTHER	GLOB	GLOB
WP_013035442.1	HVO_RS11385	HVO_1387	D4GXV2	enoyl-CoA hydratase-related protein	Enoyl-CoA hydratase	542.233	-1.59931	0.517958	-3.08773	0.00201693	0.0135328	Cellularization	Cytoplasmic	7.5	OTHER	GLOB	GLOB
WP_004041640.1	HVO_RS13155	HVO_1757	D4GS82	DoxX family membrane protein	DoxX domain protein	583.994	-1.5986	0.330116	-4.84253	1.28194e-06	5.72395e-05	Tissues	CytoplasmicMembrane	9.99	OTHER	TM	SP+TM	multi-pass
WP_013035676.1	HVO_RS19475	HVO_C0050	D4H0D8	hypothetical protein	Uncharacterized protein	758.854	1.59776	0.408812	3.9083	9.29464e-05	0.00148714	Cellularization	Unknown		OTHER	GLOB	GLOB
WP_004040856.1	HVO_RS04095	HVO_A0505	D4GRG7	enoyl-CoA hydratase-related protein	Enoyl-CoA hydratase	440.092	-1.5976	0.461607	-3.46095	0.000538278	0.00496555	Coenocytes	Cytoplasmic	7.5	OTHER	GLOB	GLOB
WP_004042134.1	HVO_RS15495	HVO_2245	D4GVW1	hypothetical protein	Uncharacterized protein	64.6677	-1.59642	0.504353	-3.16529	0.00154929	0.0200758	Tissues	Cytoplasmic	7.5	OTHER	GLOB	GLOB
WP_004040866.1	HVO_RS04140	HVO_A0515	M0HYT7	ABC transporter ATP-binding protein	Branched-chain amino acid ABC transporter ATP-binding protein	22.0055	-1.59567	0.594832	-2.68255	0.00730622	0.0362118	Coenocytes	Cytoplasmic_multiloc	8.61	OTHER	GLOB	GLOB
WP_013035102.1	HVO_RS02955	HVO_A0249	D4GQS7	helix-turn-helix domain-containing protein	TrmB family transcription regulator	356.582	1.59567	0.495502	3.22031	0.00128052	0.00975828	Coenocytes	Cytoplasmic	7.5	OTHER	GLOB	GLOB
WP_004042726.1	HVO_RS17360	HVO_2622	D4GUG2	aldo/keto reductase	Oxidoreductase (Aldo-keto reductase family protein)	2906.29	1.59551	0.312419	5.10696	3.27381e-07	1.60991e-05	Cellularization	Cytoplasmic	9.96	OTHER	GLOB	GLOB
WP_004040881.1	HVO_RS04215	HVO_A0531	L5NUE1	hypothetical protein	Uncharacterized protein	49.8286	-1.59548	0.435335	-3.66494	0.000247396	0.00278123	Coenocytes	Cytoplasmic	7.5	OTHER	GLOB	GLOB
WP_004041541.1	HVO_RS12630	HVO_1650	D4GZ78	polyphosphate kinase 1	Polyphosphate kinase	3693.04	1.5937	0.242126	6.58213	4.63755e-11	7.451e-09	Cellularization	CytoplasmicMembrane	9.82	OTHER	GLOB	GLOB
WP_004041176.1	HVO_RS01735	HVO_B0359	M0IFZ5	hypothetical protein	YidE/YbjL duplication domain-containing protein	2291.11	-1.59347	0.354591	-4.49382	6.99566e-06	0.000251708	Tissues	CytoplasmicMembrane	9.99	OTHER	TM	TM	multi-pass
WP_004043289.1	HVO_RS03585	HVO_A0388	D4GR56	Lrp/AsnC family transcriptional regulator	Lrp/AsnC family transcription regulator	511.703	1.59291	0.37893	4.2037	2.62588e-05	0.000578595	Cellularization	Cytoplasmic	7.5	OTHER	GLOB	GLOB
WP_004043284.1	HVO_RS03560	HVO_A0383	D4GR51	ABC transporter ATP-binding protein	ABC-type transport system ATP-binding protein (Probable substrate dipeptide/oligopeptide)	920.872	-1.59261	0.563933	-2.82411	0.0047412	0.0243436	Cellularization	CytoplasmicMembrane	9.82	OTHER	GLOB	GLOB
WP_004044156.1	HVO_RS08445	HVO_0781	D4GTT6	SAM-dependent chlorinase/fluorinase	S-adenosylmethionine hydroxide adenosyltransferase family protein	307.519	-1.59259	0.543618	-2.92962	0.00339379	0.0194667	Cellularization	Cytoplasmic	7.5	OTHER	GLOB	GLOB
WP_004044054.1	HVO_RS08935	HVO_0883	M0I8A4	hypothetical protein	Transmembrane protein	821.042	1.5924	0.388794	4.09575	4.20811e-05	0.00082788	Cellularization	CytoplasmicMembrane	9.75	OTHER	TM	TM	multi-pass
WP_004041324.1	HVO_RS01040	HVO_B0211	D4GPL2	TatD family hydrolase	TatD domain protein	58.5909	-1.58961	0.441163	-3.60323	0.000314284	0.00331114	Coenocytes	Cytoplasmic	7.5	OTHER	GLOB	GLOB
WP_004044368.1	HVO_RS07415	HVO_0565	D4GSG0	ABC transporter ATP-binding protein	ABC-type transport system ATP-binding protein (Probable substrate maltose)	309.439	1.58798	0.373872	4.2474	2.16266e-05	0.000508488	Cellularization	CytoplasmicMembrane	9.82	OTHER	GLOB	GLOB
WP_004043788.1	HVO_RS10230	HVO_1150	D4GWB4	IS200/IS605-like element ISHal1 family transposase	IS200-type transposase HfIRS11	13093	1.58776	0.420559	3.77536	0.000159779	0.00379578	Tissues	Cytoplasmic	7.5	OTHER	GLOB	GLOB
WP_013035033.1	HVO_RS02760	HVO_A0206	D4GQN5	type I-B CRISPR-associated protein Cas8b/Csh1	CRISPR-associated protein Cas8b	41169.1	-1.58693	0.56397	-2.81386	0.00489503	0.0274911	Coenocytes	Cytoplasmic	7.5	OTHER	GLOB	GLOB
WP_004043758.1	HVO_RS10385	HVO_1183	D4GWT8	hypothetical protein	Uncharacterized protein	111.349	1.58679	0.33386	4.75285	2.00565e-06	7.36551e-05	Cellularization	Cytoplasmic	7.5	OTHER	GLOB	GLOB
WP_004044494.1	HVO_RS06765	HVO_0430	D4GRX1	UPF0146 family protein	UPF0146 protein HVO_0430	70.9562	-1.58657	0.618309	-2.56598	0.0102885	0.0415854	Cellularization	Cytoplasmic	7.5	OTHER	GLOB	GLOB
WP_004044687.1	HVO_RS18580	HVO_2871	D4GXI1	aminotransferase class III-fold pyridoxal phosphate-dependent enzyme	Pyridoxal phosphate-dependent aminotransferase	3016.36	-1.58544	0.422847	-3.74945	0.000177224	0.00216259	Coenocytes	Cytoplasmic	9.96	OTHER	GLOB	GLOB
WP_004040850.1	HVO_RS04065	HVO_A0497	D4GRG0	hypothetical protein	Uncharacterized protein	120.405	-1.58531	0.537853	-2.94748	0.00320373	0.0198144	Coenocytes	CytoplasmicMembrane	9.99	OTHER	TM	TM	multi-pass
WP_004043067.1	HVO_RS02470	HVO_A0138	D4GQG7	hypothetical protein	Uncharacterized protein	608.343	1.58453	0.508979	3.11314	0.00185105	0.0128606	Cellularization	Unknown		OTHER	GLOB	GLOB
WP_004042854.1	HVO_RS17660	HVO_2683	D4GVN9	bifunctional metallophosphatase/5'-nucleotidase	5'-nucleotidase family hydrolase	112.692	-1.58379	0.463636	-3.41603	0.000635413	0.00587567	Cellularization	Cellwall	9.31	OTHER	GLOB	GLOB
WP_162471306.1	HVO_RS20715	HVO_B0158	D4GPG0	hypothetical protein	Small CPxCG-related zinc finger protein	51.5738	-1.58353	0.605628	-2.61469	0.00893084	0.0377188	Cellularization	Cytoplasmic	7.5	OTHER	GLOB	GLOB
WP_004045027.1	HVO_RS04860	HVO_0033	D4GYM8	universal stress protein	UspA domain protein	12.7968	-1.58207	0.619578	-2.55346	0.0106657	0.0428854	Cellularization	Cytoplasmic	9.65	OTHER	GLOB	GLOB
WP_013035521.1	HVO_RS15720	HVO_2290	D4GWE4	tyrosine-type recombinase/integrase	Integrase family protein	223.361	1.58008	0.596288	2.64986	0.00805257	0.035165	Cellularization	Cytoplasmic	7.5	OTHER	GLOB	GLOB
WP_004044716.1	HVO_RS18720	HVO_2898	D4GXP1	hypothetical protein	Uncharacterized protein	66.383	-1.57941	0.535272	-2.95066	0.00317092	0.0185297	Cellularization	Cytoplasmic	7.5	OTHER	GLOB	GLOB
WP_004043486.1	HVO_RS11695	HVO_1448	D4GY60	DoxX family membrane protein	DoxX domain protein	126.509	-1.57839	0.530181	-2.97707	0.00291017	0.0185876	Coenocytes	CytoplasmicMembrane	9.99	OTHER	TM	TM	multi-pass
WP_004041401.1	HVO_RS20155	HVO_1523A	D4GYG7	glycosyltransferase	Glycosyltransferase AglE	2003.36	1.57837	0.399789	3.94802	7.88018e-05	0.00113381	Coenocytes	CytoplasmicMembrane	9.82	OTHER	GLOB	GLOB
WP_004045328.1	HVO_RS05745	HVO_0214	D4GZF9	L-lactate dehydrogenase	L-lactate dehydrogenase	8199.08	-1.57789	0.465329	-3.39093	0.000696571	0.0061605	Coenocytes	Cytoplasmic	9.96	OTHER	GLOB	GLOB
WP_144064021.1	HVO_RS20470			hypothetical protein		3040.22	1.57783	0.464794	3.39469	0.000687057	0.0115103	Tissues	CytoplasmicMembrane	9.99	OTHER	SP+TM	TM	multi-pass
WP_004040798.1	HVO_RS03790	HVO_A0438	D4GRA4	hypothetical protein	DUF3368 domain-containing protein	846.834	1.5777	0.370881	4.25393	2.1005e-05	0.000508488	Cellularization	Cytoplasmic	7.5	OTHER	GLOB	GLOB
WP_004040840.1	HVO_RS04015	HVO_A0487	D4GRF0	cobyrinic acid a,c-diamide synthase	Cobyrinate a c-diamide synthase	574.096	-1.57661	0.510171	-3.09035	0.00199921	0.0134983	Cellularization	Cytoplasmic	7.5	OTHER	GLOB	GLOB
WP_004045311.1	HVO_RS05660	HVO_0197	D4GZE1	nickel pincer cofactor biosynthesis protein LarB	LarB family protein	52.4634	-1.57556	0.602146	-2.61657	0.00888175	0.0375527	Cellularization	Unknown		OTHER	GLOB	GLOB
WP_004044269.1	HVO_RS07905	HVO_0666	D4GSS6	2-oxo acid dehydrogenase subunit E2	Dihydrolipoamide S-acyltransferase	343.292	-1.57431	0.599641	-2.62543	0.00865403	0.0369145	Cellularization	Cytoplasmic	9.96	OTHER	GLOB	GLOB
WP_004043668.1	HVO_RS20920	HVO_1270	D4GX86	hypothetical protein	Uncharacterized protein	736.163	1.57414	0.457227	3.4428	0.000575718	0.00554992	Cellularization	CytoplasmicMembrane	9.75	OTHER	SP	SP
WP_004044462.1	HVO_RS06920	HVO_0460	M0I4J7	hypothetical protein	Uncharacterized protein	137.83	-1.57319	0.543101	-2.89667	0.00377144	0.036685	Tissues	CytoplasmicMembrane	9.75	OTHER	TM	TM	multi-pass
WP_004040797.1	HVO_RS03785	HVO_A0437	L9VPT2	hypothetical protein	CopG family transcriptional regulator	651.41	1.57318	0.431487	3.64595	0.000266408	0.00307565	Cellularization	Cytoplasmic	7.5	OTHER	GLOB	GLOB
WP_004042011.1	HVO_RS14925	HVO_2127	D4GUS4	amidohydrolase	M20 family amidohydrolase	198.307	-1.57308	0.407166	-3.86348	0.000111785	0.00173109	Cellularization	Cytoplasmic	7.5	OTHER	GLOB	GLOB
WP_013035531.1	HVO_RS20130	HVO_1299	D4GXE3	multiprotein bridging factor aMBF1	Cro/C1 family transcription regulator	3722.14	1.5724	0.466469	3.37086	0.000749346	0.00661208	Cellularization	Cytoplasmic	7.5	OTHER	GLOB	GLOB
WP_013035640.1	HVO_RS12095	HVO_1540	D4GYI4	anaerobic glycerol-3-phosphate dehydrogenase subunit C	Glycerol-3-phosphate dehydrogenase subunit C	2315.96	1.57207	0.464252	3.38625	0.000708553	0.00623786	Coenocytes	CytoplasmicMembrane	9.82	OTHER	GLOB	GLOB
WP_004065604.1	HVO_RS05545	HVO_0172	M0I403	hypothetical protein	Transporter	314.932	1.57124	0.417898	3.75986	0.000170009	0.00208112	Coenocytes	CytoplasmicMembrane	9.75	OTHER	TM	TM	multi-pass
WP_004043202.1	HVO_RS03125	HVO_A0287	D4GQW4	mandelate racemase/muconate lactonizing enzyme family protein	glucarate dehydratase	342.966	-1.57074	0.420922	-3.73167	0.000190212	0.00227077	Coenocytes	Cytoplasmic	7.5	OTHER	GLOB	GLOB
WP_171810349.1	HVO_RS10560	HVO_1219	D4GWZ4	CheF family chemotaxis protein	Taxis protein CheF2	174.851	-1.5705	0.359568	-4.36775	1.25532e-05	0.000257475	Coenocytes	Cytoplasmic	7.5	OTHER	GLOB	GLOB
WP_013035225.1	HVO_RS02985	HVO_A0257	D4GQT6	orc1/cdc6 family replication initiation protein	ORC1-type DNA replication protein	1594.19	1.56992	0.427888	3.66899	0.000243509	0.00530849	Tissues	Cytoplasmic	7.5	OTHER	GLOB	GLOB
WP_004041284.1	HVO_RS01235	HVO_B0253	D4GPQ1	inositol monophosphatase	fructose-bisphosphatase	324.918	1.56987	0.461301	3.40314	0.000666159	0.0113247	Tissues	Cytoplasmic	7.5	OTHER	GLOB	GLOB
WP_013035128.1	HVO_RS03095	HVO_A0281	D4GQV8	sn-glycerol-3-phosphate ABC transporter ATP-binding protein UgpC	ABC-type transport system ATP-binding protein (Probable substrate sugar)	271.832	-1.5693	0.447841	-3.50415	0.000458068	0.0044532	Coenocytes	CytoplasmicMembrane	10	OTHER	GLOB	GLOB
WP_004041918.1	HVO_RS14475	HVO_2033	D4GU46	ABC transporter permease	ABC-type transport system permease protein (Probable substrate sugar)	353.596	-1.56788	0.602139	-2.60386	0.00921807	0.0385938	Cellularization	CytoplasmicMembrane	9.99	OTHER	TM	TM	multi-pass
WP_004044485.1	HVO_RS06810	HVO_0439	M0I693	50S ribosomal protein L40e	Large ribosomal subunit protein eL40	883.141	1.56714	0.433294	3.61682	0.000298247	0.00320195	Coenocytes	Cytoplasmic	7.5	OTHER	GLOB	GLOB
WP_013035196.1	HVO_RS19920	HVO_A0349	D4GR23	ISH3-like element ISHvo22 family transposase	ISH3-type transposase ISHvo22	35.0574	1.5665	0.598547	2.61717	0.00886611	0.0420513	Coenocytes	Cytoplasmic	7.5	OTHER	GLOB	GLOB
WP_004044572.1	HVO_RS06395	HVO_0351	M0I3G1	NusA-like transcription termination signal-binding factor	Probable transcription termination protein NusA	711.699	-1.56647	0.376436	-4.16132	3.16418e-05	0.000674092	Cellularization	Unknown		OTHER	GLOB	GLOB
WP_004040813.1	HVO_RS03880	HVO_A0459	M0GZK4	hypothetical protein	Uncharacterized protein	492.337	1.56587	0.529484	2.95734	0.00310302	0.0323938	Tissues	Cytoplasmic	7.5	OTHER	GLOB	GLOB
WP_049914838.1	HVO_RS02730	HVO_A0195	D4GQM4	DUF1616 domain-containing protein	DUF1616 family protein	11.252	-1.56507	0.584231	-2.67887	0.00738722	0.0333159	Cellularization	CytoplasmicMembrane	9.99	OTHER	TM	SP+TM	multi-pass
WP_013035460.1	HVO_RS17635	HVO_2678	D4GV55	hypothetical protein	Uncharacterized protein	492.23	1.56502	0.460919	3.39543	0.000685214	0.0115103	Tissues	Cytoplasmic	7.5	OTHER	GLOB	GLOB
WP_004043747.1	HVO_RS10440	HVO_1194	D4GWV2	branched-chain amino acid ABC transporter permease	ABC-type transport system permease protein (Probable substrate branched-chain amino acids)	44.0983	-1.56423	0.412241	-3.79446	0.000147967	0.00205978	Cellularization	CytoplasmicMembrane	10	OTHER	TM	TM	multi-pass
WP_004041872.1	HVO_RS14260	HVO_1991	D4GTL9	ABC transporter substrate-binding protein	ABC-type transport system periplasmic substrate-binding protein	2083.19	1.56362	0.338268	4.62243	3.79271e-06	0.000130578	Cellularization	Unknown		TATLIPO	SP	SP
WP_013035021.1	HVO_RS03500	HVO_A0369	D4GR38	ribbon-helix-helix domain-containing protein	CopG domain protein	442.012	1.56352	0.436276	3.58378	0.00033866	0.00351987	Coenocytes	Cytoplasmic	7.5	OTHER	GLOB	GLOB
WP_004045125.1	HVO_RS05065	HVO_0076	D4GYS1	uroporphyrinogen-III synthase	Uroporphyrinogen-III synthase	258.505	-1.56349	0.567468	-2.75521	0.00586548	0.0279917	Cellularization	Cytoplasmic	7.5	OTHER	GLOB	GLOB
WP_004044047.1	HVO_RS08970	HVO_0891	D4GUV8	ABC transporter ATP-binding protein	ABC-type transport system ATP-binding protein (Probable substrate copper)	325.075	-1.56326	0.536577	-2.91339	0.00357532	0.0199588	Cellularization	CytoplasmicMembrane	9.82	OTHER	GLOB	GLOB
WP_004044482.1	HVO_RS06825	HVO_0442	M0I2D8	DUF5786 family protein	Death domain-associated protein	3403.94	1.56314	0.462931	3.37662	0.000733819	0.00650484	Cellularization	Cytoplasmic	7.5	OTHER	GLOB	GLOB
WP_004043488.1	HVO_RS11685	HVO_1447	D4GY56	acyl-CoA carboxylase subunit beta	Propionyl-CoA carboxylase carboxyltransferase component	3367.98	-1.56293	0.49343	-3.16747	0.0015377	0.0114026	Coenocytes	Cytoplasmic	7.5	OTHER	GLOB	GLOB
WP_144064048.1	HVO_RS15725	HVO_2291	D4GWE5	hypothetical protein	Uncharacterized protein	305.739	1.56291	0.536481	2.91327	0.00357664	0.0199588	Cellularization	Unknown		OTHER	GLOB	GLOB
WP_004041311.1	HVO_RS01105	HVO_B0224	M0IG66	cupin domain-containing protein	Cupin	50.3004	-1.56208	0.555173	-2.81367	0.00489792	0.0274911	Coenocytes	Cytoplasmic	9.65	OTHER	GLOB	GLOB
WP_004041759.1	HVO_RS13705	HVO_1876A	M0HXF1	hypothetical protein	Uncharacterized protein	182.986	1.56189	0.462839	3.37458	0.000739283	0.00644829	Coenocytes	Cytoplasmic	7.5	OTHER	GLOB	GLOB
WP_004043717.1	HVO_RS10590	HVO_1225	D4GX03	chemotaxis protein CheW	Purine-binding taxis protein CheW	115.371	-1.56121	0.437633	-3.56741	0.000360532	0.0071451	Tissues	Cytoplasmic	7.5	OTHER	GLOB	GLOB
WP_004041894.1	HVO_RS14355	HVO_2010	M0HXJ4	hypothetical protein	Phage PhiH1 repressor protein	387.216	1.56118	0.431424	3.61866	0.000296129	0.00320195	Coenocytes	Cytoplasmic	7.5	OTHER	GLOB	GLOB
WP_004042154.1	HVO_RS15600	HVO_2268	D4GVY4	TATA-box-binding protein	TATA-binding transcription initiation factor	738.103	1.56041	0.430883	3.62143	0.000292975	0.00331621	Cellularization	Cytoplasmic	7.5	OTHER	GLOB	GLOB
WP_004041783.1	HVO_RS13825	HVO_1902	D4GTD5	hypothetical protein	Uncharacterized protein	82.69	-1.56024	0.620017	-2.51644	0.0118546	0.0461264	Cellularization
WP_013035196.1	HVO_RS19920	HVO_A0349	D4GR23	ISH3-like element ISHvo22 family transposase	ISH3-type transposase ISHvo22	35.0574	1.56009	0.600369	2.59854	0.00936198	0.0390511	Cellularization	Cytoplasmic	7.5	OTHER	GLOB	GLOB
WP_049914854.1	HVO_RS03495	HVO_A0368	D4GR37	type II toxin-antitoxin system RelE/ParE family toxin	RelE family protein	460.555	1.55977	0.419443	3.71868	0.000200265	0.00460982	Tissues	Cytoplasmic	7.5	OTHER	GLOB	GLOB
WP_004045048.1	HVO_RS04910	HVO_0043	D4GYN8	acetylornithine/succinylornithine family transaminase	Putative [LysW]-aminoadipate semialdehyde/glutamate semialdehyde transaminase	662.584	-1.55933	0.509858	-3.05837	0.00222548	0.0143503	Cellularization	Cytoplasmic	9.96	OTHER	GLOB	GLOB
WP_004043451.1	HVO_RS11865	HVO_1484	D4GYC8	globin-coupled sensor protein	Transducer protein HemAT	99.4177	-1.55862	0.413191	-3.77216	0.000161841	0.00219739	Cellularization	Cytoplasmic	9.65	OTHER	GLOB	GLOB
WP_004043452.1	HVO_RS11860	HVO_1483	A0A384KK14	MBL fold metallo-hydrolase	Metallo-beta-lactamase superfamily domain-containing protein	37.1973	-1.55854	0.413578	-3.76843	0.000164277	0.00221346	Cellularization	Cytoplasmic	7.5	OTHER	GLOB	GLOB
WP_004041270.1	HVO_RS01305	HVO_B0268	D4GPR5	LLM class flavin-dependent oxidoreductase	Monooxygenase	868.381	1.55842	0.427214	3.64786	0.000264431	0.003062	Cellularization	Cytoplasmic	7.5	OTHER	GLOB	GLOB
WP_004041054.1	HVO_RS00490	HVO_B0101	D4GPA3	IclR family transcriptional regulator	IclR family transcription regulator	474.777	1.55811	0.545296	2.85736	0.00427178	0.0399583	Tissues	Cytoplasmic	7.5	OTHER	GLOB	GLOB
WP_004043309.1	HVO_RS01920	HVO_A0012	D4GQ44	hypothetical protein	Uncharacterized protein	981.694	1.5577	0.541224	2.87811	0.00400066	0.0380165	Tissues	Cytoplasmic	7.5	OTHER	GLOB	GLOB
WP_004042612.1	HVO_RS17065	HVO_2561	M0HSU9	50S ribosomal protein L2	Large ribosomal subunit protein uL2	12910.7	-1.55676	0.503003	-3.09494	0.00196856	0.0136279	Coenocytes	Cytoplasmic	7.5	OTHER	GLOB	GLOB
WP_004041972.1	HVO_RS14745	HVO_2089	M0HTK6	hypothetical protein	Uncharacterized protein	371.032	1.55655	0.522738	2.97768	0.00290436	0.0310189	Tissues	Cytoplasmic	7.5	OTHER	GLOB	GLOB
WP_004041315.1	HVO_RS01085	HVO_B0220	D4GPM1	ABC transporter ATP-binding protein	ABC-type transport system ATP-binding protein (Probable substrate branched-chain amino acids)	30.6994	-1.55639	0.486212	-3.20104	0.00136932	0.0103051	Cellularization	Unknown		OTHER	GLOB	GLOB
WP_004044009.1	HVO_RS09180	HVO_0936	D4GV23	selenium cofactor biosynthesis protein YqeC	YqeC family protein	32.0317	-1.55527	0.499169	-3.11572	0.00183495	0.0127949	Cellularization	Cytoplasmic	7.5	OTHER	GLOB	GLOB
WP_013035341.1	HVO_RS18365	HVO_2826	D4GX78	hypothetical protein	ATP-dependent helicase/nuclease subunit B	303.17	-1.55398	0.416127	-3.73438	0.00018818	0.00226051	Coenocytes	Cytoplasmic	7.5	OTHER	GLOB	GLOB
WP_004044534.1	HVO_RS06575	HVO_0389	D4H015	hypothetical protein	Small CPxCG-related zinc finger protein	1225.09	1.5538	0.463759	3.35045	0.000806798	0.00692876	Cellularization	Cytoplasmic	7.5	OTHER	GLOB	GLOB
WP_004043471.1	HVO_RS11765	HVO_1464	D4GY90	ABC transporter substrate-binding protein	ABC-type transport system periplasmic substrate-binding protein	1739.04	1.55348	0.453506	3.42548	0.000613721	0.00571582	Cellularization	Unknown		TATLIPO	SP	SP
WP_004044249.1	HVO_RS08000	HVO_0686	L5NTS6	hypothetical protein	DUF340 domain-containing protein	137.427	-1.55307	0.481887	-3.22289	0.00126903	0.00970906	Cellularization	CytoplasmicMembrane	9.99	OTHER	TM	TM	multi-pass
WP_081442886.1	HVO_RS11505	HVO_1411	D4GXZ1	SRPBCC family protein	SRPBCC family protein	46.0821	-1.55258	0.531995	-2.91841	0.00351823	0.0197185	Cellularization	Cytoplasmic	7.5	OTHER	GLOB	GLOB
WP_004044385.1	HVO_RS20855	HVO_0546	D4GSE3	hypothetical protein	Small CPxCG-related zinc finger protein	29.0234	-1.5524	0.53524	-2.90038	0.00372713	0.0205311	Cellularization	Cytoplasmic	7.5	OTHER	GLOB	GLOB
WP_004043162.1	HVO_RS02940	HVO_A0245	D4GQS4	hypothetical protein	HTH domain protein	930.656	1.55154	0.382708	4.0541	5.03267e-05	0.00079429	Coenocytes	Cytoplasmic	7.5	OTHER	GLOB	GLOB
WP_004043668.1	HVO_RS20920	HVO_1270	D4GX86	hypothetical protein	Uncharacterized protein	736.163	1.55146	0.457157	3.39372	0.0006895	0.0115103	Tissues	CytoplasmicMembrane	9.75	OTHER	SP	SP
WP_004043747.1	HVO_RS10440	HVO_1194	D4GWV2	branched-chain amino acid ABC transporter permease	ABC-type transport system permease protein (Probable substrate branched-chain amino acids)	44.0983	-1.55098	0.407358	-3.80741	0.000140428	0.00178122	Coenocytes	CytoplasmicMembrane	10	OTHER	TM	TM	multi-pass
WP_004042763.1	HVO_RS17455	HVO_2642	M0GZ26	hypothetical protein	Cox cluster protein	145.317	-1.55036	0.596096	-2.60087	0.00929889	0.0388899	Cellularization	CytoplasmicMembrane	9.75	OTHER	TM	TM	multi-pass
WP_004045377.1	HVO_RS05965	HVO_0260	D4GZK5	hypothetical protein	Uncharacterized protein	261.997	1.54969	0.454694	3.40821	0.000653907	0.00596092	Cellularization	Cytoplasmic	7.5	OTHER	GLOB	GLOB
WP_004041051.1	HVO_RS00505	HVO_B0104	M0FXQ5	L-rhamnose mutarotase	L-rhamnose mutarotase	53.5243	1.54905	0.566353	2.73513	0.00623553	0.0292153	Cellularization	Cytoplasmic	7.5	OTHER	GLOB	GLOB
WP_004064260.1	HVO_RS09050	HVO_0908	M0GMC2	DUF6684 family protein	Cox cluster protein	7729.54	1.54876	0.35444	4.36959	1.24479e-05	0.00033566	Cellularization	CytoplasmicMembrane	9.75	OTHER	TM	TM	multi-pass
	HVO_RS21170	HVO_A0007A		hypothetical protein		132.505	1.5482	0.502478	3.08114	0.00206213	0.013686	Cellularization
WP_004044388.1	HVO_RS07315	HVO_0543	L5NUL4	glutaredoxin family protein	Thioredoxin	192.222	1.54818	0.41204	3.75735	0.000171722	0.00225224	Cellularization	Cytoplasmic	7.5	OTHER	GLOB	GLOB
WP_004044461.1	HVO_RS06925	HVO_0461	D4GS01	cytochrome d ubiquinol oxidase subunit II	Cytochrome bd ubiquinol oxidase subunit II	840.317	-1.54795	0.55048	-2.81201	0.00492329	0.0442982	Tissues	CytoplasmicMembrane	10	OTHER	TM	TM	multi-pass
WP_004041710.1	HVO_RS13455	HVO_1823	D4GST1	universal stress protein	UspA domain protein	128.035	-1.54701	0.494711	-3.1271	0.00176543	0.0124908	Coenocytes	Cytoplasmic	7.5	OTHER	GLOB	GLOB
WP_004040813.1	HVO_RS03880	HVO_A0459	M0GZK4	hypothetical protein	Uncharacterized protein	492.337	1.547	0.529612	2.921	0.0034891	0.0196332	Cellularization	Cytoplasmic	7.5	OTHER	GLOB	GLOB
WP_004041894.1	HVO_RS14355	HVO_2010	M0HXJ4	hypothetical protein	Phage PhiH1 repressor protein	387.216	1.54656	0.431669	3.58275	0.00033999	0.00368259	Cellularization	Cytoplasmic	7.5	OTHER	GLOB	GLOB
WP_004045012.1	HVO_RS04830	HVO_0026	D4GYM1	TIGR00366 family protein	AtoE family transport protein	947.52	-1.54649	0.430347	-3.59359	0.000326153	0.00656915	Tissues	CytoplasmicMembrane	10	OTHER	TM	TM	multi-pass
WP_004042567.1	HVO_RS16985	HVO_2545	P50563	50S ribosomal protein L18	Large ribosomal subunit protein uL18	15815.2	-1.5457	0.521053	-2.9665	0.00301211	0.0190093	Coenocytes	Unknown		OTHER	GLOB	GLOB
WP_004042603.1	HVO_RS17045	HVO_2557	D4GTY9	50S ribosomal protein L29	Large ribosomal subunit protein uL29	8258.19	-1.54532	0.456034	-3.3886	0.000702505	0.00619876	Coenocytes	Cytoplasmic	9.96	OTHER	GLOB	GLOB
WP_004044791.1	HVO_RS18950	HVO_2946	D4GXY7	PLP-dependent aspartate aminotransferase family protein	Cystathionine synthase/lyase (Cystathionine gamma-synthase cystathionine gamma-lyase cystathionine beta-lyase)	6002.79	-1.54463	0.446526	-3.45922	0.000541734	0.00497363	Coenocytes	Cytoplasmic	9.96	OTHER	GLOB	GLOB
WP_004043816.1	HVO_RS10085	HVO_1121	M0I9C4	TIGR04347 family pseudo-SAM/SPASM protein	Coenzyme PQQ synthesis protein E-like protein	4700.67	-1.54322	0.392214	-3.93464	8.3322e-05	0.0013614	Cellularization	Cytoplasmic	7.5	OTHER	GLOB	GLOB
WP_004044318.1	HVO_RS07665	HVO_0616	D4GSL2	hypothetical protein	Secreted glycoprotein	43.3036	-1.5431	0.465634	-3.31398	0.000919767	0.0138687	Tissues	Cytoplasmic	7.5	SP	TM	SP+TM	single-pass
WP_004041932.1	HVO_RS14545	HVO_2046	D4GU60	low-salt glycan biosynthesis sulfotransferase Agl7	Low-salt glycan biosynthesis sulfotransferase Agl7	6854.61	1.54299	0.387068	3.98635	6.70973e-05	0.00119229	Cellularization	Unknown		OTHER	GLOB	GLOB
WP_004042581.1	HVO_RS17005	HVO_2549	M0HQ94	30S ribosomal protein S8	Small ribosomal subunit protein uS8	13464.2	-1.54293	0.544503	-2.83366	0.00460189	0.0261339	Coenocytes	Cytoplasmic	9.96	OTHER	GLOB	GLOB
WP_004062178.1	HVO_RS03710	HVO_A0418	D4GQE6	transcriptional regulator	HTH domain protein	1482.04	1.5422	0.443594	3.47661	0.000507805	0.00500792	Cellularization	Cytoplasmic	7.5	OTHER	GLOB	GLOB
WP_004044495.1	HVO_RS06760	HVO_0429	D4GRX0	archaemetzincin family Zn-dependent metalloprotease	Archaemetzincin	2937.12	1.54179	0.526796	2.92673	0.00342546	0.0194667	Cellularization	Cytoplasmic	7.5	OTHER	GLOB	GLOB
WP_004043049.1	HVO_RS18275	HVO_2806	M0F819	helix-turn-helix domain-containing protein	HTH iclR-type domain-containing protein	1841.98	1.54175	0.595331	2.58973	0.00960507	0.0396119	Cellularization	Cytoplasmic	7.5	OTHER	GLOB	GLOB
WP_004045290.1	HVO_RS05565	HVO_0177	D4GZC0	ArsC family transcriptional regulator	Arsenate reductase (Glutaredoxin)	240.676	-1.53996	0.364107	-4.22943	2.34283e-05	0.000705897	Tissues	Cytoplasmic	7.5	OTHER	GLOB	GLOB
WP_004043858.1	HVO_RS09885	HVO_1080	M0FZ82	hypothetical protein	Uncharacterized protein	18464.1	1.5395	0.447422	3.44083	0.000579941	0.00556654	Cellularization	Cytoplasmic	7.5	OTHER	GLOB	GLOB
WP_004044038.1	HVO_RS09015	HVO_0901	D4GUX5	branched-chain amino acid ABC transporter permease	ABC-type transport system permease protein (Probable substrate branched-chain amino acids)	672.419	-1.53893	0.509654	-3.01956	0.00253138	0.028689	Tissues	CytoplasmicMembrane	10	OTHER	TM	TM	multi-pass
WP_004044035.1	HVO_RS09030	HVO_0905	D4GUY0	thioredoxin family protein	Thioredoxin	267.173	-1.53758	0.437375	-3.51548	0.000438962	0.00825783	Tissues	Unknown		OTHER	GLOB	GLOB
WP_004042726.1	HVO_RS17360	HVO_2622	D4GUG2	aldo/keto reductase	Oxidoreductase (Aldo-keto reductase family protein)	2906.29	1.53745	0.312386	4.92162	8.58321e-07	2.95508e-05	Coenocytes	Cytoplasmic	9.96	OTHER	GLOB	GLOB
WP_004045367.1	HVO_RS05920	HVO_0251	M0I1C4	glutathione S-transferase N-terminal domain-containing protein	Glutathione S-transferase	693.509	1.53642	0.347717	4.41859	9.93471e-06	0.000218904	Coenocytes	Cytoplasmic	7.5	OTHER	GLOB	GLOB
WP_004043940.1	HVO_RS09505	HVO_1003	D4GVI0	ZIP family metal transporter	GufA family transport protein (Probable substrate zinc)	293.81	-1.53544	0.4243	-3.61875	0.000296027	0.00332739	Cellularization	CytoplasmicMembrane	10	OTHER	TM	TM	multi-pass
WP_049914830.1	HVO_RS17285	HVO_2606	A0A8T5CXQ4	PQQ-like beta-propeller repeat protein	PQQ-binding-like beta-propeller repeat protein	1630.45	1.53326	0.393088	3.90055	9.59736e-05	0.00241958	Tissues	Unknown		LIPO	SP	SP
WP_004041457.1	HVO_RS12280	HVO_1577	D4GZ06	Rrf2 family transcriptional regulator	DUF293 domain protein	17600.5	1.53276	0.39714	3.85948	0.000113627	0.00152135	Coenocytes	Cytoplasmic	7.5	OTHER	GLOB	GLOB
WP_004042758.1	HVO_RS17435	HVO_2638	D4GUW6	dipeptide epimerase	Dipeptide epimerase-like protein	421.052	-1.53236	0.494267	-3.10027	0.00193344	0.0132894	Cellularization	Cytoplasmic	7.5	OTHER	GLOB	GLOB
WP_013035554.1	HVO_RS13300	HVO_1790	D4GSB4	DMT family transporter	DMT superfamily transport protein	295.558	-1.53173	0.426289	-3.59317	0.000326684	0.00357867	Cellularization	CytoplasmicMembrane	10	OTHER	TM	TM	multi-pass
WP_004044823.1	HVO_RS19015	HVO_2960	D4GY19	dihydrolipoamide acetyltransferase family protein	Dihydrolipoamide S-acyltransferase	12750.7	-1.53109	0.497797	-3.07574	0.00209979	0.0138801	Cellularization	Cytoplasmic	9.96	OTHER	GLOB	GLOB
WP_013035175.1	HVO_RS19875	HVO_A0268	D4GQU5	class II aldolase/adducin family protein	Class II aldolase	1125.53	-1.53007	0.37775	-4.05048	5.11117e-05	0.000975677	Cellularization	Cytoplasmic	7.5	OTHER	GLOB	GLOB
WP_004042016.1	HVO_RS14955	HVO_2134	D4GUT1	DUF2249 domain-containing protein	DUF2249 family protein	112.553	1.52934	0.61264	2.49631	0.0125495	0.0477551	Cellularization	Cytoplasmic	7.5	OTHER	GLOB	GLOB
WP_004044268.1	HVO_RS07910	HVO_0667	D4GSZ7	NAD(+)/NADH kinase	Uncharacterized protein	623.025	-1.52873	0.50882	-3.00445	0.00266058	0.0164641	Cellularization	Cytoplasmic	7.5	OTHER	GLOB	GLOB
WP_004045195.1	HVO_RS05200	HVO_0105	D4GYV1	FAD/NAD(P)-binding oxidoreductase	FAD-dependent oxidoreductase	3858.04	-1.52763	0.246321	-6.20179	5.5823e-10	5.30462e-08	Tissues	CytoplasmicMembrane	9.82	OTHER	GLOB	GLOB
WP_004041130.1	HVO_RS00110	HVO_B0024	D4GP25	ABC transporter ATP-binding protein	ABC-type transport system ATP-binding protein (Probable substrate dipeptide/oligopeptide)	201.792	-1.52737	0.321937	-4.74431	2.09214e-06	6.1003e-05	Coenocytes	CytoplasmicMembrane	9.82	OTHER	GLOB	GLOB
WP_013035673.1	HVO_RS20670	HVO_C0032	D4H0C0	hypothetical protein	Uncharacterized protein	256.735	1.52642	0.598556	2.55016	0.0107672	0.0483898	Coenocytes	Unknown		OTHER	GLOB	GLOB
WP_004043783.1	HVO_RS10260	HVO_1157	L9UTV2	hypothetical protein	Secreted glycoprotein	41.4967	-1.52623	0.508632	-3.00065	0.00269405	0.0165946	Cellularization	Unknown		SP	TM	SP+TM	single-pass
WP_004044250.1	HVO_RS07995	HVO_0685	D4GT24	DUF3100 domain-containing protein	DUF3100 family protein	218.627	-1.52589	0.480358	-3.17656	0.00149031	0.0111369	Coenocytes	CytoplasmicMembrane	9.99	OTHER	TM	SP+TM	multi-pass
WP_004041948.1	HVO_RS21015	HVO_2063	D4GU76	hypothetical protein	Uncharacterized protein	360.328	1.52566	0.450748	3.38473	0.00071249	0.00637439	Cellularization	Unknown_multiloc		OTHER	GLOB	GLOB
WP_342764123.1	HVO_RS03545	HVO_A0380	D4GR48	ABC transporter substrate-binding protein	ABC-type transport system periplasmic substrate-binding protein (Probable substrate dipeptide/oligopeptide)	3827.18	-1.52505	0.542741	-2.8099	0.00495568	0.0277749	Coenocytes
WP_004044072.1	HVO_RS08850	HVO_0865	M0I8C2	FkbM family methyltransferase	SAM-dependent methyltransferase	1882.04	1.52441	0.302753	5.03515	4.77463e-07	2.3593e-05	Tissues	Cytoplasmic	7.5	OTHER	GLOB	GLOB
WP_013035721.1	HVO_RS19480	HVO_C0051	D4H0D9	hypothetical protein	HTH domain protein	1575.44	1.52436	0.474738	3.21094	0.001323	0.0100423	Cellularization	Cytoplasmic	7.5	OTHER	GLOB	GLOB
WP_004042261.1	HVO_RS16120	HVO_2372	D4GWM0	DUF2240 family protein	DUF2240 family protein	123.057	-1.52425	0.547765	-2.78268	0.00539124	0.046465	Tissues	Cytoplasmic	7.5	OTHER	GLOB	GLOB
WP_013035721.1	HVO_RS19480	HVO_C0051	D4H0D9	hypothetical protein	HTH domain protein	1575.44	1.52377	0.47468	3.21009	0.00132694	0.0100722	Coenocytes	Cytoplasmic	7.5	OTHER	GLOB	GLOB
WP_004044584.1	HVO_RS06325	HVO_0337	D4GZW6	glutathione S-transferase N-terminal domain-containing protein	Glutaredoxin	517.922	1.52337	0.493395	3.08753	0.00201825	0.0138723	Coenocytes	Cytoplasmic	7.5	OTHER	GLOB	GLOB
WP_004044005.1	HVO_RS09200	HVO_0940	L9UQM1	heavy metal translocating P-type ATPase	Heavy-metal transporting CPx-type ATPase	2898.88	-1.52316	0.433214	-3.51597	0.000438157	0.00440994	Cellularization	CytoplasmicMembrane	10	OTHER	TM	TM	multi-pass
WP_004043684.1	HVO_RS10735	HVO_1255	D4GX62	MFS transporter	Major facilitator superfamily transport protein	93.8824	-1.523	0.554142	-2.7484	0.00598871	0.028404	Cellularization	CytoplasmicMembrane	10	OTHER	TM	TM	multi-pass
WP_004042997.1	HVO_RS18005	HVO_2753	D4GWB3	HVO_2753 family zinc finger protein	Zinc finger protein HVO_2753	17109.6	1.52293	0.367711	4.14165	3.44813e-05	0.000722609	Cellularization	Cytoplasmic	7.5	OTHER	GLOB	GLOB
WP_004040969.1	HVO_RS04600	HVO_A0615	M0HXH0	cold shock domain-containing protein	Cold shock protein	1984.56	1.52271	0.562229	2.70834	0.00676204	0.034166	Coenocytes	Cytoplasmic	9.96	OTHER	GLOB	GLOB
WP_004041933.1	HVO_RS14550	HVO_2047	D4GU61	hypothetical protein	AlkP-core domain protein	4350.75	1.52233	0.465693	3.26896	0.00107944	0.00863555	Cellularization	Cytoplasmic	7.5	OTHER	GLOB	GLOB
WP_004042154.1	HVO_RS15600	HVO_2268	D4GVY4	TATA-box-binding protein	TATA-binding transcription initiation factor	738.103	1.52151	0.430786	3.53194	0.000412526	0.00412099	Coenocytes	Cytoplasmic	7.5	OTHER	GLOB	GLOB
WP_004044891.1	HVO_RS19170	HVO_2990	D4GY78	DUF3800 domain-containing protein	DUF3800 domain protein	453.449	1.52141	0.416127	3.65612	0.000256059	0.00285365	Coenocytes	Unknown		OTHER	GLOB	GLOB
WP_004044260.1	HVO_RS07945	HVO_0675	D4GT07	pantoate kinase	Pantoate kinase	1017.52	-1.52113	0.476009	-3.19559	0.00139546	0.0188743	Tissues	Cytoplasmic	7.5	OTHER	GLOB	GLOB
WP_004043602.1	HVO_RS11135	HVO_1336	D4GXK7	metallophosphoesterase	Rpa-associated phosphoesterase	418.384	-1.52083	0.492812	-3.08602	0.00202852	0.0135328	Cellularization	Cytoplasmic	7.5	OTHER	GLOB	GLOB
WP_004043679.1	HVO_RS10760	HVO_1260	D4GX70	vWA domain-containing protein	von Willebrand factor type A domain protein	402.086	-1.52078	0.495188	-3.07112	0.00213257	0.0139696	Cellularization	Unknown		OTHER	SP+TM	SP+TM	multi-pass
WP_004043740.1	HVO_RS10475	HVO_1201	D4GWW5	histidine kinase N-terminal 7TM domain-containing protein	Sensor box histidine kinase	384.025	-1.52066	0.28501	-5.33548	9.52923e-08	4.65123e-06	Coenocytes	CytoplasmicMembrane	9.99	OTHER	TM	TM	multi-pass
WP_004042769.1	HVO_RS17485	HVO_2648	D4GV02	D-2-hydroxyacid dehydrogenase	D-2-hydroxyacid dehydrogenase	395.554	-1.5203	0.453506	-3.35232	0.000801367	0.0126917	Tissues	Cytoplasmic	9.96	OTHER	GLOB	GLOB
WP_004041519.1	HVO_RS12520	HVO_1629	D4GZ58	hypothetical protein	Uncharacterized protein	314.265	-1.52015	0.534083	-2.84629	0.0044232	0.0232686	Cellularization	Cytoplasmic	7.5	OTHER	GLOB	GLOB
WP_004044046.1	HVO_RS08975	HVO_0892	D4GUV9	NosD domain-containing protein	ABC-type transport system periplasmic substrate-binding protein (Probable substrate copper)	765.694	-1.51964	0.470527	-3.22966	0.00123938	0.00953901	Cellularization	Unknown		SP	SP	SP
WP_004044336.1	HVO_RS07575	HVO_0598	D4GSJ3	hypothetical protein	Transcriptional regulator	172.036	-1.51914	0.381276	-3.98437	6.76606e-05	0.00119679	Cellularization	Cytoplasmic	7.5	OTHER	GLOB	GLOB
WP_004041336.1	HVO_RS00975	HVO_B0198	M0IFU0	ABC transporter substrate-binding protein	Iron ABC transporter substrate-binding protein	13100.2	1.51889	0.339784	4.47016	7.81597e-06	0.000276468	Tissues	Unknown		TATLIPO	SP	SP
WP_004042591.1	HVO_RS17020	HVO_2552	D4GTY4	30S ribosomal protein S4e	Small ribosomal subunit protein eS4	25640.4	-1.51888	0.518703	-2.92823	0.00340895	0.0194667	Cellularization	Cytoplasmic	7.5	OTHER	GLOB	GLOB
WP_004043540.1	HVO_RS11440	HVO_1398	D4GXX0	ABC transporter permease	ABC-type transport system permease protein (Probable substrate sugar)	1105.44	-1.51885	0.451829	-3.36157	0.000775011	0.00673072	Cellularization	CytoplasmicMembrane	9.99	OTHER	TM	TM	multi-pass
WP_004045367.1	HVO_RS05920	HVO_0251	M0I1C4	glutathione S-transferase N-terminal domain-containing protein	Glutathione S-transferase	693.509	1.51827	0.347891	4.36419	1.27593e-05	0.000341665	Cellularization	Cytoplasmic	7.5	OTHER	GLOB	GLOB
WP_004040854.1	HVO_RS04085	HVO_A0501	D4GRG4	class I SAM-dependent methyltransferase	S-adenosylmethionine-dependent methyltransferase-like protein	256.014	-1.51739	0.327723	-4.63008	3.65516e-06	9.99595e-05	Coenocytes	Unknown		OTHER	GLOB	GLOB
WP_004044299.1	HVO_RS07765	HVO_0636	D4GSP1	hypothetical protein	Uncharacterized protein	223.315	-1.51678	0.560311	-2.70703	0.00678875	0.0313614	Cellularization	Cytoplasmic	7.5	OTHER	TM	TM	multi-pass
WP_004043545.1	HVO_RS11420	HVO_1394	M0I929	Na+/H+ antiporter NhaC family protein	Na+/H+ antiporter NhaC	2064.51	-1.51532	0.39772	-3.81003	0.000138951	0.00177415	Coenocytes	CytoplasmicMembrane	9.99	OTHER	TM	TM	multi-pass
WP_004043045.1	HVO_RS18250	HVO_2802	D4GX26	branched-chain amino acid ABC transporter permease	ABC-type transport system permease protein (Probable substrate branched-chain amino acids)	294.061	-1.5152	0.411648	-3.68081	0.000232491	0.00515935	Tissues	CytoplasmicMembrane	10	OTHER	TM	TM	multi-pass
WP_013035696.1	HVO_RS20385	HVO_C0040	D4H0C8	DNA cytosine methyltransferase	DNA (cytosine-5-)-methyltransferase	5937.09	1.51501	0.4561	3.32167	0.00089482	0.00748605	Cellularization	Cytoplasmic	7.5	OTHER	GLOB	GLOB
WP_004043267.1	HVO_RS03460	HVO_A0360	D4GR29	hypothetical protein	Duffy blood group	182.76	1.51452	0.459501	3.29601	0.0009807	0.0145379	Tissues	CytoplasmicMembrane	9.99	OTHER	TM	TM	multi-pass
WP_004043494.1	HVO_RS11655	HVO_1441	D4GY42	ABC transporter permease	ABC-type transport system permease protein	188.721	-1.51364	0.486566	-3.11086	0.00186541	0.0130545	Coenocytes	CytoplasmicMembrane	9.99	OTHER	TM	TM	multi-pass
WP_004043252.1	HVO_RS03375	HVO_A0339	D4GR16	ABC transporter substrate-binding protein	ABC-type transport system periplasmic substrate-binding protein (Substrate D-galactose)	326.684	-1.5135	0.494618	-3.05994	0.00221379	0.0260454	Tissues	Cellwall	9.17	TATLIPO	SP	SP
WP_004044370.1	HVO_RS07405	HVO_0563	M0I9Q9	sugar ABC transporter permease	Putative maltose ABC transporter permease	374.426	1.51227	0.488825	3.09368	0.00197692	0.0136613	Coenocytes	CytoplasmicMembrane	10	OTHER	TM	TM	multi-pass
WP_004041923.1	HVO_RS21010	HVO_2037B	L9VE00	hypothetical protein	Uncharacterized protein	136.329	1.51166	0.442362	3.41725	0.000632562	0.00568568	Coenocytes	CytoplasmicMembrane	9.75	OTHER	TM	TM	multi-pass
WP_004042061.1	HVO_RS15135	HVO_2169	D4GVA2	hypothetical protein	Uncharacterized protein	282.839	-1.51144	0.546173	-2.76732	0.00565196	0.0272766	Cellularization	Cytoplasmic	7.5	OTHER	TM	TM	multi-pass
WP_004043969.1	HVO_RS09365	HVO_0974	D4GVF1	6,7-dimethyl-8-ribityllumazine synthase	6 7-dimethyl-8-ribityllumazine synthase	262.222	-1.51126	0.563171	-2.68349	0.00728587	0.0329745	Cellularization	Unknown		OTHER	GLOB	GLOB
WP_004045244.1	HVO_RS05340	HVO_0132	D4GYX8	hypothetical protein	ABC transporter ATP-binding protein	29.1908	-1.51079	0.443192	-3.4089	0.000652259	0.00596092	Cellularization	Cytoplasmic	7.5	OTHER	GLOB	GLOB
WP_004041639.1	HVO_RS13150	HVO_1756	D4GS81	GNAT family N-acetyltransferase	GNAT family acetyltransferase Pat1	576.614	-1.51032	0.447969	-3.37148	0.000747647	0.0121525	Tissues	Cytoplasmic	7.5	OTHER	GLOB	GLOB
WP_004044857.1	HVO_RS19105	HVO_2977	D4GY53	ArsA family ATPase	ArsA family ATPase	425.643	-1.50977	0.319652	-4.72317	2.32196e-06	9.35347e-05	Tissues	Unknown		OTHER	GLOB	GLOB
WP_004044629.1	HVO_RS06120	HVO_0294	D4GZS3	sugar phosphate nucleotidyltransferase	Mannose-1-phosphate guanylyltransferase	156.929	-1.50967	0.494059	-3.05565	0.00224574	0.0144326	Cellularization	Cytoplasmic	7.5	OTHER	GLOB	GLOB
WP_004044344.1	HVO_RS07540	HVO_0590	D4GSI5	nicotinate-nucleotide--dimethylbenzimidazole phosphoribosyltransferase	UPF0284 protein HVO_0590	369.694	-1.5092	0.595912	-2.53259	0.0113224	0.0499532	Coenocytes	Cytoplasmic	7.5	OTHER	GLOB	GLOB
WP_004043854.1	HVO_RS09905	HVO_1084	D4GVT3	adenylosuccinate lyase	Adenylosuccinate lyase	3161.35	1.5091	0.423492	3.56346	0.000365994	0.00389152	Cellularization	Cytoplasmic	9.96	OTHER	GLOB	GLOB
WP_004044369.1	HVO_RS07410	HVO_0564	D4GSF9	substrate-binding domain-containing protein	ABC-type transport system periplasmic substrate-binding protein (Probable substrate maltose)	503.899	1.50615	0.476687	3.15962	0.00157974	0.0114072	Cellularization	Unknown		TATLIPO	SP	SP
WP_004042835.1	HVO_RS17625	HVO_2676	D4GV53	iron-sulfur cluster assembly accessory protein	HesB/IscA family iron-sulfur cluster assembly accessory protein	1860.15	1.50589	0.392716	3.83456	0.000125788	0.00186618	Cellularization	Cytoplasmic	9.65	OTHER	GLOB	GLOB
WP_004043009.1	HVO_RS18050	HVO_2762	D4GWT7	isopentenyl phosphate kinase	Isopentenyl phosphate kinase	130.458	-1.50576	0.493794	-3.04937	0.00229324	0.0146403	Cellularization	Cytoplasmic	7.5	OTHER	GLOB	GLOB
WP_004041756.1	HVO_RS13690	HVO_1874	D4GSX7	aldo/keto reductase	Oxidoreductase (Aldo-keto reductase family protein)	8643.63	-1.50496	0.43776	-3.43788	0.000586298	0.00557185	Cellularization	Cytoplasmic	7.5	OTHER	GLOB	GLOB
WP_004044548.1	HVO_RS06510	HVO_0376	D4H002	hypothetical protein	Uncharacterized protein	13.8023	-1.50482	0.56713	-2.65339	0.00796889	0.0349603	Cellularization	Unknown		OTHER	GLOB	GLOB
WP_004044740.1	HVO_RS18800	HVO_2915	D4GXS6	DUF5827 family protein	Uncharacterized protein	450.793	1.50454	0.422358	3.56223	0.000367719	0.00377107	Coenocytes	Unknown		OTHER	GLOB	GLOB
WP_004041342.1	HVO_RS00945	HVO_B0192	M0IFU5	hypothetical protein	Uncharacterized protein	1678.15	1.504	0.444279	3.38527	0.000711093	0.00637439	Cellularization	CytoplasmicMembrane	9.99	OTHER	TM	TM	multi-pass
WP_013035360.1	HVO_RS13590	HVO_1852	D4GSV5	tRNA pseudouridine(38-40) synthase TruA	tRNA pseudouridine synthase A	261.715	-1.50256	0.523757	-2.86881	0.00412016	0.0221252	Cellularization	Cytoplasmic	7.5	OTHER	GLOB	GLOB
WP_004042417.1	HVO_RS16635	HVO_2475	M0HQN4	30S ribosomal protein S17e	Small ribosomal subunit protein eS17	507.556	1.50225	0.593139	2.5327	0.0113187	0.0499532	Coenocytes	Cytoplasmic	9.96	OTHER	GLOB	GLOB
WP_004042417.1	HVO_RS16635	HVO_2475	M0HQN4	30S ribosomal protein S17e	Small ribosomal subunit protein eS17	507.556	1.50215	0.593262	2.53201	0.0113411	0.0448065	Cellularization	Cytoplasmic	9.96	OTHER	GLOB	GLOB
WP_004044037.1	HVO_RS09020	HVO_0902	D4GUX7	ABC transporter ATP-binding protein	ABC-type transport system ATP-binding protein (Probable substrate branched-chain amino acids)	536.052	-1.50213	0.570926	-2.63103	0.00851253	0.0364715	Cellularization	Cytoplasmic_multiloc	8.61	OTHER	GLOB	GLOB
WP_004042554.1	HVO_RS16960	HVO_2540	D4GTX2	hypothetical protein	Uncharacterized protein	79.7671	-1.50201	0.365287	-4.11187	3.92472e-05	0.00078413	Cellularization	Cytoplasmic	7.5	OTHER	GLOB	GLOB
WP_004043295.1	HVO_RS03620	HVO_A0396	D4GR62	SWIM zinc finger family protein	SWIM zinc finger domain protein	778.79	1.50195	0.384493	3.90631	9.37147e-05	0.00237881	Tissues	Unknown		OTHER	GLOB	GLOB
WP_004044681.1	HVO_RS18555	HVO_2865	M0HPP4	bifunctional methylenetetrahydrofolate dehydrogenase/methenyltetrahydrofolate cyclohydrolase FolD	Bifunctional protein FolD	4033.15	1.50077	0.414091	3.62425	0.000289801	0.00329638	Cellularization	Cytoplasmic	7.5	OTHER	GLOB	GLOB
WP_004041194.1	HVO_RS01675	HVO_B0347	D4GPZ4	Gfo/Idh/MocA family oxidoreductase	GFO family oxidoreductase	21.6197	1.5003	0.536513	2.7964	0.00516758	0.0452341	Tissues	Cytoplasmic	7.5	OTHER	GLOB	GLOB
WP_004043738.1	HVO_RS10485	HVO_1203	M0FNU3	FlaD/FlaE family flagellar protein	Fla cluster protein FlaD1	510.872	-1.50019	0.40364	-3.71664	0.000201887	0.0023519	Coenocytes	Unknown		OTHER	GLOB	GLOB
WP_013034960.1	HVO_RS01415	HVO_B0292	D4GPT9	ABC transporter substrate-binding protein	ABC-type transport system periplasmic substrate-binding protein (Probable substrate glycerol-3-phosphate)	490.496	1.49963	0.26566	5.64493	1.65244e-08	1.13524e-06	Cellularization	Cytoplasmic	7.5	TATLIPO	SP	SP
WP_013035700.1	HVO_RS19520	HVO_C0060	D4H0E5	ribbon-helix-helix domain-containing protein	CopG domain protein	838.041	1.49883	0.505122	2.96726	0.00300466	0.0178728	Cellularization	Cytoplasmic	7.5	OTHER	GLOB	GLOB
WP_004043852.1	HVO_RS09915	HVO_1086	D4GW01	heptaprenylglyceryl phosphate synthase	Geranylgeranylglyceryl phosphate synthase	527.063	1.49859	0.451293	3.32066	0.00089805	0.0136401	Tissues	Cytoplasmic	7.5	OTHER	GLOB	GLOB
WP_004043738.1	HVO_RS10485	HVO_1203	M0FNU3	FlaD/FlaE family flagellar protein	Fla cluster protein FlaD1	510.872	-1.49517	0.404016	-3.70077	0.000214949	0.00261465	Cellularization	Unknown		OTHER	GLOB	GLOB
WP_004043957.1	HVO_RS09425	HVO_0986	D4GVG3	NADH-quinone oxidoreductase subunit L	NADH dehydrogenase-like complex subunit L	21757.8	-1.49475	0.483154	-3.09374	0.00197648	0.0134415	Cellularization	CytoplasmicMembrane	10	OTHER	TM	TM	multi-pass
WP_004041975.1	HVO_RS14755	HVO_2091	M0HW50	aspartate aminotransferase family protein	4-aminobutyrate aminotransferase	370.704	1.49443	0.532271	2.80765	0.00499039	0.0444119	Tissues	Cytoplasmic	9.96	OTHER	GLOB	GLOB
WP_013035148.1	HVO_RS03035	HVO_A0269	D4GQU6	anaerobic glycerol-3-phosphate dehydrogenase subunit GlpA	Anaerobic glycerol-3-phosphate dehydrogenase subunit A2	291.626	-1.49321	0.44444	-3.35975	0.000780129	0.00668339	Coenocytes	Cytoplasmic_multiloc	8.61	OTHER	GLOB	GLOB
WP_004040812.1	HVO_RS03875	HVO_A0458	M0GXJ8	ParA family protein	Spo0A activation inhibitor	1171.14	1.49319	0.433621	3.44353	0.000574163	0.00520935	Coenocytes	Cytoplasmic	7.5	OTHER	GLOB	GLOB
WP_013035728.1	HVO_RS19400	HVO_C0028	D4H0B6	hypothetical protein	Uncharacterized protein	27498.5	1.49247	0.38877	3.83895	0.000123562	0.00186513	Cellularization	Cytoplasmic	7.5	OTHER	GLOB	GLOB
WP_004042216.1	HVO_RS15890	HVO_2324	D4GWH2	sodium:solute symporter family protein	SSSF family transport protein	2404.61	-1.49135	0.41777	-3.56978	0.000357284	0.00367383	Coenocytes	CytoplasmicMembrane	10	OTHER	TM	TM	multi-pass
WP_004043009.1	HVO_RS18050	HVO_2762	D4GWT7	isopentenyl phosphate kinase	Isopentenyl phosphate kinase	130.458	-1.49064	0.492756	-3.02511	0.00248544	0.0283417	Tissues	Cytoplasmic	7.5	OTHER	GLOB	GLOB
WP_004042175.1	HVO_RS15690	HVO_2284A	L9V8L1	hypothetical protein	Uncharacterized protein	262.122	1.49005	0.511503	2.91308	0.00357883	0.0215625	Coenocytes	Cytoplasmic	7.5	OTHER	GLOB	GLOB
WP_004043043.1	HVO_RS18240	HVO_2800	D4GX23	ABC transporter ATP-binding protein	ABC-type transport system ATP-binding protein (Probable substrate branched-chain amino acids)	314.782	-1.48939	0.348371	-4.27531	1.90872e-05	0.000360786	Coenocytes	Cytoplasmic_multiloc	8.61	OTHER	GLOB	GLOB
WP_013035660.1	HVO_RS15535	HVO_2254	D4GVX0	hypothetical protein	Uncharacterized protein	140.564	1.48873	0.530508	2.80624	0.00501232	0.0280515	Coenocytes	Cytoplasmic	7.5	OTHER	GLOB	GLOB
WP_013035206.1	HVO_RS03110	HVO_A0284	D4GQW1	sugar ABC transporter permease	ABC-type transport system permease protein (Probable substrate sugar)	141.374	-1.48842	0.537771	-2.76776	0.00564431	0.0272745	Cellularization	CytoplasmicMembrane	10	OTHER	TM	TM	multi-pass
WP_004044261.1	HVO_RS07940	HVO_0674	D4GT06	4-phosphopantoate--beta-alanine ligase	4-phosphopantoate--beta-alanine ligase	269.218	-1.4883	0.45935	-3.24001	0.00119524	0.0169066	Tissues	Cytoplasmic	7.5	OTHER	GLOB	GLOB
WP_013035106.1	HVO_RS03730	HVO_A0423	D4GR85	ISH3 family transposase	ISH3-type transposase ISH51	221.663	1.48747	0.432844	3.43651	0.000589271	0.00557185	Cellularization	Cytoplasmic	7.5	OTHER	GLOB	GLOB
WP_004042593.1	HVO_RS17025	HVO_2553	M0HUH3	50S ribosomal protein L24	Large ribosomal subunit protein uL24	7693.63	-1.48721	0.531623	-2.7975	0.00515001	0.0257207	Cellularization	Cytoplasmic	9.96	OTHER	GLOB	GLOB
WP_218623717.1	HVO_RS14510	HVO_2039	D4GU53	hypothetical protein	Uncharacterized protein	364.517	1.4872	0.444998	3.34204	0.000831654	0.00703259	Cellularization	CytoplasmicMembrane	9.99	OTHER	TM	TM	multi-pass
WP_004042591.1	HVO_RS17020	HVO_2552	D4GTY4	30S ribosomal protein S4e	Small ribosomal subunit protein eS4	25640.4	-1.48688	0.518695	-2.86658	0.00414928	0.0241686	Coenocytes	Cytoplasmic	7.5	OTHER	GLOB	GLOB
WP_004044170.1	HVO_RS20880	HVO_0767	D4GTR5	hypothetical protein	Small CPxCG-related zinc finger protein	416.59	1.48379	0.533445	2.78153	0.0054104	0.0266103	Cellularization	Cytoplasmic	7.5	OTHER	GLOB	GLOB
WP_004043784.1	HVO_RS10255	HVO_1156	L9UTX4	hypothetical protein	Secreted glycoprotein	52.9973	-1.48302	0.422833	-3.50733	0.000452623	0.00844845	Tissues	Cytoplasmic	7.5	OTHER	TM	SP+TM	single-pass
WP_013035067.1	HVO_RS03705	HVO_A0417	D4GR81	DUF6516 family protein	Uncharacterized protein	1405.82	1.48248	0.444872	3.33238	0.000861067	0.00718674	Coenocytes	Cytoplasmic	7.5	OTHER	GLOB	GLOB
WP_004044393.1	HVO_RS07290	HVO_0538	D4GS70	metal-dependent transcriptional regulator	SirR/DtxR family transcription regulator Idr2	220.339	1.4824	0.55296	2.68085	0.00734345	0.0363496	Coenocytes	Cytoplasmic	7.5	OTHER	GLOB	GLOB
WP_004043733.1	HVO_RS10510	HVO_1209	M0I9Q2	helix-turn-helix domain-containing protein	ArsR family transcriptional regulator	1816.42	1.48205	0.572869	2.58706	0.00967984	0.0449705	Coenocytes	Cytoplasmic	7.5	OTHER	GLOB	GLOB
WP_004043624.1	HVO_RS11025	HVO_1312	D4GXG3	prephenate dehydrogenase/arogenate dehydrogenase family protein	Prephenate dehydrogenase	70.6552	-1.48154	0.503555	-2.94217	0.00325924	0.0189271	Cellularization	Cytoplasmic	9.96	OTHER	GLOB	GLOB
WP_004042022.1	HVO_RS14985	HVO_2140	D4GUT7	hypothetical protein	Uncharacterized protein	426.741	1.48139	0.496366	2.98448	0.00284062	0.0308047	Tissues
WP_004044388.1	HVO_RS07315	HVO_0543	L5NUL4	glutaredoxin family protein	Thioredoxin	192.222	1.48088	0.411698	3.59701	0.000321901	0.00337415	Coenocytes	Cytoplasmic	7.5	OTHER	GLOB	GLOB
WP_013035275.1	HVO_RS05105	HVO_0084	D4GYS9	ammonium transporter	Transport protein (Probable substrate ammonium)	125.49	-1.48085	0.359907	-4.11454	3.87959e-05	0.00109754	Tissues	CytoplasmicMembrane	10	OTHER	TM	TM	multi-pass
WP_004041401.1	HVO_RS20155	HVO_1523A	D4GYG7	glycosyltransferase	Glycosyltransferase AglE	2003.36	1.4806	0.399856	3.70283	0.000213209	0.00260169	Cellularization	CytoplasmicMembrane	9.82	OTHER	GLOB	GLOB
WP_004043618.1	HVO_RS11055	HVO_1319	M0IBZ7	OsmC family protein	Osmotically inducible protein OsmC	18.9402	1.47934	0.521725	2.83548	0.00457572	0.0421832	Tissues	Cytoplasmic	9.96	OTHER	GLOB	GLOB
WP_004041992.1	HVO_RS14835	HVO_2109	D4GUQ6	FGGY family carbohydrate kinase	Xylulose kinase-like protein	432.044	1.4793	0.309996	4.772	1.82408e-06	7.59555e-05	Tissues	Unknown		OTHER	GLOB	GLOB
WP_004043825.1	HVO_RS10045	HVO_1112	D4GW46	heme ABC transporter ATP-binding protein	ABC-type transport system ATP-binding protein (Probable substrate cobalamin)	229.505	-1.47876	0.469599	-3.14898	0.00163844	0.0210481	Tissues	CytoplasmicMembrane	9.82	OTHER	GLOB	GLOB
WP_004044170.1	HVO_RS20880	HVO_0767	D4GTR5	hypothetical protein	Small CPxCG-related zinc finger protein	416.59	1.47854	0.533273	2.77258	0.0055614	0.0303161	Coenocytes	Cytoplasmic	7.5	OTHER	GLOB	GLOB
WP_004050879.1	HVO_RS01855	HVO_D0004A	M0DJT6	hypothetical protein	Small CPxCG-related zinc finger protein	113.367	1.47663	0.474209	3.11388	0.00184646	0.0129454	Coenocytes	Cytoplasmic	7.5	OTHER	GLOB	GLOB
WP_004044039.1	HVO_RS09010	HVO_0900	M0I891	branched-chain amino acid ABC transporter permease	Putative branched-chain amino acids ABC transporter permease	392.501	-1.47599	0.445414	-3.31374	0.000920587	0.0138687	Tissues	CytoplasmicMembrane	10	OTHER	TM	TM	multi-pass
WP_004044482.1	HVO_RS06825	HVO_0442	M0I2D8	DUF5786 family protein	Death domain-associated protein	3403.94	1.47584	0.462924	3.18809	0.00143218	0.0190923	Tissues	Cytoplasmic	7.5	OTHER	GLOB	GLOB
	HVO_RS10430	HVO_1192		ABC transporter substrate-binding protein		221.524	-1.47503	0.431306	-3.41993	0.000626381	0.00564328	Coenocytes
WP_049914791.1	HVO_RS14405		A0A8T5CDA7	hypothetical protein	Uncharacterized protein	334.187	1.47404	0.487088	3.02623	0.00247626	0.0163501	Coenocytes	CytoplasmicMembrane	9.75	OTHER	SP	TM	multi-pass
WP_004050867.1	HVO_RS01865	HVO_D0006	M0DNN6	hypothetical protein	Uncharacterized protein	401.954	1.47354	0.515444	2.85877	0.00425287	0.0245863	Coenocytes	Cytoplasmic	7.5	OTHER	GLOB	GLOB
WP_013035165.1	HVO_RS02560	HVO_A0156	D4GQI5	acetate--CoA ligase	acetate--CoA ligase	982.172	-1.47302	0.380865	-3.86757	0.000109924	0.00147689	Coenocytes	Cytoplasmic	9.96	OTHER	GLOB	GLOB
WP_004043046.1	HVO_RS18255	HVO_2803	D4GX29	branched-chain amino acid ABC transporter permease	ABC-type transport system permease protein (Probable substrate branched-chain amino acids)	327.922	-1.47185	0.414389	-3.55185	0.000382533	0.00750459	Tissues	CytoplasmicMembrane	10	OTHER	TM	TM	multi-pass
WP_004042159.1	HVO_RS15620	HVO_2272	D4GVY8	hypothetical protein	CopG family transcriptional regulator	157.932	1.47161	0.570392	2.58	0.00988003	0.0403147	Cellularization	Cytoplasmic	7.5	OTHER	GLOB	GLOB
WP_081442894.1	HVO_RS17595	HVO_2670	D4GV46	FAD-binding oxidoreductase	FAD-dependent oxidoreductase (GlcD/DLD_GlcF/GlpC domain fusion protein)	2307.03	-1.47117	0.477404	-3.0816	0.00205892	0.013686	Cellularization	CytoplasmicMembrane	9.82	OTHER	GLOB	GLOB
WP_004043169.1	HVO_RS02970	HVO_A0253	D4GQT2	MarR family transcriptional regulator	HTH domain protein	805.532	1.46973	0.44836	3.27801	0.00104542	0.00838075	Coenocytes	Cytoplasmic	7.5	OTHER	GLOB	GLOB
WP_013035078.1	HVO_RS03555	HVO_A0382	D4GR50	ABC transporter permease	ABC-type transport system permease protein (Probable substrate dipeptide/oligopeptide)	779.403	-1.46896	0.582757	-2.52071	0.0117118	0.0457697	Cellularization	CytoplasmicMembrane	10	OTHER	TM	TM	multi-pass
WP_004043285.1	HVO_RS03565	HVO_A0384	D4GR52	oligopeptide/dipeptide ABC transporter ATP-binding protein	ABC-type transport system ATP-binding protein (Probable substrate dipeptide/oligopeptide)	545.034	-1.46782	0.586543	-2.50249	0.0123323	0.0473638	Cellularization	CytoplasmicMembrane	9.82	OTHER	GLOB	GLOB
WP_004041919.1	HVO_RS14480	HVO_2034	D4GU47	ABC transporter permease	ABC-type transport system permease protein (Probable substrate sugar)	252.9	-1.46626	0.527468	-2.7798	0.00543924	0.0467699	Tissues	CytoplasmicMembrane	9.99	OTHER	TM	TM	multi-pass
WP_013035354.1	HVO_RS06805	HVO_0438	D4GRX9	thioredoxin domain-containing protein	Thioredoxin	4092.17	1.46593	0.445386	3.29136	0.000997038	0.00812807	Cellularization	Cytoplasmic	9.96	OTHER	GLOB	GLOB
WP_004041273.1	HVO_RS01290	HVO_B0265	D4GPR2	FAD-binding and (Fe-S)-binding domain-containing protein	FAD-dependent oxidoreductase (GlcD/DLD_GlcF/GlpC domain fusion protein)	39.4567	-1.46505	0.567594	-2.58115	0.00984724	0.0402235	Cellularization	CytoplasmicMembrane	9.82	OTHER	GLOB	GLOB
WP_004043191.1	HVO_RS03070	HVO_A0276	D4GQV3	FGGY-family carbohydrate kinase	FGGY family carbohydrate kinase	147.361	-1.46501	0.477083	-3.07075	0.00213519	0.0144698	Coenocytes	Cytoplasmic	9.65	OTHER	GLOB	GLOB
WP_004041294.1	HVO_RS01185	HVO_B0241	D4GPP2	RNA-guided endonuclease TnpB family protein	IS1341-type transposase ISHvo18	3625.87	1.46434	0.473027	3.09568	0.00196363	0.0136279	Coenocytes	Cytoplasmic	7.5	OTHER	GLOB	GLOB
WP_004040984.1	HVO_RS04675	HVO_A0631	M0HXI3	hypothetical protein	Uncharacterized protein	1076.56	1.46418	0.375021	3.90425	9.45164e-05	0.00129699	Coenocytes	Cytoplasmic	7.5	OTHER	GLOB	GLOB
WP_004041293.1	HVO_RS01190	HVO_B0242	D4GPP3	IS200/IS605-like element ISHvo18 family transposase	IS200-type transposase ISHvo18	3101.54	1.46344	0.463396	3.15808	0.0015881	0.0116642	Coenocytes	Cytoplasmic	7.5	OTHER	GLOB	GLOB
WP_004040919.1	HVO_RS04350	HVO_A0560	D4GRM1	imidazolonepropionase	Imidazolonepropionase	3149.82	-1.46321	0.541729	-2.70099	0.00691325	0.0346651	Coenocytes	Cytoplasmic	7.5	OTHER	GLOB	GLOB
WP_013035494.1	HVO_RS20265	HVO_2271	D4GVY7	restriction endonuclease subunit S	Type I site-specific deoxyribonuclease subunit RmeS	2006.94	1.46195	0.472052	3.09701	0.00195487	0.0133652	Cellularization	Cytoplasmic	7.5	OTHER	GLOB	GLOB
WP_004042032.1	HVO_RS15030	HVO_2149A	M0JJN4	DUF1427 family protein	XapX domain-containing protein	197.863	1.46154	0.45612	3.20429	0.00135396	0.010237	Coenocytes	CytoplasmicMembrane	9.75	OTHER	TM	TM	multi-pass
WP_004043044.1	HVO_RS18245	HVO_2801	D4GX24	ABC transporter ATP-binding protein	ABC-type transport system ATP-binding protein (Probable substrate branched-chain amino acids)	235.9	-1.46129	0.446313	-3.27414	0.00105986	0.0154639	Tissues	Cytoplasmic_multiloc	8.61	OTHER	GLOB	GLOB
WP_013035538.1	HVO_RS20970	HVO_1780	D4GSA4	hypothetical protein	HTH domain protein	891.12	1.46031	0.378925	3.85383	0.000116285	0.00154763	Coenocytes	Cytoplasmic	7.5	OTHER	GLOB	GLOB
WP_004042222.1	HVO_RS15920	HVO_2330	D4GWH9	putative sulfate/molybdate transporter	Sulfate permease family protein	335.416	1.4592	0.279128	5.2277	1.71628e-07	9.70028e-06	Tissues	CytoplasmicMembrane	9.99	OTHER	TM	TM	multi-pass
WP_004044791.1	HVO_RS18950	HVO_2946	D4GXY7	PLP-dependent aspartate aminotransferase family protein	Cystathionine synthase/lyase (Cystathionine gamma-synthase cystathionine gamma-lyase cystathionine beta-lyase)	6002.79	-1.45888	0.446525	-3.26719	0.00108622	0.0157248	Tissues	Cytoplasmic	9.96	OTHER	GLOB	GLOB
WP_144064060.1	HVO_RS19390	HVO_C0025	D4H0B3	hypothetical protein	Halobacterial output domain-containing protein	460.039	1.45846	0.455738	3.20021	0.00137329	0.0103051	Cellularization	Cytoplasmic	7.5	OTHER	GLOB	GLOB
WP_004042567.1	HVO_RS16985	HVO_2545	P50563	50S ribosomal protein L18	Large ribosomal subunit protein uL18	15815.2	-1.45546	0.52106	-2.79327	0.00521785	0.0258355	Cellularization	Unknown		OTHER	GLOB	GLOB
WP_013035011.1	HVO_RS02975	HVO_A0254	D4GQT3	ATP-binding protein	DUF234 domain protein	771.341	1.45524	0.445349	3.26763	0.00108451	0.00860469	Coenocytes	Unknown		OTHER	GLOB	GLOB
WP_236995460.1	HVO_RS13265	HVO_1781	D4GSA5	hypothetical protein	Uncharacterized protein	555.344	1.45375	0.322475	4.5081	6.54093e-06	0.000198597	Cellularization	Cytoplasmic	7.5	OTHER	GLOB	GLOB
WP_004042925.1	HVO_RS17850	HVO_2721	D4GW43	amidophosphoribosyltransferase	Amidophosphoribosyltransferase	8201.11	1.45299	0.333252	4.36003	1.30047e-05	0.000345835	Cellularization	Cytoplasmic	9.96	OTHER	GLOB	GLOB
WP_004042204.1	HVO_RS15830	HVO_2312	M0G4B1	NAD(P)-dependent oxidoreductase	precorrin-2 dehydrogenase	256.933	-1.4513	0.388935	-3.73148	0.000190355	0.00239873	Cellularization	Cytoplasmic	7.5	OTHER	GLOB	GLOB
WP_004968172.1	HVO_RS02465	HVO_A0135	M0GZH5	MarR family transcriptional regulator	HTH marR-type domain-containing protein	693.357	1.45125	0.530956	2.73327	0.00627084	0.0325442	Coenocytes	Cytoplasmic	7.5	OTHER	GLOB	GLOB
WP_004044397.1	HVO_RS07275	HVO_0534	D4GS66	ABC transporter ATP-binding protein	ABC-type transport system ATP-binding protein (Probable substrate sugar)	3406.74	-1.45069	0.430009	-3.37363	0.000741828	0.0121111	Tissues	CytoplasmicMembrane	10	OTHER	GLOB	GLOB
WP_004042699.1	HVO_RS17290	HVO_2607	D4GUD2	PQQ-binding-like beta-propeller repeat protein	PQQ repeat protein	1196.88	1.45069	0.493593	2.93904	0.00329228	0.0335786	Tissues	Cytoplasmic	7.5	TATLIPO	SP	SP
WP_004041123.1	HVO_RS00145	HVO_B0031	D4GP32	SDR family oxidoreductase	Oxidoreductase (Short-chain dehydrogenase family)	92.6598	1.45044	0.367951	3.94194	8.08247e-05	0.00208011	Tissues	Cytoplasmic	9.96	OTHER	GLOB	GLOB
WP_004045337.1	HVO_RS05790	HVO_0223	D4GZG8	hypothetical protein	Uncharacterized protein	111.344	-1.45033	0.569524	-2.54656	0.010879	0.0433809	Cellularization	Cytoplasmic	7.5	OTHER	GLOB	GLOB
WP_004041105.1	HVO_RS00235	HVO_B0049	D4GP51	precorrin-8X methylmutase	Cobalt-precorrin-8 methylmutase	823.348	-1.44977	0.546691	-2.65189	0.00800414	0.0349932	Cellularization	Cytoplasmic	7.5	OTHER	GLOB	GLOB
WP_004041759.1	HVO_RS13705	HVO_1876A	M0HXF1	hypothetical protein	Uncharacterized protein	182.986	1.44697	0.463581	3.12129	0.00180059	0.0126468	Cellularization	Cytoplasmic	7.5	OTHER	GLOB	GLOB
WP_049914847.1	HVO_RS03200	HVO_A0301	D4GQX9	polysaccharide deacetylase	Polysaccharide deacetylase	46.7563	1.44584	0.540929	2.67288	0.00752032	0.0337583	Cellularization	Cytoplasmic	7.5	OTHER	GLOB	GLOB
WP_144064031.1	HVO_RS20505			hypothetical protein		210.617	1.4446	0.414415	3.48588	0.000490517	0.00895495	Tissues	Cytoplasmic	7.5	OTHER	GLOB	GLOB
WP_004042489.1	HVO_RS16820	HVO_2512	M0HQS3	PLDc N-terminal domain-containing protein	Membrane protein	321.648	1.44436	0.572921	2.52104	0.0117008	0.0457697	Cellularization	CytoplasmicMembrane	9.75	OTHER	TM	TM	multi-pass
WP_013035731.1	HVO_RS19570	HVO_C0072	D4H0F4	ABC transporter permease	ABC-type transport system permease protein (Probable substrate dipeptide/oligopeptide)	159.404	-1.44393	0.521348	-2.76961	0.00561241	0.0304381	Coenocytes	CytoplasmicMembrane	10	OTHER	TM	TM	multi-pass
WP_004045277.1	HVO_RS05500	HVO_0163	M0I1T9	winged helix-turn-helix transcriptional regulator	Transcriptional regulator	2409.88	-1.44314	0.343762	-4.19806	2.69211e-05	0.000482827	Coenocytes	Cytoplasmic	7.5	OTHER	GLOB	GLOB
WP_004043596.1	HVO_RS11165	HVO_1342	M0IBC5	thioredoxin	Thioredoxin	1025.44	1.44262	0.466884	3.08989	0.00200234	0.0134983	Cellularization	Cytoplasmic	9.96	OTHER	GLOB	GLOB
WP_013035531.1	HVO_RS20130	HVO_1299	D4GXE3	multiprotein bridging factor aMBF1	Cro/C1 family transcription regulator	3722.14	1.44262	0.46646	3.0927	0.00198346	0.0136819	Coenocytes	Cytoplasmic	7.5	OTHER	GLOB	GLOB
WP_004978002.1	HVO_RS02690	HVO_A0183	M0FHM9	hypothetical protein	CopG family transcriptional regulator	4763.11	1.44256	0.420144	3.43349	0.000595871	0.00560409	Cellularization	Unknown		OTHER	GLOB	GLOB
WP_144064061.1	HVO_RS20665	HVO_C0026A		hypothetical protein		289.948	1.44243	0.498396	2.89415	0.00380184	0.020826	Cellularization	Cytoplasmic	7.5	OTHER	GLOB	GLOB
WP_004044367.1	HVO_RS07420	HVO_0566	D4GSG1	hypothetical protein	Glycoside transferase domain protein	114.127	1.44171	0.48915	2.94737	0.00320485	0.0198144	Coenocytes	Extracellular	7.9	OTHER	GLOB	GLOB
WP_004041259.1	HVO_RS01355	HVO_B0279	D4GPS6	class I SAM-dependent methyltransferase	S-adenosylmethionine-dependent methyltransferase	954.546	1.44147	0.374303	3.85109	0.000117594	0.00155288	Coenocytes	Cytoplasmic	7.5	OTHER	GLOB	GLOB
WP_004044825.1	HVO_RS19020	HVO_2961	Q04829	dihydrolipoyl dehydrogenase	Dihydrolipoyl dehydrogenase	15760.1	-1.44132	0.519989	-2.77183	0.00557419	0.0303161	Coenocytes	Cytoplasmic	9.96	OTHER	GLOB	GLOB
WP_004044342.1	HVO_RS07550	HVO_0592	D4GSI7	adenosylcobinamide amidohydrolase	Adenosylcobinamide amidohydrolase	130.496	-1.4408	0.522236	-2.75892	0.00579936	0.0486254	Tissues	Cytoplasmic	7.5	OTHER	GLOB	GLOB
WP_013035707.1	HVO_RS19365	HVO_C0018	D4H0A8	hypothetical protein	Uncharacterized protein	678.336	1.44072	0.506958	2.8419	0.00448451	0.0416531	Tissues	Cytoplasmic	7.5	OTHER	GLOB	GLOB
WP_004043865.1	HVO_RS09850	HVO_1073	D4GVR4	type 1 glutamine amidotransferase domain-containing protein	D-lactate dehydratase	2007.2	1.44053	0.275408	5.23054	1.69016e-07	8.80713e-06	Cellularization	Cytoplasmic	7.5	OTHER	GLOB	GLOB
WP_004044029.1	HVO_RS09060	HVO_0910	M0I882	hypothetical protein	Uncharacterized protein	255.452	1.44043	0.444461	3.24085	0.00119172	0.00930217	Cellularization	Cytoplasmic	7.5	OTHER	GLOB	GLOB
WP_004044133.1	HVO_RS08555	HVO_0803	D4GUB0	restriction endonuclease	Restriction system mrr-like protein	359.38	-1.44043	0.498848	-2.88751	0.00388308	0.0211784	Cellularization	Unknown		OTHER	TM	TM	multi-pass
WP_004044029.1	HVO_RS09060	HVO_0910	M0I882	hypothetical protein	Uncharacterized protein	255.452	1.43972	0.444102	3.24187	0.00118749	0.00919474	Coenocytes	Cytoplasmic	7.5	OTHER	GLOB	GLOB
WP_004043226.1	HVO_RS03245	HVO_A0311	D4GQY8	halocin C8-like domain-containing protein	Halocin	47.1635	1.43939	0.454701	3.16558	0.00154776	0.0200758	Tissues	Unknown		TAT	SP	SP
WP_004044289.1	HVO_RS07815	HVO_0647	M0I6R1	GMP synthase subunit A	GMP synthase [glutamine-hydrolyzing] subunit A	2681.85	1.43708	0.354404	4.05491	5.01539e-05	0.000962156	Cellularization	Cytoplasmic	7.5	OTHER	GLOB	GLOB
WP_004041503.1	HVO_RS12445	HVO_1611	M0IAF0	DUF5800 family protein	Uncharacterized protein	655.326	1.43649	0.520141	2.76174	0.00574944	0.0309203	Coenocytes	Cytoplasmic	7.5	OTHER	GLOB	GLOB
WP_004042616.1	HVO_RS17075	HVO_2563	D4GTZ5	50S ribosomal protein L4	Large ribosomal subunit protein uL4	13473.5	-1.4356	0.503803	-2.84952	0.00437857	0.0251996	Coenocytes	Cytoplasmic	7.5	OTHER	GLOB	GLOB
WP_004042311.1	HVO_RS16365	HVO_2422	D4GSK0	metal-dependent hydrolase	YdjM family protein	36.5916	-1.43553	0.557114	-2.57673	0.00997398	0.0405693	Cellularization	CytoplasmicMembrane	9.99	OTHER	TM	TM	multi-pass
WP_004065604.1	HVO_RS05545	HVO_0172	M0I403	hypothetical protein	Transporter	314.932	1.43551	0.418382	3.43109	0.000601164	0.00564011	Cellularization	CytoplasmicMembrane	9.75	OTHER	TM	TM	multi-pass
WP_004040842.1	HVO_RS04025	HVO_A0489	D4GRF2	LeuA family protein	2-isopropylmalate synthase	22.5496	-1.43471	0.47459	-3.02305	0.00250241	0.0156899	Cellularization	Cytoplasmic	7.5	OTHER	GLOB	GLOB
WP_004041617.1	HVO_RS13040	HVO_1733	D4H072	hypothetical protein	HTH domain protein	5168.96	1.43414	0.408973	3.50668	0.000453727	0.00453256	Cellularization	Unknown		OTHER	GLOB	GLOB
WP_004042606.1	HVO_RS17050	HVO_2558	D4GTZ0	30S ribosomal protein S3	Small ribosomal subunit protein uS3	27714.9	-1.43359	0.493101	-2.9073	0.00364562	0.0218624	Coenocytes	Cytoplasmic	9.96	OTHER	GLOB	GLOB
WP_004044919.1	HVO_RS19245	HVO_3005	D4GYB1	methyl-accepting chemotaxis protein	Transducer protein Htr15	175.097	-1.43324	0.450826	-3.17915	0.00147707	0.0110809	Coenocytes	CytoplasmicMembrane	9.82	OTHER	GLOB	GLOB
WP_004041872.1	HVO_RS14260	HVO_1991	D4GTL9	ABC transporter substrate-binding protein	ABC-type transport system periplasmic substrate-binding protein	2083.19	1.43241	0.338244	4.23485	2.28705e-05	0.000417956	Coenocytes	Unknown		TATLIPO	SP	SP
WP_004042150.1	HVO_RS15580	HVO_2264	D4GVY0	hypothetical protein	Uncharacterized protein	93.2754	1.4317	0.552661	2.59056	0.009582	0.0396015	Cellularization	Cytoplasmic	7.5	OTHER	GLOB	GLOB
WP_004045211.1	HVO_RS05240	HVO_0113	D4GYV9	histidine phosphatase family protein	Phosphatase (Histidine phosphatase family protein)	58.2923	-1.43134	0.501045	-2.85672	0.00428048	0.0399583	Tissues	Cytoplasmic	7.5	OTHER	GLOB	GLOB
WP_004044229.1	HVO_RS08100	HVO_0707	D4GT58	Rieske 2Fe-2S domain-containing protein	Iron-sulfur protein (2Fe-2S)	407.873	1.4313	0.374158	3.82539	0.000130564	0.00168945	Coenocytes	Cytoplasmic	7.5	OTHER	GLOB	GLOB
WP_004042202.1	HVO_RS15815	HVO_2309	M0HTL1	4a-hydroxytetrahydrobiopterin dehydratase	4a-hydroxytetrahydrobiopterin dehydratase	1340.12	1.43002	0.55583	2.57276	0.0100891	0.0409513	Cellularization	Unknown		OTHER	GLOB	GLOB
WP_004043545.1	HVO_RS11420	HVO_1394	M0I929	Na+/H+ antiporter NhaC family protein	Na+/H+ antiporter NhaC	2064.51	-1.42997	0.397794	-3.59475	0.000324698	0.00356705	Cellularization	CytoplasmicMembrane	9.99	OTHER	TM	TM	multi-pass
WP_013035603.1	HVO_RS09080	HVO_0914	D4GUZ3	VOC family protein	Glyoxalase domain protein	6660.09	1.42964	0.350984	4.07323	4.63652e-05	0.000744934	Coenocytes	Cytoplasmic	7.5	OTHER	GLOB	GLOB
WP_004043804.1	HVO_RS10145	HVO_1133	M0I7R1	hypothetical protein	Transcriptional regulator	9345.9	1.42915	0.448419	3.1871	0.00143709	0.0106771	Cellularization	Cytoplasmic	7.5	OTHER	GLOB	GLOB
WP_004041757.1	HVO_RS13695	HVO_1875	D4GSX8	acyltransferase	O-acetyltransferase	654.866	1.42906	0.316493	4.51529	6.32289e-06	0.00015431	Coenocytes	Cytoplasmic	9.96	OTHER	GLOB	GLOB
WP_013035563.1	HVO_RS15055	HVO_2154	D4GV87	phosphomethylpyrimidine synthase ThiC	Phosphomethylpyrimidine synthase	3137.15	-1.4282	0.47543	-3.00403	0.00266431	0.0164641	Cellularization	Cytoplasmic	7.5	OTHER	GLOB	GLOB
WP_004043706.1	HVO_RS10640	HVO_1236	D4GX28	AMP-binding protein	Acyl-CoA synthetase	2706.27	-1.42781	0.530515	-2.69137	0.00711603	0.0324099	Cellularization	Cytoplasmic	9.65	OTHER	GLOB	GLOB
WP_013035623.1	HVO_RS04730	HVO_0005	D4GYK1	ZIP family metal transporter	GufA family transport protein (Probable substrate zinc)	854.043	-1.42716	0.373062	-3.82553	0.000130492	0.00192052	Cellularization	CytoplasmicMembrane	10	OTHER	TM	TM	multi-pass
WP_013035696.1	HVO_RS20385	HVO_C0040	D4H0C8	DNA cytosine methyltransferase	DNA (cytosine-5-)-methyltransferase	5937.09	1.42677	0.456091	3.12826	0.00175843	0.0124871	Coenocytes	Cytoplasmic	7.5	OTHER	GLOB	GLOB
WP_004043267.1	HVO_RS03460	HVO_A0360	D4GR29	hypothetical protein	Duffy blood group	182.76	1.42639	0.459528	3.10402	0.00190909	0.0132878	Coenocytes	CytoplasmicMembrane	9.99	OTHER	TM	TM	multi-pass
WP_004041338.1	HVO_RS00965	HVO_B0196	D4GPJ7	HAMP domain-containing sensor histidine kinase	Histidine kinase	1267.86	1.42635	0.37198	3.83448	0.000125832	0.00186618	Cellularization	Cytoplasmic	7.5	OTHER	GLOB	GLOB
WP_004043225.1	HVO_RS03240	HVO_A0310	L9V2K4	hypothetical protein	Uncharacterized protein	28.1388	1.42621	0.438296	3.254	0.00113793	0.0162199	Tissues	Cytoplasmic	7.5	OTHER	TM	TM	multi-pass
WP_004042266.1	HVO_RS16145	HVO_2377	D4GWM5	phosphate ABC transporter permease PstA	Phosphate transport system permease protein PstA	2717.91	1.42593	0.344433	4.13993	3.47406e-05	0.000592742	Coenocytes	CytoplasmicMembrane	10	OTHER	TM	TM	multi-pass
WP_004043870.1	HVO_RS09825	HVO_1068	M0I7V6	MnhB domain-containing protein	Multisubunit Na+/H+ antiporter MnhA and MnhB subunits	634.516	-1.42522	0.503298	-2.83176	0.00462925	0.0239924	Cellularization	CytoplasmicMembrane	9.99	OTHER	TM	TM	multi-pass
WP_004043136.1	HVO_RS02805	HVO_A0215	D4GQP4	metal-dependent hydrolase	DUF457 family protein	58.0438	-1.42496	0.433483	-3.28723	0.00101177	0.00821342	Cellularization	CytoplasmicMembrane	9.99	OTHER	TM	TM	multi-pass
WP_004041006.1	HVO_RS00730	HVO_B0151	M0IJB4	nickel-responsive transcriptional regulator NikR	Putative nickel-responsive regulator	2512.62	1.42423	0.415853	3.42484	0.000615163	0.00571582	Cellularization	Cytoplasmic	7.5	OTHER	GLOB	GLOB
WP_004064260.1	HVO_RS09050	HVO_0908	M0GMC2	DUF6684 family protein	Cox cluster protein	7729.54	1.42389	0.354434	4.01737	5.88509e-05	0.000886441	Coenocytes	CytoplasmicMembrane	9.75	OTHER	TM	TM	multi-pass
WP_004043900.1	HVO_RS09700	HVO_1041	D4GVL7	MBL fold metallo-hydrolase	Beta-lactamase domain protein	138.728	-1.42315	0.463733	-3.0689	0.00214845	0.0253572	Tissues	Cytoplasmic	7.5	OTHER	GLOB	GLOB
WP_004042279.1	HVO_RS16210	HVO_2390	L5NG79	hypothetical protein	Uncharacterized protein	47.2696	1.42171	0.354624	4.00906	6.09613e-05	0.00163035	Tissues	CytoplasmicMembrane	9.99	OTHER	TM	TM	multi-pass
WP_004043161.1	HVO_RS02935	HVO_A0244	D4GQS3	type II toxin-antitoxin system death-on-curing family toxin	Death-on-curing family protein	561.952	1.42166	0.390429	3.64128	0.000271288	0.00298882	Coenocytes	Cytoplasmic	7.5	OTHER	GLOB	GLOB
WP_004042608.1	HVO_RS17055	HVO_2559	M0HQA5	50S ribosomal protein L22	Large ribosomal subunit protein uL22	16993.3	-1.42118	0.55426	-2.56411	0.0103442	0.0470603	Coenocytes	Cytoplasmic	7.5	OTHER	GLOB	GLOB
WP_013035467.1	HVO_RS11020	HVO_1311	D4GXG1	NAD(P)-dependent oxidoreductase	Oxidoreductase (Short-chain dehydrogenase family)	1997.33	-1.42116	0.393544	-3.61119	0.000304793	0.00324664	Coenocytes	Cytoplasmic	9.96	OTHER	GLOB	GLOB
WP_013035395.1	HVO_RS13875	HVO_1914	D4GTE3	thiolase family protein	acetyl-CoA C-acyltransferase	4092.71	-1.4208	0.436409	-3.25567	0.00113125	0.0088481	Coenocytes	Cytoplasmic	9.96	OTHER	GLOB	GLOB
WP_013035118.1	HVO_RS02770	HVO_A0208	D4GQN7	type I-B CRISPR-associated protein Cas5b	CRISPR-associated protein Cas5	11524.2	-1.42075	0.539982	-2.63112	0.00851051	0.0409184	Coenocytes	Unknown		OTHER	GLOB	GLOB
WP_004043650.1	HVO_RS10895	HVO_1289	D4GXC5	OsmC family protein	Uncharacterized protein HVO_1289	18143.2	1.42071	0.428368	3.31655	0.000911351	0.00759	Cellularization	Cytoplasmic	7.5	OTHER	GLOB	GLOB
WP_013035671.1	HVO_RS19410	HVO_C0033	D4H0C1	hypothetical protein	Integral membrane protein	444.576	1.4206	0.558707	2.54266	0.0110014	0.0490823	Coenocytes	Unknown		OTHER	TM	SP+TM	multi-pass
WP_049914703.1	HVO_RS00100	HVO_B0022	D4GP23	ABC transporter permease	ABC-type transport system permease protein (Probable substrate dipeptide/oligopeptide)	103.444	-1.42053	0.426469	-3.33092	0.000865597	0.00720895	Coenocytes	CytoplasmicMembrane	10	OTHER	TM	TM	multi-pass
	HVO_RS21475	HVO_0678		cupin domain-containing protein		20.8422	-1.41934	0.517155	-2.74451	0.00606017	0.0319235	Coenocytes
WP_004044395.1	HVO_RS07285	HVO_0536	D4GS68	DNA starvation/stationary phase protection protein DpsA	Ferritin DpsA	15006.3	1.4187	0.502207	2.82493	0.00472906	0.0243137	Cellularization	Cytoplasmic	9.96	OTHER	GLOB	GLOB
WP_013035603.1	HVO_RS09080	HVO_0914	D4GUZ3	VOC family protein	Glyoxalase domain protein	6660.09	1.41835	0.351002	4.04087	5.32537e-05	0.0010066	Cellularization	Cytoplasmic	7.5	OTHER	GLOB	GLOB
	HVO_RS13860	HVO_1909		molybdenum cofactor guanylyltransferase		36.989	-1.41822	0.513499	-2.76188	0.00574704	0.0484057	Tissues
WP_013035082.1	HVO_RS02240	HVO_A0081	D4GQB3	ISH3 family transposase	ISH3-type transposase ISH51	264.792	1.41781	0.454758	3.11773	0.00182248	0.0128005	Coenocytes	Cytoplasmic	7.5	OTHER	GLOB	GLOB
WP_013035668.1	HVO_RS21315	HVO_2286	D4GWD5	hypothetical protein	Lipoprotein	4961.8	1.41713	0.522475	2.71234	0.00668093	0.0310008	Cellularization	Extracellular	8.82	LIPO	SP	SP
WP_004043943.1	HVO_RS09490	HVO_1000	D4GVH7	acetate--CoA ligase	acetate--CoA ligase (ADP-forming)	8052.74	1.4171	0.406783	3.48367	0.000494585	0.0046402	Coenocytes	Cytoplasmic	7.5	OTHER	GLOB	GLOB
WP_004043294.1	HVO_RS03615	HVO_A0395	D4GR61	hypothetical protein	Uncharacterized protein	990.963	1.41685	0.491604	2.88209	0.00395047	0.0215156	Cellularization	Cytoplasmic	7.5	OTHER	GLOB	GLOB
WP_004043289.1	HVO_RS03585	HVO_A0388	D4GR56	Lrp/AsnC family transcriptional regulator	Lrp/AsnC family transcription regulator	511.703	1.41668	0.378885	3.73907	0.000184699	0.00223319	Coenocytes	Cytoplasmic	7.5	OTHER	GLOB	GLOB
WP_004044684.1	HVO_RS21115	HVO_2868	D4GXH5	hypothetical protein	Uncharacterized protein	33.6332	1.4163	0.557706	2.53951	0.0111007	0.0493137	Coenocytes	Cytoplasmic	7.5	OTHER	GLOB	GLOB
WP_004044039.1	HVO_RS09010	HVO_0900	M0I891	branched-chain amino acid ABC transporter permease	Putative branched-chain amino acids ABC transporter permease	392.501	-1.41609	0.445578	-3.1781	0.00148242	0.0109296	Cellularization	CytoplasmicMembrane	10	OTHER	TM	TM	multi-pass
WP_004041387.1	HVO_RS20005	HVO_A0424	D4GR87	helix-turn-helix domain-containing protein	HTH-10 family transcription regulator	802.289	1.41576	0.462868	3.05867	0.00222323	0.0143503	Cellularization	Cytoplasmic	7.5	OTHER	GLOB	GLOB
WP_004041336.1	HVO_RS00975	HVO_B0198	M0IFU0	ABC transporter substrate-binding protein	Iron ABC transporter substrate-binding protein	13100.2	1.41491	0.339786	4.16412	3.12556e-05	0.000547826	Coenocytes	Unknown		TATLIPO	SP	SP
WP_004041420.1	HVO_RS12105	HVO_1542	D4GYI6	hypothetical protein	Uncharacterized protein	5589.88	-1.41395	0.562162	-2.5152	0.0118966	0.0461406	Cellularization	CytoplasmicMembrane	9.99	OTHER	TM	TM	multi-pass
WP_004043979.1	HVO_RS09325	HVO_0966	D4GV73	ribose 1,5-bisphosphate isomerase	Ribose 1 5-bisphosphate isomerase	331.076	-1.41325	0.330076	-4.2816	1.85555e-05	0.000355144	Coenocytes	Cytoplasmic	9.96	OTHER	GLOB	GLOB
WP_013035037.1	HVO_RS21450	HVO_A0136	D4GQG5	hypothetical protein	PemK family protein	735.683	1.4119	0.415412	3.3988	0.000676824	0.00602733	Coenocytes
WP_004043756.1	HVO_RS10395	HVO_1185	M0IDM5	hypothetical protein	Uncharacterized protein	598.121	1.4114	0.404268	3.49125	0.000480764	0.00455486	Coenocytes	CytoplasmicMembrane	9.75	OTHER	TM	TM	multi-pass
WP_004044053.1	HVO_RS08940	HVO_0884	L9UQD9	aldo/keto reductase	Aldehyde reductase	2471.02	1.41072	0.393353	3.58639	0.000335281	0.00349417	Coenocytes	Cytoplasmic	9.96	OTHER	GLOB	GLOB
WP_004042204.1	HVO_RS15830	HVO_2312	M0G4B1	NAD(P)-dependent oxidoreductase	precorrin-2 dehydrogenase	256.933	-1.41022	0.387984	-3.63474	0.000278257	0.00303954	Coenocytes	Cytoplasmic	7.5	OTHER	GLOB	GLOB
WP_049941486.1	HVO_RS01905	HVO_A0009	D4GQ41	hypothetical protein	S-adenosylmethionine-dependent methyltransferase	1009.24	1.41018	0.497119	2.83671	0.00455805	0.0421456	Tissues	Unknown		OTHER	GLOB	GLOB
WP_004041415.1	HVO_RS12080	HVO_1537	D4GYI1	AAA family ATPase	Orc1-type DNA replication protein	281.456	-1.41015	0.530491	-2.6582	0.007856	0.0347793	Cellularization	Cytoplasmic	7.5	OTHER	GLOB	GLOB
WP_004044390.1	HVO_RS07305	HVO_0541	D4GS73	aconitate hydratase	aconitate hydratase	8086.55	-1.41006	0.499882	-2.82079	0.0047905	0.0436206	Tissues	Cytoplasmic	9.96	OTHER	GLOB	GLOB
WP_004041880.1	HVO_RS14300	HVO_1999	D4GTM7	methyl-accepting chemotaxis protein	Transducer protein Htr7	329.682	-1.40982	0.508861	-2.77054	0.0055964	0.0475694	Tissues	CytoplasmicMembrane	10	OTHER	TM	TM	multi-pass
WP_013035466.1	HVO_RS13270	HVO_1782	D4GSA6	ISH3 family transposase	ISH3-type transposase ISH51	142.784	1.40971	0.472884	2.9811	0.00287219	0.0184608	Coenocytes	Cytoplasmic	7.5	OTHER	GLOB	GLOB
WP_004045091.1	HVO_RS20790	HVO_0063	D4GYQ8	hypothetical protein	Uncharacterized protein	138.215	1.40931	0.429987	3.27757	0.00104704	0.00843363	Cellularization	Unknown		OTHER	GLOB	GLOB
WP_013035067.1	HVO_RS03705	HVO_A0417	D4GR81	DUF6516 family protein	Uncharacterized protein	1405.82	1.40926	0.444924	3.16742	0.001538	0.0200758	Tissues	Cytoplasmic	7.5	OTHER	GLOB	GLOB
WP_144064042.1	HVO_RS20605	HVO_2253	D4GVW9	hypothetical protein	Uncharacterized protein	492.291	1.40841	0.390633	3.60547	0.000311591	0.00344268	Cellularization	Cytoplasmic	7.5	OTHER	GLOB	GLOB
WP_004043848.1	HVO_RS09935	HVO_1090	M0I5K3	transcription factor	Transcription repressor CinR	1838.14	1.40672	0.473601	2.97028	0.00297533	0.0188389	Coenocytes	Cytoplasmic	7.5	OTHER	GLOB	GLOB
WP_013035021.1	HVO_RS03500	HVO_A0369	D4GR38	ribbon-helix-helix domain-containing protein	CopG domain protein	442.012	1.40669	0.436524	3.22249	0.00127083	0.0175081	Tissues	Cytoplasmic	7.5	OTHER	GLOB	GLOB
WP_004041970.1	HVO_RS14735	HVO_2087	D4GUN5	glycoside hydrolase family 3 C-terminal domain-containing protein	Glycoside hydrolase domain protein	133.193	-1.40591	0.337623	-4.16416	3.12507e-05	0.000547826	Coenocytes	Cytoplasmic	7.5	OTHER	GLOB	GLOB
WP_049896263.1	HVO_RS15085	HVO_2159A	A0A8T5CE87	hypothetical protein	Uncharacterized protein	1220.02	1.40575	0.553287	2.54073	0.0110623	0.0491996	Coenocytes	Cytoplasmic	7.5	OTHER	GLOB	GLOB
WP_004040798.1	HVO_RS03790	HVO_A0438	D4GRA4	hypothetical protein	DUF3368 domain-containing protein	846.834	1.40554	0.370849	3.79005	0.000150617	0.00189797	Coenocytes	Cytoplasmic	7.5	OTHER	GLOB	GLOB
WP_013035717.1	HVO_RS20380	HVO_C0038	D4H0C6	hypothetical protein	Uncharacterized protein	621.607	1.40508	0.502557	2.79587	0.00517609	0.0257207	Cellularization	Cytoplasmic	7.5	OTHER	GLOB	GLOB
WP_008606282.1	HVO_RS06895	HVO_0456	L5NUK9	hypothetical protein	Uncharacterized protein	1558.89	1.40414	0.398773	3.52114	0.00042969	0.0043374	Cellularization	Unknown		OTHER	GLOB	GLOB
WP_004041846.1	HVO_RS14135	HVO_1967	D4GTJ6	hypothetical protein	Probable glucose-6-phosphate isomerase	554.713	-1.4041	0.55526	-2.52872	0.0114479	0.0450661	Cellularization	Cytoplasmic	9.96	OTHER	GLOB	GLOB
WP_004042042.1	HVO_RS15080	HVO_2159	M0F7L6	hypothetical protein	Uncharacterized protein	677.382	1.40307	0.511767	2.74163	0.00611361	0.0288192	Cellularization	Cytoplasmic	7.5	OTHER	GLOB	GLOB
WP_004044823.1	HVO_RS19015	HVO_2960	D4GY19	dihydrolipoamide acetyltransferase family protein	Dihydrolipoamide S-acyltransferase	12750.7	-1.40291	0.497774	-2.81837	0.00482674	0.0271708	Coenocytes	Cytoplasmic	9.96	OTHER	GLOB	GLOB
WP_236995445.1	HVO_RS03465	HVO_A0361	D4GR30	twin-arginine translocation signal domain-containing protein	Twin-arginine translocation signal domain-containing protein	258.962	1.40126	0.473106	2.96184	0.0030581	0.0180859	Cellularization	Extracellular	8.82	TATLIPO	SP	SP
WP_144064044.1	HVO_RS15630	HVO_2274A	A0A1C9J6Z0	hypothetical protein	Uncharacterized protein	665.11	1.40095	0.407713	3.43612	0.000590107	0.00557185	Cellularization	CytoplasmicMembrane	9.99	OTHER	TM	TM	multi-pass
WP_004042616.1	HVO_RS17075	HVO_2563	D4GTZ5	50S ribosomal protein L4	Large ribosomal subunit protein uL4	13473.5	-1.40035	0.503814	-2.77951	0.00544414	0.0267093	Cellularization	Cytoplasmic	7.5	OTHER	GLOB	GLOB
WP_004043624.1	HVO_RS11025	HVO_1312	D4GXG3	prephenate dehydrogenase/arogenate dehydrogenase family protein	Prephenate dehydrogenase	70.6552	-1.40014	0.501084	-2.79422	0.00520249	0.0453657	Tissues	Cytoplasmic	9.96	OTHER	GLOB	GLOB
WP_004043548.1	HVO_RS11405	HVO_1391	M0ICX3	bis(5'-nucleosyl)-tetraphosphatase	Bis(5'-nucleosyl)-tetraphosphatase [asymmetrical]	1428.85	1.39991	0.494346	2.83185	0.00462793	0.0239924	Cellularization	Cytoplasmic	7.5	OTHER	GLOB	GLOB
WP_004044619.1	HVO_RS06170	HVO_0304	D4GZT3	electron transfer flavoprotein subunit alpha/FixB family protein	Electron transfer flavoprotein alpha subunit	3982.04	-1.39964	0.478053	-2.92779	0.00341383	0.0194667	Cellularization	Unknown		OTHER	GLOB	GLOB
WP_004041548.1	HVO_RS12665	HVO_1657	D4GZM2	phosphoribosylamine--glycine ligase	Phosphoribosylamine--glycine ligase	5933.75	1.39929	0.391507	3.57411	0.000351419	0.00364267	Coenocytes	Cytoplasmic	7.5	OTHER	GLOB	GLOB
WP_004044791.1	HVO_RS18950	HVO_2946	D4GXY7	PLP-dependent aspartate aminotransferase family protein	Cystathionine synthase/lyase (Cystathionine gamma-synthase cystathionine gamma-lyase cystathionine beta-lyase)	6002.79	-1.39926	0.446536	-3.13359	0.00172679	0.0122399	Cellularization	Cytoplasmic	9.96	OTHER	GLOB	GLOB
WP_004041883.1	HVO_RS14315	HVO_2002	M0HTL4	winged helix-turn-helix domain-containing protein	Putative DNA binding protein	740.748	1.39853	0.403424	3.46665	0.000526989	0.00514448	Cellularization	Cytoplasmic	7.5	OTHER	GLOB	GLOB
WP_013035640.1	HVO_RS12095	HVO_1540	D4GYI4	anaerobic glycerol-3-phosphate dehydrogenase subunit C	Glycerol-3-phosphate dehydrogenase subunit C	2315.96	1.39747	0.46432	3.00971	0.00261497	0.0162372	Cellularization	CytoplasmicMembrane	9.82	OTHER	GLOB	GLOB
WP_004041296.1	HVO_RS01180	HVO_B0239	L9VJ06	glutathione-independent formaldehyde dehydrogenase	Formaldehyde dehydrogenase	59.6399	1.39702	0.492505	2.83656	0.00456028	0.0421456	Tissues	Cytoplasmic	9.96	OTHER	GLOB	GLOB
WP_004043650.1	HVO_RS10895	HVO_1289	D4GXC5	OsmC family protein	Uncharacterized protein HVO_1289	18143.2	1.39671	0.428363	3.26058	0.00111183	0.00873161	Coenocytes	Cytoplasmic	7.5	OTHER	GLOB	GLOB
WP_004041979.1	HVO_RS14775	HVO_2095	D4GUP2	NADP-dependent oxidoreductase	NADPH:quinone reductase	503.698	1.39614	0.427303	3.26734	0.00108562	0.00866697	Cellularization	Cytoplasmic	7.5	OTHER	GLOB	GLOB
WP_004045343.1	HVO_RS05820	HVO_0229	D4GZH4	hypothetical protein	Uncharacterized protein	832.993	1.394	0.400117	3.48399	0.000494002	0.00897437	Tissues	CytoplasmicMembrane	9.99	OTHER	TM	TM	multi-pass
WP_013035341.1	HVO_RS18365	HVO_2826	D4GX78	hypothetical protein	ATP-dependent helicase/nuclease subunit B	303.17	-1.3935	0.41633	-3.3471	0.000816629	0.00696664	Cellularization	Cytoplasmic	7.5	OTHER	GLOB	GLOB
WP_049914843.1	HVO_RS02860	HVO_A0228	D4GQQ7	5'/3'-nucleotidase SurE	5'-nucleotidase SurE	283.804	-1.39302	0.447158	-3.11528	0.00183769	0.0225926	Tissues	Cytoplasmic	7.5	OTHER	GLOB	GLOB
WP_004040797.1	HVO_RS03785	HVO_A0437	L9VPT2	hypothetical protein	CopG family transcriptional regulator	651.41	1.39242	0.431457	3.22724	0.0012499	0.00960085	Coenocytes	Cytoplasmic	7.5	OTHER	GLOB	GLOB
WP_004042020.1	HVO_RS14975	HVO_2138	D4GUT5	hypothetical protein	Uncharacterized protein	157.054	1.3909	0.331489	4.19591	2.71775e-05	0.000805758	Tissues	Unknown		OTHER	GLOB	GLOB
WP_004043277.1	HVO_RS03525	HVO_A0376	D4GR44	Xaa-Pro peptidase family protein	Xaa-Pro dipeptidase	5003.68	-1.39064	0.557289	-2.49536	0.0125828	0.0477551	Cellularization	Cytoplasmic	9.96	OTHER	GLOB	GLOB
WP_004040831.1	HVO_RS03965	HVO_A0476	D4GRE1	hypothetical protein	Halo transducer protein	306.28	1.39064	0.487076	2.85507	0.0043027	0.0227277	Cellularization	Cytoplasmic	7.5	OTHER	GLOB	GLOB
WP_004043596.1	HVO_RS11165	HVO_1342	M0IBC5	thioredoxin	Thioredoxin	1025.44	1.39006	0.466818	2.97775	0.00290377	0.0185876	Coenocytes	Cytoplasmic	9.96	OTHER	GLOB	GLOB
WP_004041575.1	HVO_RS12800	HVO_1685	D4GZP9	alpha/beta hydrolase family protein	Alpha/beta hydrolase fold protein	413.452	-1.38844	0.371338	-3.73901	0.000184748	0.00223319	Coenocytes	Cytoplasmic	7.5	OTHER	GLOB	GLOB
WP_004042075.1	HVO_RS15205	HVO_2183	D4GVB6	aldehyde ferredoxin oxidoreductase family protein	aldehyde ferredoxin oxidoreductase	13160.9	-1.38808	0.528904	-2.62445	0.00867903	0.0369386	Cellularization	Cytoplasmic	7.5	OTHER	GLOB	GLOB
WP_004040918.1	HVO_RS04345	HVO_A0559	D4GRM0	histidine ammonia-lyase	Probable histidine ammonia-lyase	5353.54	-1.38775	0.476333	-2.91341	0.00357505	0.0215625	Coenocytes	Cytoplasmic	7.5	OTHER	GLOB	GLOB
WP_004041130.1	HVO_RS00110	HVO_B0024	D4GP25	ABC transporter ATP-binding protein	ABC-type transport system ATP-binding protein (Probable substrate dipeptide/oligopeptide)	201.792	-1.38704	0.322429	-4.30186	1.6937e-05	0.00043251	Cellularization	CytoplasmicMembrane	9.82	OTHER	GLOB	GLOB
WP_004044844.1	HVO_RS19090	HVO_2974	D4GY48	cupin domain-containing protein	Cupin 2 barrel domain protein	105.113	-1.38691	0.392266	-3.53565	0.000406779	0.00773088	Tissues	Cytoplasmic	7.5	OTHER	GLOB	GLOB
WP_004044972.1	HVO_RS04765	HVO_0013	D4GYK8	KEOPS complex subunit Cgi121	KEOPS complex subunit Cgi121	349.219	-1.38683	0.442252	-3.13583	0.00171366	0.0121917	Cellularization	Cytoplasmic	7.5	OTHER	GLOB	GLOB
WP_004041006.1	HVO_RS00730	HVO_B0151	M0IJB4	nickel-responsive transcriptional regulator NikR	Putative nickel-responsive regulator	2512.62	1.38603	0.415819	3.33326	0.000858358	0.00717967	Coenocytes	Cytoplasmic	7.5	OTHER	GLOB	GLOB
WP_004041431.1	HVO_RS12160	HVO_1553	D4GYY2	DUF4147 domain-containing protein	Glycerate 2-kinase	121.288	-1.38496	0.410734	-3.37191	0.000746485	0.00660194	Cellularization	Cytoplasmic	7.5	OTHER	GLOB	GLOB
WP_236995463.1	HVO_RS20230	HVO_2052	D4GU65	hypothetical protein	Glycosyltransferase RgtA/B/C/D-like domain-containing protein	5946.15	1.38466	0.337112	4.10741	4.00129e-05	0.00079123	Cellularization	CytoplasmicMembrane	9.99	OTHER	TM	TM	multi-pass
WP_004041133.1	HVO_RS00095	HVO_B0021	D4GP22	ABC transporter substrate-binding protein	ABC-type transport system periplasmic substrate-binding protein (Probable substrate dipeptide/oligopeptide)	264.664	-1.38395	0.306697	-4.51245	6.4083e-06	0.000196114	Cellularization	Unknown		LIPO	SP	SP
WP_004057907.1	HVO_RS07110	HVO_0498	Q8X274	cold shock domain-containing protein	Cold-shock protein	22879.5	1.38371	0.473347	2.92325	0.00346397	0.0195851	Cellularization	Cytoplasmic	9.96	OTHER	GLOB	GLOB
WP_004043915.1	HVO_RS09630	HVO_1027	D4GVK4	Sec-independent protein translocase protein TatAo	Sec-independent protein translocase protein TatAo	206.027	1.38357	0.422001	3.27859	0.00104326	0.00838075	Coenocytes	Cytoplasmic	7.5	OTHER	TM	SP+TM	single-pass
WP_004041677.1	HVO_RS13310	HVO_1792	M0HZ18	Lrp/AsnC family transcriptional regulator	Transcriptional regulator	306.498	1.38293	0.444389	3.11198	0.00185835	0.0128881	Cellularization	Cytoplasmic	7.5	OTHER	GLOB	GLOB
WP_004043815.1	HVO_RS10090	HVO_1122	M0I864	hypothetical protein	Uncharacterized protein	168.687	-1.38262	0.417714	-3.30997	0.000933068	0.00763486	Coenocytes	CytoplasmicMembrane	9.75	OTHER	TM	TM	multi-pass
WP_004045143.1	HVO_RS05110	HVO_0085	M0FG32	P-II family nitrogen regulator	Nitrogen regulatory protein P-II	121.744	-1.38161	0.508684	-2.71604	0.00660676	0.0337426	Coenocytes	CytoplasmicMembrane	9.82	OTHER	GLOB	GLOB
WP_004041921.1	HVO_RS14490	HVO_2036	D4GU49	hypothetical protein	Uncharacterized protein	93.4485	1.3808	0.438885	3.14615	0.00165437	0.01189	Cellularization	CytoplasmicMembrane	9.75	OTHER	TM	SP+TM	multi-pass
WP_004041883.1	HVO_RS14315	HVO_2002	M0HTL4	winged helix-turn-helix domain-containing protein	Putative DNA binding protein	740.748	1.3805	0.403297	3.42302	0.000619288	0.00560557	Coenocytes	Cytoplasmic	7.5	OTHER	GLOB	GLOB
WP_004043933.1	HVO_RS09540	HVO_1009	D4GVI6	aldo/keto reductase	Oxidoreductase (Aldo-keto reductase family protein)	4955.28	1.38021	0.2988	4.61918	3.85264e-06	0.000131467	Cellularization	Cytoplasmic	7.5	OTHER	GLOB	GLOB
WP_004040804.1	HVO_RS03815	HVO_A0443	D4GRA9	zinc ribbon domain-containing protein	Zinc ribbon domain-containing protein	547.843	1.37976	0.412339	3.34617	0.00081937	0.00696976	Cellularization	Cytoplasmic	7.5	OTHER	GLOB	GLOB
WP_004041050.1	HVO_RS00510	HVO_B0105	D4GPA7	L-rhamnono-1,4-lactonase	L-rhamnono-1 4-lactonase	64.3321	1.37956	0.406149	3.39668	0.000682088	0.0115103	Tissues	Cytoplasmic	7.5	OTHER	GLOB	GLOB
WP_004041184.1	HVO_RS01715	HVO_B0355	D4GQ02	hypothetical protein	Uncharacterized protein	748.727	-1.37937	0.39388	-3.50202	0.000461747	0.00460077	Cellularization	Cytoplasmic	7.5	OTHER	GLOB	GLOB
WP_004041085.1	HVO_RS00335	HVO_B0070	D4GP72	aspartate aminotransferase family protein	Pyridoxal phosphate-dependent aminotransferase	140.452	1.37926	0.31115	4.43278	9.3024e-06	0.00031974	Tissues	Cytoplasmic	9.96	OTHER	GLOB	GLOB
WP_144064021.1	HVO_RS20470			hypothetical protein		3040.22	1.37842	0.464841	2.96536	0.00302328	0.0179075	Cellularization	CytoplasmicMembrane	9.99	OTHER	SP+TM	TM	multi-pass
WP_218623626.1	HVO_RS11985	HVO_1510	D4GYF6	2-isopropylmalate synthase	2-isopropylmalate synthase	412.638	1.37816	0.316066	4.36034	1.29859e-05	0.000264939	Coenocytes	Cytoplasmic	7.5	OTHER	GLOB	GLOB
WP_004042067.1	HVO_RS15165	HVO_2175	D4GVA8	archaea-specific SMC-related protein	Smc-like protein Sph3	1083.15	-1.37747	0.492526	-2.79675	0.00516201	0.0257207	Cellularization	Cytoplasmic	9.96	OTHER	GLOB	GLOB
WP_004042254.1	HVO_RS16085	HVO_2365	D4GWL3	nitroreductase family protein	Nitroreductase family protein	390.302	1.37692	0.313788	4.38804	1.14374e-05	0.000242778	Coenocytes	Cytoplasmic	9.65	OTHER	GLOB	GLOB
WP_004042290.1	HVO_RS16260	HVO_2401	M0HRI3	aminomethyl-transferring glycine dehydrogenase subunit GcvPB	glycine dehydrogenase (aminomethyl-transferring)	3655.96	-1.37686	0.547477	-2.51492	0.0119061	0.0461406	Cellularization	Unknown		OTHER	GLOB	GLOB
WP_004044818.1	HVO_RS19005	HVO_2958	Q9Y8I5	pyruvate dehydrogenase (acetyl-transferring) E1 component subunit alpha	Pyruvate decarboxylase E1 alpha subunit	9920.43	-1.37605	0.508053	-2.70848	0.00675929	0.034166	Coenocytes	Cytoplasmic	9.96	OTHER	GLOB	GLOB
WP_004041761.1	HVO_RS13720	HVO_1879	D4GSY1	enoyl-CoA hydratase/isomerase family protein	Enoyl-CoA hydratase	52.0586	-1.37605	0.488677	-2.81587	0.00486458	0.0246602	Cellularization	Cytoplasmic	7.5	OTHER	GLOB	GLOB
WP_013035735.1	HVO_RS19380	HVO_C0023	D4H0B2	hypothetical protein	Uncharacterized protein	186.076	1.37572	0.464821	2.95967	0.00307973	0.0181581	Cellularization	Cytoplasmic	7.5	OTHER	GLOB	GLOB
WP_004043483.1	HVO_RS11710	HVO_1452	D4GY67	CoA ester lyase	Citrate lyase beta subunit-like protein	1558.36	-1.37524	0.499862	-2.75125	0.00593689	0.0496661	Tissues	Cytoplasmic	9.96	OTHER	GLOB	GLOB
WP_004044044.1	HVO_RS08985	HVO_0894	D4GUW1	acetate--CoA ligase	acetate--CoA ligase	14487.8	-1.37496	0.463662	-2.96543	0.00302257	0.0190442	Coenocytes	Cytoplasmic	9.96	OTHER	GLOB	GLOB
WP_004041503.1	HVO_RS12445	HVO_1611	M0IAF0	DUF5800 family protein	Uncharacterized protein	655.326	1.37438	0.520289	2.64158	0.00825206	0.0357328	Cellularization	Cytoplasmic	7.5	OTHER	GLOB	GLOB
WP_004041789.1	HVO_RS13855	HVO_1908	D4GTE1	assimilatory nitrate reductase NasA	Assimilatory nitrate reductase	173.237	-1.37409	0.534559	-2.57051	0.010155	0.0465053	Coenocytes	Cytoplasmic	9.65	OTHER	SP	GLOB
WP_004044911.1	HVO_RS19225	HVO_3001	M0I012	ABC transporter permease	ABC transporter permease	559.094	-1.37402	0.443736	-3.09647	0.00195839	0.0133656	Cellularization	CytoplasmicMembrane	10	OTHER	TM	TM	multi-pass
WP_218623626.1	HVO_RS11985	HVO_1510	D4GYF6	2-isopropylmalate synthase	2-isopropylmalate synthase	412.638	1.37378	0.316389	4.34205	1.41162e-05	0.000372824	Cellularization	Cytoplasmic	7.5	OTHER	GLOB	GLOB
	HVO_RS10235	HVO_1151		transposase		37257.3	1.37252	0.432816	3.17115	0.00151836	0.0110886	Cellularization
WP_004040819.1	HVO_RS03910	HVO_A0465	D4GRD0	TetR family transcriptional regulator C-terminal domain-containing protein	TetR family transcription regulator	1998.58	1.37248	0.416815	3.29277	0.000992052	0.00810485	Cellularization	Cytoplasmic	7.5	OTHER	GLOB	GLOB
WP_004041373.1	HVO_RS00795	HVO_B0162	D4GPG4	cytochrome bc complex cytochrome b subunit	Respiratory nitrate reductase b-type cytochrome subunit	374.957	-1.37247	0.545158	-2.51756	0.0118172	0.0460741	Cellularization	CytoplasmicMembrane	10	OTHER	TM	TM	multi-pass
WP_004041501.1	HVO_RS12435	HVO_1609	D4GZ38	DUF4349 domain-containing protein	DUF4349 domain protein	758.913	1.37205	0.24802	5.532	3.16606e-08	2.05849e-06	Tissues	Cytoplasmic	7.5	LIPO	SP+TM	SP+TM	single-pass
WP_004041629.1	HVO_RS13100	HVO_1745	D4H084	helix-hairpin-helix domain-containing protein	Uncharacterized protein	13896.7	1.37194	0.333341	4.11574	3.85937e-05	0.000638701	Coenocytes	Cytoplasmic	7.5	OTHER	GLOB	GLOB
WP_004042175.1	HVO_RS15690	HVO_2284A	L9V8L1	hypothetical protein	Uncharacterized protein	262.122	1.37179	0.511934	2.67963	0.00737038	0.0333159	Cellularization	Cytoplasmic	7.5	OTHER	GLOB	GLOB
WP_004041826.1	HVO_RS14035	HVO_1946	M0HZA5	stress response translation initiation inhibitor YciH	Protein translation factor SUI1 homolog	9268.51	1.3717	0.460894	2.97616	0.00291879	0.0175583	Cellularization	Cytoplasmic	7.5	OTHER	GLOB	GLOB
WP_049914791.1	HVO_RS14405		A0A8T5CDA7	hypothetical protein	Uncharacterized protein	334.187	1.37151	0.487316	2.81442	0.00488652	0.0441694	Tissues	CytoplasmicMembrane	9.75	OTHER	SP	TM	multi-pass
WP_004045318.1	HVO_RS05695	HVO_0204	D4GZE9	GAF domain-containing protein	histidine kinase	1450.05	-1.3712	0.326051	-4.20547	2.6054e-05	0.000578595	Cellularization	CytoplasmicMembrane	9.82	OTHER	GLOB	GLOB
WP_004043742.1	HVO_RS10465	HVO_1199	D4GWW2	acyl-CoA dehydrogenase family protein	Acyl-CoA dehydrogenase	5273.37	-1.37096	0.420561	-3.25984	0.00111477	0.0159511	Tissues	Cytoplasmic	9.96	OTHER	GLOB	GLOB
WP_004044586.1	HVO_RS06315	HVO_0335	D4GZW4	NCS2 family permease	Xanthine/uracil permease family transport protein	2778.78	1.37068	0.414554	3.30639	0.000945067	0.00770439	Coenocytes	CytoplasmicMembrane	10	OTHER	TM	TM	multi-pass
WP_004044598.1	HVO_RS21385	HVO_0325	D4GZV4	hypothetical protein	Small CPxCG-related zinc finger protein	103.319	1.37006	0.424708	3.22588	0.00125586	0.00962742	Cellularization	Unknown		OTHER	GLOB	GLOB
WP_004044729.1	HVO_RS18775	HVO_2910	D4GXR5	hypothetical protein	Uncharacterized protein	32.4808	-1.36993	0.45942	-2.98188	0.00286485	0.017342	Cellularization	Unknown		OTHER	TM	TM	multi-pass
WP_049914885.1	HVO_RS09270	HVO_0954	D4GV61	PH domain-containing protein	DUF304 domain protein	208.228	-1.3689	0.430693	-3.17836	0.0014811	0.0109296	Cellularization	CytoplasmicMembrane	9.75	OTHER	TM	TM	multi-pass
WP_004044584.1	HVO_RS06325	HVO_0337	D4GZW6	glutathione S-transferase N-terminal domain-containing protein	Glutaredoxin	517.922	1.36867	0.493661	2.77249	0.00556291	0.0269819	Cellularization	Cytoplasmic	7.5	OTHER	GLOB	GLOB
WP_004044314.1	HVO_RS07685	HVO_0620	L5NR13	type II/IV secretion system ATPase subunit	Type IV pilus biogenesis complex ATPase subunit	164.393	-1.36867	0.416148	-3.2889	0.00100579	0.0147915	Tissues	CytoplasmicMembrane	9.82	OTHER	GLOB	GLOB
WP_004042151.1	HVO_RS15585	HVO_2265	D4GVY1	hypothetical protein	Transcription factor CBF/NF-Y/archaeal histone domain-containing protein	601.692	1.36851	0.477867	2.86379	0.00418603	0.0222946	Cellularization	Unknown		OTHER	GLOB	GLOB
WP_004043579.1	HVO_RS11255	HVO_1360	D4GXQ1	helix-turn-helix domain-containing protein	TrmB family transcription regulator	1639.12	1.36795	0.421619	3.24453	0.00117647	0.0091423	Coenocytes	Cytoplasmic	7.5	OTHER	GLOB	GLOB
WP_013034986.1	HVO_RS01515	HVO_B0316	D4GPW3	ABC transporter ATP-binding protein	Glucose import ATP-binding protein TsgD13	21.0761	-1.36635	0.532374	-2.56653	0.0102722	0.0469309	Coenocytes	CytoplasmicMembrane	10	OTHER	GLOB	GLOB
WP_004044314.1	HVO_RS07685	HVO_0620	L5NR13	type II/IV secretion system ATPase subunit	Type IV pilus biogenesis complex ATPase subunit	164.393	-1.36635	0.4169	-3.27741	0.00104764	0.00843363	Cellularization	CytoplasmicMembrane	9.82	OTHER	GLOB	GLOB
WP_013035467.1	HVO_RS11020	HVO_1311	D4GXG1	NAD(P)-dependent oxidoreductase	Oxidoreductase (Short-chain dehydrogenase family)	1997.33	-1.36532	0.39362	-3.46862	0.000523143	0.0051199	Cellularization	Cytoplasmic	9.96	OTHER	GLOB	GLOB
WP_004042082.1	HVO_RS15235	HVO_2190	M0G3I5	SLC13 family permease	Gluconate permease	167.211	1.36439	0.35254	3.87016	0.000108762	0.00270519	Tissues	CytoplasmicMembrane	10	OTHER	TM	TM	multi-pass
WP_144064045.1	HVO_RS20610			hypothetical protein		306.042	1.36333	0.367583	3.70891	0.000208157	0.00256439	Cellularization	Unknown		OTHER	GLOB	GLOB
WP_004042261.1	HVO_RS16120	HVO_2372	D4GWM0	DUF2240 family protein	DUF2240 family protein	123.057	-1.36197	0.547678	-2.4868	0.0128896	0.0484445	Cellularization	Cytoplasmic	7.5	OTHER	GLOB	GLOB
WP_004043957.1	HVO_RS09425	HVO_0986	D4GVG3	NADH-quinone oxidoreductase subunit L	NADH dehydrogenase-like complex subunit L	21757.8	-1.36167	0.48314	-2.81837	0.00482676	0.0271708	Coenocytes	CytoplasmicMembrane	10	OTHER	TM	TM	multi-pass
WP_004044368.1	HVO_RS07415	HVO_0565	D4GSG0	ABC transporter ATP-binding protein	ABC-type transport system ATP-binding protein (Probable substrate maltose)	309.439	1.36055	0.373876	3.63903	0.000273667	0.00299789	Coenocytes	CytoplasmicMembrane	9.82	OTHER	GLOB	GLOB
WP_218623720.1	HVO_RS14530	HVO_2043	D4GU57	glycosyltransferase	Glycosyltransferase type 1	41.3162	1.36047	0.508126	2.67742	0.00741906	0.0333981	Cellularization
WP_004044001.1	HVO_RS09220	HVO_0944	D4GV39	cytochrome c oxidase subunit II	Ba3-type terminal oxidase subunit II	8248.16	-1.36018	0.426398	-3.18994	0.00142305	0.0105932	Cellularization	CytoplasmicMembrane	9.82	OTHER	TM	TM	single-pass
WP_004044374.1	HVO_RS07385	HVO_0559	M0FDK9	rhodanese-like domain-containing protein	Rhodanese-like domain-containing protein	247.668	1.3601	0.450435	3.01953	0.00253166	0.0166789	Coenocytes	Cytoplasmic	9.96	OTHER	GLOB	GLOB
WP_004041934.1	HVO_RS14555	HVO_2048	D4GU62	low-salt glycan biosynthesis hexosyltransferase Agl9	Low-salt glycan biosynthesis hexosyltransferase Agl9	9098.62	1.35933	0.357114	3.80644	0.000140981	0.0020209	Cellularization	Cytoplasmic	7.5	OTHER	GLOB	GLOB
WP_004041938.1	HVO_RS20235	HVO_2053	D4GU66	glycosyltransferase family 4 protein	Low-salt glycan biosynthesis hexosyltransferase Agl5	6633.76	1.35845	0.398778	3.40653	0.000657933	0.00598347	Cellularization	Unknown		OTHER	GLOB	GLOB
WP_004043579.1	HVO_RS11255	HVO_1360	D4GXQ1	helix-turn-helix domain-containing protein	TrmB family transcription regulator	1639.12	1.3577	0.421646	3.21999	0.00128195	0.0175571	Tissues	Cytoplasmic	7.5	OTHER	GLOB	GLOB
WP_004041667.1	HVO_RS13285	HVO_1787	M0HUR6	hypothetical protein	Uncharacterized protein	109.807	1.35658	0.391144	3.46824	0.000523883	0.0048677	Coenocytes	Cytoplasmic	7.5	OTHER	GLOB	GLOB
WP_004042357.1	HVO_RS16510	HVO_2450	D4GT29	type IV pilin N-terminal domain-containing protein	Pilin PilA	846.787	-1.35617	0.470613	-2.88172	0.00395515	0.0379735	Tissues	Extracellular	8.82	SP	TM	SP+TM	single-pass
WP_004043539.1	HVO_RS11445	HVO_1399	M0ID15	ABC transporter permease	Sugar ABC transporter permease	1256.67	-1.3557	0.488579	-2.77478	0.00552384	0.02686	Cellularization	CytoplasmicMembrane	9.99	OTHER	TM	TM	multi-pass
WP_004042717.1	HVO_RS17335	HVO_2617	D4GUF1	TrkA C-terminal domain-containing protein	TrkA-C domain protein	286.788	-1.35568	0.537274	-2.52325	0.0116276	0.045565	Cellularization	CytoplasmicMembrane	9.26	OTHER	TM	TM	multi-pass
WP_004043811.1	HVO_RS10110	HVO_1126	D4GW74	globin-coupled sensor protein	Transducer protein HemAT	246.163	-1.35499	0.339341	-3.99301	6.52396e-05	0.00116465	Cellularization	Cytoplasmic	9.96	OTHER	GLOB	GLOB
WP_004041819.1	HVO_RS14000	HVO_1939	D4GTG8	DNA mismatch repair endonuclease MutL	DNA mismatch repair protein MutL	238.633	-1.35499	0.479276	-2.82716	0.00469624	0.0242419	Cellularization	Cytoplasmic	7.5	OTHER	GLOB	GLOB
WP_004043815.1	HVO_RS10090	HVO_1122	M0I864	hypothetical protein	Uncharacterized protein	168.687	-1.35483	0.418815	-3.23492	0.00121677	0.00942143	Cellularization	CytoplasmicMembrane	9.75	OTHER	TM	TM	multi-pass
WP_004043825.1	HVO_RS10045	HVO_1112	D4GW46	heme ABC transporter ATP-binding protein	ABC-type transport system ATP-binding protein (Probable substrate cobalamin)	229.505	-1.35337	0.469681	-2.88147	0.00395821	0.0215273	Cellularization	CytoplasmicMembrane	9.82	OTHER	GLOB	GLOB
WP_004040839.1	HVO_RS04010	HVO_A0486	D4GRE9	AIR synthase family protein	HypE family protein	151.218	-1.35323	0.503276	-2.68884	0.00717002	0.0325649	Cellularization	Unknown		OTHER	GLOB	GLOB
WP_004044485.1	HVO_RS06810	HVO_0439	M0I693	50S ribosomal protein L40e	Large ribosomal subunit protein eL40	883.141	1.35275	0.433502	3.12051	0.0018054	0.0126575	Cellularization	Cytoplasmic	7.5	OTHER	GLOB	GLOB
WP_004041469.1	HVO_RS12320	HVO_1585	D4GZ14	AMP-binding protein	acetate--CoA ligase	4190.85	-1.35265	0.361372	-3.74308	0.000181775	0.00221112	Coenocytes	Cytoplasmic	9.96	OTHER	GLOB	GLOB
WP_004042640.1	HVO_RS17150	HVO_2578	D4GU08	MFS transporter	Major facilitator superfamily transport protein	532.168	-1.35249	0.422459	-3.20146	0.00136732	0.0103051	Cellularization	CytoplasmicMembrane	10	OTHER	TM	TM	multi-pass
WP_004041039.1	HVO_RS00565	HVO_B0117	D4GPB8	rod-determining factor RdfA	Uncharacterized protein	1826.79	1.35223	0.393115	3.43977	0.000582203	0.0101776	Tissues	Cytoplasmic	7.5	OTHER	GLOB	GLOB
WP_008605678.1	HVO_RS14320	HVO_2003	L5NXE2	hypothetical protein	Uncharacterized protein	983.257	1.35135	0.359251	3.76158	0.000168841	0.00208112	Coenocytes	CytoplasmicMembrane	9.99	OTHER	TM	TM	multi-pass
WP_004044818.1	HVO_RS19005	HVO_2958	Q9Y8I5	pyruvate dehydrogenase (acetyl-transferring) E1 component subunit alpha	Pyruvate decarboxylase E1 alpha subunit	9920.43	-1.3501	0.508069	-2.65731	0.00787664	0.0347908	Cellularization	Cytoplasmic	9.96	OTHER	GLOB	GLOB
WP_004041626.1	HVO_RS13085	HVO_1742	D4H081	hypothetical protein	Uncharacterized protein	1118.14	1.34858	0.426083	3.16506	0.00155052	0.0112807	Cellularization	Cytoplasmic	7.5	OTHER	GLOB	GLOB
WP_004041173.1	HVO_RS01750	HVO_B0362	M0III8	4Fe-4S ferredoxin N-terminal domain-containing protein	4Fe-4S ferredoxin iron-sulfur binding domain-containing protein	260.476	-1.34829	0.498565	-2.70435	0.00684378	0.0314912	Cellularization	Cytoplasmic	7.5	OTHER	GLOB	GLOB
WP_004042033.1	HVO_RS15035	HVO_2150	D4GV83	halocyanin domain-containing protein	Halocyanin	1708.38	-1.34747	0.422626	-3.18833	0.00143099	0.0190923	Tissues	CytoplasmicMembrane	9.82	TAT	SP+TM	SP+TM	single-pass
WP_013035041.1	HVO_RS04265	HVO_A0541	D4GRK3	ABC transporter substrate-binding protein	ABC-type transport system periplasmic substrate-binding protein	4534.86	1.34729	0.310981	4.33238	1.47503e-05	0.000386919	Cellularization	Unknown		TATLIPO	SP	SP
WP_004044891.1	HVO_RS19170	HVO_2990	D4GY78	DUF3800 domain-containing protein	DUF3800 domain protein	453.449	1.3463	0.416477	3.23259	0.00122675	0.00947966	Cellularization	Unknown		OTHER	GLOB	GLOB
WP_004043742.1	HVO_RS10465	HVO_1199	D4GWW2	acyl-CoA dehydrogenase family protein	Acyl-CoA dehydrogenase	5273.37	-1.34591	0.420579	-3.20013	0.00137365	0.0103051	Cellularization	Cytoplasmic	9.96	OTHER	GLOB	GLOB
WP_004044495.1	HVO_RS06760	HVO_0429	D4GRX0	archaemetzincin family Zn-dependent metalloprotease	Archaemetzincin	2937.12	1.34585	0.526793	2.55481	0.0106246	0.0478855	Coenocytes	Cytoplasmic	7.5	OTHER	GLOB	GLOB
WP_004044267.1	HVO_RS07915	HVO_0668	M0GQ74	alpha-ketoacid dehydrogenase subunit beta	Pyruvate dehydrogenase E1 component subunit beta	1506.7	-1.34523	0.505195	-2.6628	0.00774945	0.0343865	Cellularization	Cytoplasmic	7.5	OTHER	GLOB	GLOB
WP_004044207.1	HVO_RS08205	HVO_0730	M0I8R2	PadR family transcriptional regulator	Transcriptional regulator	16119.3	1.34493	0.431342	3.11801	0.00182076	0.012719	Cellularization	Unknown		OTHER	GLOB	GLOB
WP_004045462.1	HVO_RS19575	HVO_C0073	D4H0F5	ABC transporter permease	ABC-type transport system permease protein (Probable substrate dipeptide/oligopeptide)	162.177	-1.34466	0.492799	-2.72862	0.00636002	0.0328743	Coenocytes	CytoplasmicMembrane	10	OTHER	TM	TM	multi-pass
WP_004042039.1	HVO_RS15065	HVO_2156	D4GV89	universal stress protein	UspA domain protein	1108.34	-1.34336	0.279572	-4.80505	1.54716e-06	5.89753e-05	Cellularization	Cytoplasmic	9.96	OTHER	GLOB	GLOB
WP_236995470.1	HVO_RS15635	HVO_2275	D4GVZ1	N-6 DNA methylase	site-specific DNA-methyltransferase (adenine-specific)	1677.56	1.34241	0.42643	3.14803	0.00164377	0.0118475	Cellularization	Cytoplasmic	7.5	OTHER	GLOB	GLOB
WP_049914891.1	HVO_RS08690	HVO_0831	A0A8T5CEB6	methylmalonyl Co-A mutase-associated GTPase MeaB	Methylmalonyl Co-A mutase-associated GTPase MeaB	2580.92	-1.34237	0.447649	-2.99872	0.00271119	0.0175999	Coenocytes	CytoplasmicMembrane	9.82	OTHER	GLOB	GLOB
WP_013035041.1	HVO_RS04265	HVO_A0541	D4GRK3	ABC transporter substrate-binding protein	ABC-type transport system periplasmic substrate-binding protein	4534.86	1.34141	0.31095	4.31391	1.60389e-05	0.000314682	Coenocytes	Unknown		TATLIPO	SP	SP
WP_004044460.1	HVO_RS06930	HVO_0462	D4GS02	cytochrome ubiquinol oxidase subunit I	Cytochrome bd ubiquinol oxidase subunit I	3679.45	-1.34088	0.382927	-3.50166	0.000462375	0.00854656	Tissues	CytoplasmicMembrane	10	OTHER	TM	TM	multi-pass
WP_004042201.1	HVO_RS15810	HVO_2308	D4GWE0	LWR-salt protein	LWR-salt protein	308.428	1.34018	0.313568	4.27397	1.92023e-05	0.000598015	Tissues	Unknown		OTHER	GLOB	GLOB
WP_013035106.1	HVO_RS03730	HVO_A0423	D4GR85	ISH3 family transposase	ISH3-type transposase ISH51	221.663	1.33934	0.432703	3.09528	0.00196629	0.0136279	Coenocytes	Cytoplasmic	7.5	OTHER	GLOB	GLOB
WP_004041617.1	HVO_RS13040	HVO_1733	D4H072	hypothetical protein	HTH domain protein	5168.96	1.33924	0.408962	3.27473	0.00105762	0.00846096	Coenocytes	Unknown		OTHER	GLOB	GLOB
WP_004043189.1	HVO_RS03060	HVO_A0274	D4GQV1	inositol monophosphatase	fructose-bisphosphatase	341.969	1.33841	0.314816	4.25141	2.12431e-05	0.000645303	Tissues	Cytoplasmic	7.5	OTHER	GLOB	GLOB
WP_004044249.1	HVO_RS08000	HVO_0686	L5NTS6	hypothetical protein	DUF340 domain-containing protein	137.427	-1.33807	0.479947	-2.78795	0.00530433	0.0458828	Tissues	CytoplasmicMembrane	9.99	OTHER	TM	TM	multi-pass
WP_004041028.1	HVO_RS00620	HVO_B0128	D4GPC9	SDR family oxidoreductase	Oxidoreductase (Short-chain dehydrogenase family)	42.9822	1.33742	0.363871	3.67552	0.000237364	0.00268409	Coenocytes	Cytoplasmic	9.96	OTHER	GLOB	GLOB
WP_004044367.1	HVO_RS07420	HVO_0566	D4GSG1	hypothetical protein	Glycoside transferase domain protein	114.127	1.337	0.490195	2.72748	0.00638192	0.0297566	Cellularization	Extracellular	7.9	OTHER	GLOB	GLOB
WP_004041823.1	HVO_RS14020	HVO_1943	D4GTH2	transglutaminase domain-containing protein	Endoisopeptidase/DUF4129 domain protein	367.289	-1.33586	0.396076	-3.37275	0.000744226	0.00645132	Coenocytes	CytoplasmicMembrane	9.99	OTHER	TM	TM	multi-pass
WP_004043523.1	HVO_RS11525	HVO_1415	D4GXZ7	HAD family hydrolase	HAD superfamily hydrolase	166.13	-1.33585	0.505149	-2.64446	0.0081821	0.0355133	Cellularization	Cytoplasmic	7.5	OTHER	GLOB	GLOB
WP_013035257.1	HVO_RS20260	HVO_2270	D4GVY6	type I restriction-modification system subunit M	site-specific DNA-methyltransferase (adenine-specific)	3183.56	1.33552	0.465582	2.8685	0.00412425	0.0221252	Cellularization	Cytoplasmic	7.5	OTHER	GLOB	GLOB
WP_004041254.1	HVO_RS01380	HVO_B0285	D4GPT2	transcription initiation factor IIB 2	Transcription initiation factor IIB	286.609	1.33545	0.372415	3.58593	0.000335881	0.00364833	Cellularization	Cytoplasmic	7.5	OTHER	GLOB	GLOB
WP_013034992.1	HVO_RS01000	HVO_B0203	D4GPK4	FAD-binding and (Fe-S)-binding domain-containing protein	FAD-dependent oxidoreductase (GlcD/DLD_GlcF/GlpC domain fusion protein)	43.9889	-1.33545	0.441247	-3.02654	0.00247367	0.0155603	Cellularization	CytoplasmicMembrane	9.82	OTHER	GLOB	GLOB
WP_004043428.1	HVO_RS11975	HVO_1507	M0ICR2	acetolactate synthase small subunit	Acetolactate synthase small subunit	208.393	-1.33535	0.470806	-2.83631	0.00456385	0.0259944	Coenocytes	Cytoplasmic	7.5	OTHER	GLOB	GLOB
WP_004041777.1	HVO_RS13795	HVO_1896	M0HUX1	30S ribosomal protein S24e	Small ribosomal subunit protein eS24	8391.28	1.3353	0.402328	3.31893	0.000903628	0.00747723	Coenocytes	Cytoplasmic	7.5	OTHER	GLOB	GLOB
WP_004044701.1	HVO_RS18650	HVO_2884	D4GXK8	hypothetical protein	Uncharacterized protein	133.569	-1.33405	0.385554	-3.46008	0.000540016	0.00496969	Coenocytes	CytoplasmicMembrane	9.99	SP	SP+TM	SP+TM	multi-pass
WP_013035096.1	HVO_RS03550	HVO_A0381	D4GR49	ABC transporter permease	ABC-type transport system permease protein (Probable substrate dipeptide/oligopeptide)	1316.1	-1.33386	0.529183	-2.5206	0.0117154	0.0457697	Cellularization	CytoplasmicMembrane	10	OTHER	TM	TM	multi-pass
WP_004063281.1	HVO_RS12010	HVO_1516	M0IEH7	hypothetical protein	Uncharacterized protein	1006.32	1.33349	0.424387	3.14216	0.00167709	0.0119535	Coenocytes	Cytoplasmic	7.5	OTHER	GLOB	GLOB
WP_004043843.1	HVO_RS09960	HVO_1095	D4GW17	BGTF surface domain-containing protein	Secreted glycoprotein	1164.32	1.33339	0.387212	3.44356	0.000574103	0.0100835	Tissues	Unknown		SP	SP	SP
WP_004041948.1	HVO_RS21015	HVO_2063	D4GU76	hypothetical protein	Uncharacterized protein	360.328	1.33268	0.45071	2.95684	0.00310805	0.0193656	Coenocytes	Unknown_multiloc		OTHER	GLOB	GLOB
WP_004045374.1	HVO_RS05955	HVO_0258	D4GZK3	tyrosine-type recombinase/integrase	XerC/D-like integrase	193.163	1.33223	0.425788	3.12886	0.00175488	0.0218476	Tissues	Cytoplasmic	7.5	OTHER	GLOB	GLOB
WP_004042769.1	HVO_RS17485	HVO_2648	D4GV02	D-2-hydroxyacid dehydrogenase	D-2-hydroxyacid dehydrogenase	395.554	-1.3321	0.453412	-2.93796	0.00330385	0.0190498	Cellularization	Cytoplasmic	9.96	OTHER	GLOB	GLOB
WP_004041656.1	HVO_RS13235	HVO_1774	D4GS99	aminopeptidase	Aminopeptidase	27.0458	-1.33166	0.482131	-2.76203	0.00574438	0.0484057	Tissues	Cytoplasmic	7.5	OTHER	GLOB	GLOB
WP_008606282.1	HVO_RS06895	HVO_0456	L5NUK9	hypothetical protein	Uncharacterized protein	1558.89	1.33147	0.398726	3.33932	0.000839844	0.0070863	Coenocytes	Unknown		OTHER	GLOB	GLOB
WP_004041107.1	HVO_RS00225	HVO_B0047	D4GP49	ABC transporter substrate-binding protein	ABC-type transport system periplasmic substrate-binding protein	10413.5	1.33097	0.340229	3.91197	9.15445e-05	0.00233975	Tissues	Extracellular	8.82	TATLIPO	SP	SP
WP_049914852.1	HVO_RS03485	HVO_A0366	A0A8T5CGT9	hypothetical protein	Uncharacterized protein	29.685	1.33063	0.534194	2.49091	0.0127418	0.048169	Cellularization	CytoplasmicMembrane	9.75	OTHER	TM	TM	multi-pass
WP_004043998.1	HVO_RS09235	HVO_0947	D4GV45	hypothetical protein	Uncharacterized protein	834.94	-1.33026	0.430337	-3.0912	0.0019935	0.0238319	Tissues	CytoplasmicMembrane	9.75	OTHER	TM	TM	multi-pass
WP_004042597.1	HVO_RS17030	HVO_2554	M0HQ99	50S ribosomal protein L14	Large ribosomal subunit protein uL14	11093.3	-1.3298	0.516967	-2.57231	0.0101022	0.0463187	Coenocytes	Cytoplasmic	9.96	OTHER	GLOB	GLOB
WP_004042036.1	HVO_RS15050	HVO_2153	M0HTU5	multicopper oxidase domain-containing protein	Multicopper oxidase (MCO)	13143.8	-1.329	0.411232	-3.23176	0.0012303	0.0172183	Tissues	Cytoplasmic	7.5	TATLIPO	SP	SP
WP_004043034.1	HVO_RS18190	HVO_2790	D4GX09	Mrp/NBP35 family ATP-binding protein	Iron-sulfur cluster carrier protein	2225.9	-1.3281	0.324394	-4.09409	4.23828e-05	0.000829584	Cellularization	Cytoplasmic	7.5	OTHER	GLOB	GLOB
WP_004044000.1	HVO_RS09225	HVO_0945	D4GV41	b(o/a)3-type cytochrome-c oxidase subunit 1	Ba3-type terminal oxidase subunit I	15235.3	-1.32785	0.432986	-3.06673	0.00216416	0.0140963	Cellularization	CytoplasmicMembrane	10	OTHER	TM	TM	multi-pass
WP_013035365.1	HVO_RS18380	HVO_2829	D4GX89	site-specific integrase	Integrase family protein	409.365	1.32753	0.422292	3.14363	0.00166865	0.0119535	Coenocytes	Cytoplasmic	7.5	OTHER	GLOB	GLOB
WP_004041634.1	HVO_RS13125	HVO_1751	D4H090	heavy metal translocating P-type ATPase	P-type transport ATPase (Probable substrate copper/metal cation)	1226.14	1.3269	0.34575	3.83776	0.000124164	0.00304737	Tissues	CytoplasmicMembrane	10	OTHER	TM	TM	multi-pass
WP_004041632.1	HVO_RS13115	HVO_1749	D4H088	hypothetical protein	DUF3068 domain-containing protein	11844.7	1.32689	0.33224	3.99378	6.50291e-05	0.00116465	Cellularization	Unknown		OTHER	TM	TM	multi-pass
WP_004042629.1	HVO_RS17120	HVO_2572	D4GU02	MTH1187 family thiamine-binding protein	UPF0045 family protein	81.0554	1.32664	0.444183	2.98669	0.00282017	0.0308047	Tissues	Cytoplasmic	7.5	OTHER	GLOB	GLOB
WP_004043609.1	HVO_RS11100	HVO_1329	D4GXJ5	class I SAM-dependent methyltransferase	S-adenosylmethionine-dependent methyltransferase	23.4191	-1.3255	0.502222	-2.63927	0.00830854	0.0358557	Cellularization	Cytoplasmic	7.5	OTHER	GLOB	GLOB
WP_004978002.1	HVO_RS02690	HVO_A0183	M0FHM9	hypothetical protein	CopG family transcriptional regulator	4763.11	1.32534	0.420135	3.15456	0.00160738	0.0117165	Coenocytes	Unknown		OTHER	GLOB	GLOB
	HVO_RS14070	HVO_1953		bacterio-opsin activator domain-containing protein		78.1562	-1.32427	0.446087	-2.96862	0.00299136	0.0189093	Coenocytes
WP_004044431.1	HVO_RS20845	HVO_0490	D4GS30	hypothetical protein	Small CPxCG-related zinc finger protein	2287.9	-1.32192	0.29703	-4.45046	8.56879e-06	0.000299584	Tissues	Unknown		OTHER	GLOB	GLOB
WP_004043841.1	HVO_RS09970	HVO_1097	D4GW20	diaminopimelate epimerase	Diaminopimelate epimerase	82.2163	-1.32054	0.384276	-3.43643	0.000589436	0.00557185	Cellularization	Cytoplasmic	9.96	OTHER	GLOB	GLOB
WP_004041318.1	HVO_RS01070	HVO_B0217	D4GPL8	substrate-binding protein	ABC-type transport system periplasmic substrate-binding protein (Probable substrate branched-chain amino acids)	143.859	-1.32036	0.412792	-3.19862	0.00138086	0.0103391	Cellularization	Unknown		TATLIPO	SP	SP
WP_013035722.1	HVO_RS19605	HVO_C0080	D4H0G0	IS630-like element ISHvo8 family transposase	ISH16-type transposase ISHvo8	202.992	1.31985	0.485451	2.7188	0.00655187	0.033508	Coenocytes	Cytoplasmic	7.5	OTHER	GLOB	GLOB
	HVO_RS10435	HVO_1193		branched-chain amino acid ABC transporter permease		29.0003	-1.31983	0.509223	-2.59186	0.00954596	0.0445632	Coenocytes
WP_004043314.1	HVO_RS01900	HVO_A0008	D4GQ40	RNA-guided endonuclease TnpB family protein	IS1341-type transposase ISHvo19	2316.12	1.31876	0.379836	3.47192	0.000516755	0.00507025	Cellularization	Cytoplasmic	7.5	OTHER	GLOB	GLOB
WP_004044250.1	HVO_RS07995	HVO_0685	D4GT24	DUF3100 domain-containing protein	DUF3100 family protein	218.627	-1.31851	0.479965	-2.74709	0.0060127	0.049962	Tissues	CytoplasmicMembrane	9.99	OTHER	TM	SP+TM	multi-pass
WP_004043818.1	HVO_RS10075	HVO_1119	D4GW60	halocyanin domain-containing protein	Halocyanin	667.477	-1.31833	0.28105	-4.69072	2.72244e-06	7.77608e-05	Coenocytes	CytoplasmicMembrane	9.82	TATLIPO	SP	SP
WP_004044459.1	HVO_RS06935	HVO_0463A	L9UM07	hypothetical protein	Uncharacterized protein	363.118	1.31808	0.384339	3.42948	0.000604731	0.00565982	Cellularization	CytoplasmicMembrane	9.75	OTHER	TM	TM	multi-pass
WP_004041536.1	HVO_RS12605	HVO_1645	D4GZ73	cbb3-type cytochrome c oxidase subunit I	Cox-type terminal oxidase subunit I/III	454.806	-1.31596	0.477607	-2.75533	0.00586327	0.0279917	Cellularization	CytoplasmicMembrane	10	OTHER	TM	TM	multi-pass
WP_004044860.1	HVO_RS19115	HVO_2979	D4GY57	GTP-binding protein	CobW domain protein	153.168	-1.31545	0.508503	-2.58691	0.00968409	0.0398952	Cellularization	Unknown		OTHER	GLOB	GLOB
WP_004041106.1	HVO_RS00230	HVO_B0048	D4GP50	cobalt-precorrin-7 (C(5))-methyltransferase	Cobalt-precorrin-7 C5-methyltransferase	607.193	-1.31544	0.488115	-2.69494	0.00704011	0.0322024	Cellularization	Cytoplasmic	7.5	OTHER	GLOB	GLOB
WP_004044701.1	HVO_RS18650	HVO_2884	D4GXK8	hypothetical protein	Uncharacterized protein	133.569	-1.31524	0.387493	-3.39424	0.000688198	0.00622932	Cellularization	CytoplasmicMembrane	9.99	SP	SP+TM	SP+TM	multi-pass
	HVO_RS19880	HVO_A0277		ribonuclease H		58.6902	1.31512	0.456148	2.8831	0.00393782	0.0233106	Coenocytes
WP_004045348.1	HVO_RS05845	HVO_0234	D4GZH9	hypothetical protein	Uncharacterized protein	222.456	-1.3145	0.398932	-3.29504	0.000984093	0.00810485	Cellularization	Unknown		OTHER	GLOB	GLOB
WP_004062178.1	HVO_RS03710	HVO_A0418	D4GQE6	transcriptional regulator	HTH domain protein	1482.04	1.31394	0.443595	2.96203	0.00305614	0.0191929	Coenocytes	Cytoplasmic	7.5	OTHER	GLOB	GLOB
WP_236995463.1	HVO_RS20230	HVO_2052	D4GU65	hypothetical protein	Glycosyltransferase RgtA/B/C/D-like domain-containing protein	5946.15	1.31318	0.337099	3.89553	9.79857e-05	0.00133983	Coenocytes	CytoplasmicMembrane	9.99	OTHER	TM	TM	multi-pass
WP_004041822.1	HVO_RS14015	HVO_1942	D4GTH1	DUF58 domain-containing protein	DUF58 domain-containing protein	201.36	-1.31277	0.429037	-3.05981	0.00221476	0.0148782	Coenocytes	Cytoplasmic	7.5	OTHER	TM	TM	multi-pass
WP_013035467.1	HVO_RS11020	HVO_1311	D4GXG1	NAD(P)-dependent oxidoreductase	Oxidoreductase (Short-chain dehydrogenase family)	1997.33	-1.31192	0.393532	-3.3337	0.000856996	0.0131785	Tissues	Cytoplasmic	9.96	OTHER	GLOB	GLOB
WP_004044004.1	HVO_RS09205	HVO_0941	D4GV32	sulfite exporter TauE/SafE family protein	DsbD-TM domain protein	1316.8	-1.31181	0.346036	-3.79095	0.000150073	0.00358819	Tissues	CytoplasmicMembrane	9.99	OTHER	TM	TM	multi-pass
WP_004041456.1	HVO_RS12275	HVO_1576	D4GZ05	NAD-dependent epimerase/dehydratase family protein	GalE family epimerase/dehydratase	1203.92	1.31154	0.390836	3.35574	0.000791521	0.00675245	Coenocytes	Cytoplasmic	7.5	OTHER	GLOB	GLOB
WP_013035619.1	HVO_RS14570	HVO_2051	D4GU64	IS4-like element ISHvo11 family transposase	ISH5-type transposase ISHvo11	567.036	1.31076	0.353395	3.70904	0.000208048	0.00256439	Cellularization	Cytoplasmic	7.5	OTHER	GLOB	GLOB
WP_004041043.1	HVO_RS00545	HVO_B0113	D4GPB4	TIGR03560 family F420-dependent LLM class oxidoreductase	F420-dependent oxidoreductase	556.91	-1.31033	0.428558	-3.05752	0.00223174	0.0149663	Coenocytes	Cytoplasmic	9.96	OTHER	GLOB	GLOB
WP_004044900.1	HVO_RS19195	HVO_2995	D4GY89	ferredoxin Fer	Ferredoxin (2Fe-2S)	32569.1	1.31006	0.477046	2.74619	0.00602916	0.0318472	Coenocytes	Cytoplasmic	7.5	OTHER	GLOB	GLOB
WP_004044470.1	HVO_RS06880	HVO_0453	M0I680	hypothetical protein	Uncharacterized protein	1308.51	1.30995	0.461202	2.84029	0.00450726	0.0235821	Cellularization	CytoplasmicMembrane	9.75	OTHER	TM	TM	single-pass
WP_004041400.1	HVO_RS20150	HVO_1523	D4GYG6	glycoprotein pentasaccharide biosynthesis putative isomerase AglQ	Archaeal glycosylation protein Q	3242.27	1.30991	0.410196	3.19338	0.00140617	0.0104878	Cellularization	Cytoplasmic	7.5	OTHER	GLOB	GLOB
WP_013035460.1	HVO_RS17635	HVO_2678	D4GV55	hypothetical protein	Uncharacterized protein	492.23	1.30986	0.46125	2.83981	0.00451409	0.0235858	Cellularization	Cytoplasmic	7.5	OTHER	GLOB	GLOB
WP_008605678.1	HVO_RS14320	HVO_2003	L5NXE2	hypothetical protein	Uncharacterized protein	983.257	1.30844	0.359393	3.64069	0.000271911	0.00312981	Cellularization	CytoplasmicMembrane	9.99	OTHER	TM	TM	multi-pass
WP_004041090.1	HVO_RS00310	HVO_B0064	M0IHT7	CbtA family protein	Cobalamin cluster protein	2899.63	1.30841	0.510555	2.56273	0.0103853	0.0471126	Coenocytes	CytoplasmicMembrane	9.99	SP	TM	TM	multi-pass
WP_004041728.1	HVO_RS13545	HVO_1841A	L9VDP5	Fic family protein	Death-on-curing family protein	608.596	1.30797	0.413896	3.16015	0.0015769	0.0116262	Coenocytes	Cytoplasmic	7.5	OTHER	GLOB	GLOB
WP_004043490.1	HVO_RS11675	HVO_1445	D4GY52	helix-hairpin-helix domain-containing protein	Helix-hairpin-helix domain-containing protein	829.2	-1.30768	0.437462	-2.98924	0.00279676	0.01701	Cellularization	Cytoplasmic	7.5	OTHER	GLOB	GLOB
WP_004043566.1	HVO_RS11315	HVO_1373	D4GXS5	acyl-CoA dehydrogenase family protein	Acyl-CoA dehydrogenase	4557.83	-1.30743	0.461737	-2.83155	0.00463234	0.0425018	Tissues	Cytoplasmic	9.96	OTHER	GLOB	GLOB
	HVO_RS13865	HVO_1911		ferredoxin--nitrite reductase		268.038	-1.30739	0.306342	-4.26774	1.97462e-05	0.000484976	Cellularization
WP_004042266.1	HVO_RS16145	HVO_2377	D4GWM5	phosphate ABC transporter permease PstA	Phosphate transport system permease protein PstA	2717.91	1.30723	0.344498	3.79459	0.00014789	0.00205978	Cellularization	CytoplasmicMembrane	10	OTHER	TM	TM	multi-pass
WP_013035728.1	HVO_RS19400	HVO_C0028	D4H0B6	hypothetical protein	Uncharacterized protein	27498.5	1.30714	0.388769	3.36225	0.000773095	0.00665414	Coenocytes	Cytoplasmic	7.5	OTHER	GLOB	GLOB
WP_004042142.1	HVO_RS15540	HVO_2255	D4GVX1	hypothetical protein	GIY-YIG nuclease family protein	579.665	1.3043	0.425284	3.0669	0.00216291	0.0140963	Cellularization	Cytoplasmic	7.5	OTHER	GLOB	GLOB
WP_013035103.1	HVO_RS19800	HVO_A0130	D4GQG1	hypothetical protein	PIN domain-containing protein	1275.98	1.30381	0.437364	2.98106	0.00287253	0.0184608	Coenocytes	Cytoplasmic	7.5	OTHER	GLOB	GLOB
WP_004042606.1	HVO_RS17050	HVO_2558	D4GTZ0	30S ribosomal protein S3	Small ribosomal subunit protein uS3	27714.9	-1.30248	0.493104	-2.64139	0.00825673	0.0357328	Cellularization	Cytoplasmic	9.96	OTHER	GLOB	GLOB
WP_004045411.1	HVO_RS06045	HVO_0276A	L9UEE6	hypothetical protein	Uncharacterized protein	116.835	1.30243	0.351734	3.70287	0.000213175	0.0024584	Coenocytes	Cytoplasmic	7.5	OTHER	GLOB	GLOB
WP_004044855.1	HVO_RS19100	HVO_2976	D4GY51	carbon starvation protein A	Carbon starvation protein CstA	5405.26	-1.3018	0.330396	-3.94011	8.14457e-05	0.0013364	Cellularization	CytoplasmicMembrane	10	OTHER	TM	TM	multi-pass
WP_004040831.1	HVO_RS03965	HVO_A0476	D4GRE1	hypothetical protein	Halo transducer protein	306.28	1.30074	0.486919	2.67137	0.00755427	0.0372021	Coenocytes	Cytoplasmic	7.5	OTHER	GLOB	GLOB
WP_236995460.1	HVO_RS13265	HVO_1781	D4GSA5	hypothetical protein	Uncharacterized protein	555.344	1.30071	0.322395	4.03451	5.47169e-05	0.000833946	Coenocytes	Cytoplasmic	7.5	OTHER	GLOB	GLOB
WP_004043433.1	HVO_RS11950	HVO_1502	D4GYE8	3-isopropylmalate dehydrogenase	3-isopropylmalate dehydrogenase	278.17	-1.30041	0.491388	-2.64639	0.00813549	0.0393607	Coenocytes	Cytoplasmic	9.96	OTHER	GLOB	GLOB
WP_236995472.1	HVO_RS15710	HVO_2288	D4GWD9	DUF2254 domain-containing protein	DUF2254 domain-containing protein	544.129	1.30026	0.475621	2.73382	0.00626042	0.0292963	Cellularization	CytoplasmicMembrane	9.26	OTHER	TM	TM	multi-pass
WP_004042149.1	HVO_RS15575	HVO_2263	D4GVX9	winged helix-turn-helix transcriptional regulator	HTH domain protein	12015.8	1.30004	0.458808	2.83353	0.00460375	0.0239246	Cellularization	Cytoplasmic	7.5	OTHER	GLOB	GLOB
WP_049941501.1	HVO_RS06530	HVO_0379A	A0A8T5CX58	hypothetical protein	Uncharacterized protein	1810.02	1.29979	0.378768	3.43161	0.000599999	0.0103906	Tissues	Cytoplasmic	7.5	OTHER	TM	TM	single-pass
WP_013035713.1	HVO_RS19375	HVO_C0022	D4H0B1	hypothetical protein	Uncharacterized protein	857.78	1.29976	0.454718	2.85838	0.00425809	0.0225539	Cellularization	Cytoplasmic	7.5	OTHER	GLOB	GLOB
WP_013035365.1	HVO_RS18380	HVO_2829	D4GX89	site-specific integrase	Integrase family protein	409.365	1.29947	0.422551	3.07529	0.00210299	0.0138801	Cellularization	Cytoplasmic	7.5	OTHER	GLOB	GLOB
WP_004042997.1	HVO_RS18005	HVO_2753	D4GWB3	HVO_2753 family zinc finger protein	Zinc finger protein HVO_2753	17109.6	1.29928	0.367711	3.53342	0.000410219	0.00410858	Coenocytes	Cytoplasmic	7.5	OTHER	GLOB	GLOB
WP_004043138.1	HVO_RS02815	HVO_A0217	D4GQP6	DegT/DnrJ/EryC1/StrS family aminotransferase	DegT family aminotransferase	30.375	-1.2989	0.400804	-3.24074	0.00119219	0.00921257	Coenocytes	Cytoplasmic	9.96	OTHER	GLOB	GLOB
WP_004044298.1	HVO_RS07770	HVO_0637	D4GSP3	DUF58 domain-containing protein	DUF11/DUF58 domain protein	183.774	-1.29812	0.503359	-2.57892	0.00991106	0.0457142	Coenocytes	Cytoplasmic	7.5	OTHER	TM	TM	multi-pass
WP_004044162.1	HVO_RS08415	HVO_0775	M0I8L2	amidohydrolase family protein	Amidohydrolase family protein	276.115	-1.29779	0.374111	-3.46899	0.000522423	0.00935314	Tissues	Cytoplasmic	7.5	OTHER	GLOB	GLOB
WP_236995438.1	HVO_RS00395	HVO_B0082	D4GP84	ABC transporter substrate-binding protein	ABC-type transport system periplasmic substrate-binding protein (Probable substrate dipeptide/oligopeptide)	15950.6	-1.29706	0.466855	-2.7783	0.00546444	0.0267737	Cellularization	Cellwall	9.17	TATLIPO	SP	SP
WP_013035210.1	HVO_RS03470	HVO_A0362	D4GR31	PQQ-binding-like beta-propeller repeat protein	PQQ repeat protein	678.327	1.29684	0.35967	3.60564	0.000311386	0.0032896	Coenocytes	Unknown		TATLIPO	SP	SP
WP_004043962.1	HVO_RS09400	HVO_0981	M0I9N4	complex I subunit 1 family protein	NADH dehydrogenase-like complex subunit H	11524.3	-1.29554	0.508605	-2.54724	0.010858	0.043342	Cellularization	CytoplasmicMembrane	10	OTHER	TM	TM	multi-pass
WP_004041618.1	HVO_RS13045	HVO_1734	D4H073	hypothetical protein	Uncharacterized protein	3697.62	1.29529	0.367269	3.52682	0.000420587	0.00429042	Cellularization	Cytoplasmic	7.5	OTHER	GLOB	GLOB
WP_004041400.1	HVO_RS20150	HVO_1523	D4GYG6	glycoprotein pentasaccharide biosynthesis putative isomerase AglQ	Archaeal glycosylation protein Q	3242.27	1.29512	0.410169	3.15753	0.00159114	0.0116643	Coenocytes	Cytoplasmic	7.5	OTHER	GLOB	GLOB
WP_004045114.1	HVO_RS05040	HVO_0071	D4GYR6	DUF5783 family protein	Uncharacterized protein	529.827	1.29465	0.465025	2.78403	0.0053688	0.0294902	Coenocytes	Cytoplasmic	7.5	OTHER	GLOB	GLOB
WP_004044528.1	HVO_RS06605	HVO_0395	D4H021	hypothetical protein	WD40/YVTN domain protein	40.9067	-1.29412	0.50749	-2.55005	0.0107708	0.0432178	Cellularization	Extracellular	8.82	OTHER	GLOB	GLOB
WP_004045354.1	HVO_RS05870	HVO_0239	P43386	type I glutamate--ammonia ligase	Glutamine synthetase	9428.84	-1.29308	0.324901	-3.97992	6.89383e-05	0.00119976	Cellularization	Cytoplasmic	9.96	OTHER	GLOB	GLOB
WP_004043249.1	HVO_RS03360	HVO_A0336	D4GR13	ABC transporter ATP-binding protein	ABC-type transport system ATP-binding protein (Substrate D-galactose)	120.225	-1.29252	0.351341	-3.67882	0.000234319	0.00516897	Tissues	CytoplasmicMembrane	9.82	OTHER	GLOB	GLOB
WP_013034945.1	HVO_RS00560	HVO_B0116	D4GPB7	L-rhamnose 1-dehydrogenase	L-rhamnose 1-dehydrogenase	243.727	-1.29252	0.369133	-3.5015	0.000462648	0.00448234	Coenocytes	Cytoplasmic	9.96	OTHER	GLOB	GLOB
WP_004044587.1	HVO_RS06310	HVO_0334	M0I3H3	phosphoribosyltransferase family protein	Adenine phosphoribosyltransferase	713.893	1.29247	0.330764	3.90753	9.32455e-05	0.00129171	Coenocytes	Cytoplasmic	7.5	OTHER	GLOB	GLOB
WP_013035359.1	HVO_RS17035	HVO_2555	D4GTY7	30S ribosomal protein S17	Small ribosomal subunit protein uS17	11494.2	-1.29215	0.504694	-2.56026	0.0104595	0.0473379	Coenocytes	Cytoplasmic	7.5	OTHER	GLOB	GLOB
WP_013035304.1	HVO_RS06150	HVO_0300	D4GZS9	radical SAM protein	Radical SAM domain protein	3686.07	1.29154	0.337082	3.83152	0.000127353	0.00165345	Coenocytes	Cytoplasmic	7.5	OTHER	GLOB	GLOB
WP_004042854.1	HVO_RS17660	HVO_2683	D4GVN9	bifunctional metallophosphatase/5'-nucleotidase	5'-nucleotidase family hydrolase	112.692	-1.29124	0.460463	-2.80422	0.00504379	0.0447184	Tissues	Cellwall	9.31	OTHER	GLOB	GLOB
WP_004044539.1	HVO_RS20840	HVO_0384	D4H010	hypothetical protein	Uncharacterized protein	69.8615	1.29063	0.430626	2.99709	0.00272567	0.0300635	Tissues	Cytoplasmic	7.5	OTHER	GLOB	GLOB
WP_004044531.1	HVO_RS06590	HVO_0392	D4H018	cell division protein SepF	Cell division protein SepF	5654.5	1.29047	0.396515	3.25453	0.00113582	0.00893821	Cellularization	Cytoplasmic	7.5	OTHER	GLOB	GLOB
WP_004043493.1	HVO_RS11660	HVO_1442	D4GY44	ABC transporter permease	ABC-type transport system permease protein	356.385	-1.2892	0.424065	-3.04011	0.00236488	0.0149983	Cellularization	CytoplasmicMembrane	9.99	OTHER	TM	TM	multi-pass
WP_013035103.1	HVO_RS19800	HVO_A0130	D4GQG1	hypothetical protein	PIN domain-containing protein	1275.98	1.28894	0.4374	2.94681	0.00321067	0.0330767	Tissues	Cytoplasmic	7.5	OTHER	GLOB	GLOB
WP_004041799.1	HVO_RS13900	HVO_1920	D4GTE9	DASS family sodium-coupled anion symporter	DASS family transport protein	5645.98	-1.28799	0.435704	-2.95611	0.00311543	0.0183126	Cellularization	CytoplasmicMembrane	10	OTHER	TM	TM	multi-pass
WP_004040982.1	HVO_RS04665	HVO_A0629	D4GRT7	PAS domain-containing sensor histidine kinase	Sensor box histidine kinase	788.437	-1.28757	0.389051	-3.30952	0.000934558	0.00763486	Coenocytes	CytoplasmicMembrane	9.82	OTHER	TM	TM	multi-pass
WP_004043760.1	HVO_RS10375	HVO_1181	M0IBX3	phosphate uptake regulator PhoU	Transcriptional regulator	11267.8	1.28751	0.400889	3.21165	0.00131976	0.0100423	Cellularization	Cytoplasmic	7.5	OTHER	GLOB	GLOB
WP_004041569.1	HVO_RS12770	HVO_1679	M0IA63	UPF0058 family protein	Putative metal-binding protein	2588.53	1.28705	0.48727	2.64135	0.00825771	0.039852	Coenocytes	Cytoplasmic	7.5	OTHER	GLOB	GLOB
WP_004041932.1	HVO_RS14545	HVO_2046	D4GU60	low-salt glycan biosynthesis sulfotransferase Agl7	Low-salt glycan biosynthesis sulfotransferase Agl7	6854.61	1.28696	0.38707	3.32489	0.000884543	0.00733505	Coenocytes	Unknown		OTHER	GLOB	GLOB
WP_004042995.1	HVO_RS18000	HVO_2752	M0F483	elongation factor 1-beta	Elongation factor 1-beta	7984.68	1.28678	0.345396	3.72553	0.000194904	0.00230201	Coenocytes	Cytoplasmic	7.5	OTHER	GLOB	GLOB
WP_004044228.1	HVO_RS08105	HVO_0708	D4GT60	aminotransferase class IV	branched-chain-amino-acid transaminase	270.129	-1.28673	0.508882	-2.52855	0.0114535	0.0450661	Cellularization	Cytoplasmic	7.5	OTHER	GLOB	GLOB
WP_004041438.1	HVO_RS12195	HVO_1560	M0IED6	DUF555 domain-containing protein	UPF0212 protein C452_03032	1622.76	1.28672	0.366097	3.51469	0.00044026	0.0043418	Coenocytes	Cytoplasmic	7.5	OTHER	GLOB	GLOB
WP_013035538.1	HVO_RS20970	HVO_1780	D4GSA4	hypothetical protein	HTH domain protein	891.12	1.28542	0.379087	3.39083	0.000696802	0.01158	Tissues	Cytoplasmic	7.5	OTHER	GLOB	GLOB
WP_013035236.1	HVO_RS20640	HVO_2633	D4GUJ0	hypothetical protein	Uncharacterized protein	231.827	1.28508	0.489548	2.62503	0.00866419	0.0369162	Cellularization	Cytoplasmic	7.5	OTHER	GLOB	GLOB
WP_004041677.1	HVO_RS13310	HVO_1792	M0HZ18	Lrp/AsnC family transcriptional regulator	Transcriptional regulator	306.498	1.28386	0.444226	2.8901	0.00385119	0.0228816	Coenocytes	Cytoplasmic	7.5	OTHER	GLOB	GLOB
WP_004041991.1	HVO_RS14830	HVO_2108	M0HXV8	IclR family transcriptional regulator	ArcR family transcription regulator	244.914	1.28357	0.495472	2.59061	0.00958064	0.0446171	Coenocytes	Cytoplasmic	7.5	OTHER	GLOB	GLOB
WP_004044400.1	HVO_RS07260	HVO_0530	M0FFL6	ABC transporter substrate-binding protein	Putative sugar ABC transporter periplasmic substrate-binding protein	16705.2	-1.28266	0.445775	-2.87737	0.00401011	0.0235358	Coenocytes	Unknown		OTHER	GLOB	GLOB
WP_004043219.1	HVO_RS03210	HVO_A0303	D4GQY1	amidohydrolase family protein	Allantoinase	87.9968	1.28226	0.408376	3.13991	0.00168999	0.0213758	Tissues	Cytoplasmic	7.5	OTHER	GLOB	GLOB
WP_013035616.1	HVO_RS14885	HVO_2119	D4GUR6	hypothetical protein	DUF2892 family protein	32.927	-1.28197	0.438133	-2.92599	0.00343358	0.0194704	Cellularization	Unknown		OTHER	TM	TM	multi-pass
WP_144064049.1	HVO_RS20630			hypothetical protein		98.2591	1.28188	0.419997	3.05212	0.00227227	0.0145415	Cellularization	Cytoplasmic	7.5	OTHER	GLOB	GLOB
WP_004042289.1	HVO_RS21065	HVO_2400	D4GWP7	hypothetical protein	Small CPxCG-related zinc finger protein	221.601	1.28081	0.4142	3.09225	0.00198644	0.0134854	Cellularization	Cytoplasmic	7.5	OTHER	GLOB	GLOB
WP_144064044.1	HVO_RS15630	HVO_2274A	A0A1C9J6Z0	hypothetical protein	Uncharacterized protein	665.11	1.28058	0.407693	3.14104	0.00168352	0.0213668	Tissues	CytoplasmicMembrane	9.99	OTHER	TM	TM	multi-pass
WP_013035082.1	HVO_RS02240	HVO_A0081	D4GQB3	ISH3 family transposase	ISH3-type transposase ISH51	264.792	1.27959	0.455297	2.81045	0.00494724	0.0249693	Cellularization	Cytoplasmic	7.5	OTHER	GLOB	GLOB
WP_004042800.1	HVO_RS17560	HVO_2663	D4GV33	aldo/keto reductase	Oxidoreductase (Aldo-keto reductase family protein)	2975.77	1.27839	0.300889	4.24869	2.1502e-05	0.000508488	Cellularization	Cytoplasmic	7.5	OTHER	GLOB	GLOB
WP_004041523.1	HVO_RS12540	HVO_1633	M0ICE8	YlbF family regulator	YlbF family regulator	1190.03	1.27809	0.468689	2.72695	0.0063922	0.0329523	Coenocytes	Cytoplasmic	7.5	OTHER	GLOB	GLOB
WP_004043546.1	HVO_RS11415	HVO_1393	D4GXW2	hypothetical protein	30S ribosomal protein S1	461.209	-1.27657	0.385218	-3.3139	0.000920037	0.00754822	Coenocytes	Cytoplasmic	7.5	OTHER	GLOB	GLOB
WP_004044593.1	HVO_RS06290	HVO_0330	D4GZV9	DUF502 domain-containing protein	DUF502 family protein	1291.45	1.2765	0.285212	4.47563	7.61847e-06	0.000226073	Cellularization	CytoplasmicMembrane	9.75	OTHER	TM	TM	multi-pass
WP_004044593.1	HVO_RS06290	HVO_0330	D4GZV9	DUF502 domain-containing protein	DUF502 family protein	1291.45	1.27614	0.285099	4.47613	7.60072e-06	0.000176557	Coenocytes	CytoplasmicMembrane	9.75	OTHER	TM	TM	multi-pass
WP_004042233.1	HVO_RS15980	HVO_2343	D4GWJ2	DUF6149 family protein	Uncharacterized protein	211.065	1.27588	0.376997	3.38433	0.000713525	0.0117622	Tissues	Unknown		OTHER	GLOB	GLOB
WP_004044371.1	HVO_RS07400	HVO_0562	M0IAW2	ABC transporter permease subunit	Putative maltose ABC transporter permease	359.228	1.27432	0.360648	3.53342	0.000410213	0.00410858	Coenocytes	CytoplasmicMembrane	10	OTHER	TM	TM	multi-pass
WP_004045008.1	HVO_RS04825	HVO_0025	D4GYM0	sulfurtransferase	Putative thiosulfate sulfurtransferase	22515.3	1.27426	0.322352	3.95301	7.71742e-05	0.00111874	Coenocytes	Cytoplasmic	9.41	OTHER	GLOB	GLOB
WP_004044650.1	HVO_RS18395	HVO_2833	D4GX97	winged helix-turn-helix domain-containing protein	ArsR family transcription regulator	403.927	1.27397	0.292093	4.36153	1.29155e-05	0.000419868	Tissues	Unknown		OTHER	GLOB	GLOB
WP_013035148.1	HVO_RS03035	HVO_A0269	D4GQU6	anaerobic glycerol-3-phosphate dehydrogenase subunit GlpA	Anaerobic glycerol-3-phosphate dehydrogenase subunit A2	291.626	-1.27306	0.444453	-2.86432	0.00417903	0.0222946	Cellularization	Cytoplasmic_multiloc	8.61	OTHER	GLOB	GLOB
WP_004044068.1	HVO_RS08870	HVO_0869	D4GUL6	glutamate synthase large subunit	Glutamate synthase (Ferredoxin)	6448.42	1.27305	0.43248	2.9436	0.00324414	0.0199512	Coenocytes	Cytoplasmic	7.5	OTHER	GLOB	GLOB
WP_004043292.1	HVO_RS20775	HVO_A0393	D4GR59	hypothetical protein	Uncharacterized protein	458.555	1.27218	0.469881	2.70745	0.00678024	0.0313614	Cellularization	Cytoplasmic	7.5	OTHER	GLOB	GLOB
WP_004041618.1	HVO_RS13045	HVO_1734	D4H073	hypothetical protein	Uncharacterized protein	3697.62	1.27207	0.367243	3.46385	0.000532505	0.00492565	Coenocytes	Cytoplasmic	7.5	OTHER	GLOB	GLOB
WP_004044314.1	HVO_RS07685	HVO_0620	L5NR13	type II/IV secretion system ATPase subunit	Type IV pilus biogenesis complex ATPase subunit	164.393	-1.27155	0.41534	-3.06147	0.0022025	0.0148217	Coenocytes	CytoplasmicMembrane	9.82	OTHER	GLOB	GLOB
WP_004041044.1	HVO_RS00540	HVO_B0111	D4GPB3	L-rhamnonate dehydratase	L-rhamnonate dehydratase	1036.29	-1.27125	0.348652	-3.64618	0.000266167	0.00294925	Coenocytes	Cytoplasmic	7.5	OTHER	GLOB	GLOB
WP_004040946.1	HVO_RS04485	HVO_A0589	M0HXT5	helix-turn-helix domain-containing protein	Transcription regulator	2152.16	1.27093	0.378952	3.35381	0.000797079	0.00687592	Cellularization	Cytoplasmic	7.5	OTHER	GLOB	GLOB
WP_004041259.1	HVO_RS01355	HVO_B0279	D4GPS6	class I SAM-dependent methyltransferase	S-adenosylmethionine-dependent methyltransferase	954.546	1.27037	0.374498	3.39218	0.000693384	0.00624694	Cellularization	Cytoplasmic	7.5	OTHER	GLOB	GLOB
WP_004042125.1	HVO_RS15450	HVO_2236	D4GVV2	winged helix-turn-helix domain-containing protein	ArsR family transcription regulator	424.602	1.27025	0.508049	2.50025	0.0124104	0.047558	Cellularization	Cytoplasmic	7.5	OTHER	GLOB	GLOB
WP_004041306.1	HVO_RS01130	HVO_B0230	M0IG61	carbohydrate ABC transporter permease	Sugar ABC transporter permease	132.549	-1.26836	0.492924	-2.57313	0.0100783	0.0462643	Coenocytes	CytoplasmicMembrane	10	OTHER	TM	TM	multi-pass
WP_004041107.1	HVO_RS00225	HVO_B0047	D4GP49	ABC transporter substrate-binding protein	ABC-type transport system periplasmic substrate-binding protein	10413.5	1.26811	0.340229	3.72724	0.000193587	0.00229979	Coenocytes	Extracellular	8.82	TATLIPO	SP	SP
WP_004043756.1	HVO_RS10395	HVO_1185	M0IDM5	hypothetical protein	Uncharacterized protein	598.121	1.26737	0.404535	3.13292	0.00173079	0.0122453	Cellularization	CytoplasmicMembrane	9.75	OTHER	TM	TM	multi-pass
WP_004043606.1	HVO_RS11115	HVO_1332	M0IBD6	hypothetical protein	Uncharacterized protein	612.152	1.26673	0.377554	3.35511	0.000793325	0.00685888	Cellularization	Unknown		OTHER	GLOB	GLOB
WP_004041760.1	HVO_RS13715	HVO_1878	D4GSY0	NAD+ synthase	NH(3)-dependent NAD(+) synthetase	3231.93	-1.26481	0.338931	-3.73176	0.000190145	0.00239873	Cellularization	Cytoplasmic	7.5	OTHER	GLOB	GLOB
WP_013035225.1	HVO_RS02985	HVO_A0257	D4GQT6	orc1/cdc6 family replication initiation protein	ORC1-type DNA replication protein	1594.19	1.26437	0.428018	2.95402	0.00313667	0.0184094	Cellularization	Cytoplasmic	7.5	OTHER	GLOB	GLOB
WP_004043634.1	HVO_RS10975	HVO_1303	M0I992	HTH-type transcriptional regulator LrpA1	AsnC family transcriptional regulator	486.599	1.26362	0.313744	4.02755	5.63604e-05	0.00103984	Cellularization	Unknown		OTHER	GLOB	GLOB
WP_004041880.1	HVO_RS14300	HVO_1999	D4GTM7	methyl-accepting chemotaxis protein	Transducer protein Htr7	329.682	-1.26318	0.508862	-2.48236	0.0130515	0.0488283	Cellularization	CytoplasmicMembrane	10	OTHER	TM	TM	multi-pass
WP_004044306.1	HVO_RS07730	HVO_0629	D4GSM5	ABC transporter permease	ABC-type transport system permease protein (Probable substrate dipeptide/oligopeptide)	3862.91	-1.26316	0.431418	-2.92793	0.00341228	0.0207536	Coenocytes	CytoplasmicMembrane	10	OTHER	TM	TM	multi-pass
WP_004043900.1	HVO_RS09700	HVO_1041	D4GVL7	MBL fold metallo-hydrolase	Beta-lactamase domain protein	138.728	-1.26227	0.462591	-2.7287	0.00635841	0.0328743	Coenocytes	Cytoplasmic	7.5	OTHER	GLOB	GLOB
WP_004044482.1	HVO_RS06825	HVO_0442	M0I2D8	DUF5786 family protein	Death domain-associated protein	3403.94	1.26184	0.462942	2.72571	0.00641636	0.0330327	Coenocytes	Cytoplasmic	7.5	OTHER	GLOB	GLOB
WP_004044057.1	HVO_RS08920	HVO_0880	D4GUU7	coiled-coil protein	Phosphoserine phosphatase	77668.7	1.26125	0.433224	2.91131	0.00359919	0.0200556	Cellularization	Cytoplasmic	7.5	OTHER	GLOB	GLOB
WP_013035100.1	HVO_RS01915	HVO_A0011	D4GQ43	helix-turn-helix domain-containing protein	ArsR family transcription regulator	2867.3	1.26066	0.424908	2.9669	0.00300815	0.0178728	Cellularization	Cytoplasmic	7.5	OTHER	GLOB	GLOB
WP_004041337.1	HVO_RS00970	HVO_B0197	O34182	iron ABC transporter permease	Iron ABC transporter permease	5289.73	1.25926	0.400091	3.14744	0.00164705	0.0210481	Tissues	CytoplasmicMembrane	10	OTHER	TM	TM	multi-pass
WP_049914703.1	HVO_RS00100	HVO_B0022	D4GP23	ABC transporter permease	ABC-type transport system permease protein (Probable substrate dipeptide/oligopeptide)	103.444	-1.25891	0.426974	-2.94844	0.00319377	0.0186311	Cellularization	CytoplasmicMembrane	10	OTHER	TM	TM	multi-pass
WP_013034978.1	HVO_RS00415	HVO_B0086	D4GP88	sulfatase-like hydrolase/transferase	AlkP-core domain protein	94.8493	-1.2584	0.445899	-2.82217	0.00476996	0.0269691	Coenocytes	Cytoplasmic	9.96	OTHER	GLOB	GLOB
WP_004041548.1	HVO_RS12665	HVO_1657	D4GZM2	phosphoribosylamine--glycine ligase	Phosphoribosylamine--glycine ligase	5933.75	1.25742	0.391536	3.2115	0.00132042	0.0100423	Cellularization	Cytoplasmic	7.5	OTHER	GLOB	GLOB
WP_004043429.1	HVO_RS11970	HVO_1506	M0IDC2	ketol-acid reductoisomerase	Ketol-acid reductoisomerase (NADP(+))	594.097	-1.25643	0.473145	-2.65548	0.00791955	0.0386065	Coenocytes	Cytoplasmic	9.96	OTHER	GLOB	GLOB
WP_004043328.1	HVO_RS19995	HVO_A0419	D4GR83	nucleotidyltransferase domain-containing protein	HTH domain protein	1319.58	1.25618	0.385358	3.25978	0.00111497	0.00873848	Coenocytes	Cytoplasmic	7.5	OTHER	GLOB	GLOB
WP_004044248.1	HVO_RS08005	HVO_0687	D4GT26	amidohydrolase	Peptidase M20 domain-containing protein 2	560.27	-1.25458	0.422999	-2.96592	0.00301778	0.0179024	Cellularization	Cytoplasmic	7.5	OTHER	GLOB	GLOB
WP_004042100.1	HVO_RS15325	HVO_2208	M0GVQ5	hypothetical protein	Uncharacterized protein	340.882	1.25452	0.357308	3.51102	0.000446386	0.00447081	Cellularization	CytoplasmicMembrane	9.99	OTHER	TM	TM	multi-pass
WP_004040984.1	HVO_RS04675	HVO_A0631	M0HXI3	hypothetical protein	Uncharacterized protein	1076.56	1.25372	0.37521	3.34139	0.000833609	0.00703369	Cellularization	Cytoplasmic	7.5	OTHER	GLOB	GLOB
WP_004040855.1	HVO_RS04090	HVO_A0503	D4GRG5	amidohydrolase family protein	Amidohydrolase domain protein	2408.23	-1.25304	0.464982	-2.69482	0.00704268	0.0352225	Coenocytes	Cytoplasmic	7.5	OTHER	GLOB	GLOB
WP_004044124.1	HVO_RS08595	HVO_0812	D4GUD0	phosphoenolpyruvate synthase	Phosphoenolpyruvate synthase	6437.97	-1.25293	0.387898	-3.23004	0.00123773	0.00953901	Cellularization	Cytoplasmic	9.96	OTHER	GLOB	GLOB
WP_004041537.1	HVO_RS12610	HVO_1646	D4GZ74	cytochrome c oxidase subunit II	Cox-type terminal oxidase subunit II	369.076	-1.25227	0.365993	-3.42158	0.000622581	0.00562219	Coenocytes	CytoplasmicMembrane	10	OTHER	SP+TM	SP+TM	multi-pass
WP_004045278.1	HVO_RS05505	HVO_0164	M0I1K0	hypothetical protein	YapH protein	1067.71	-1.25202	0.293671	-4.26334	2.01394e-05	0.000371567	Coenocytes	CytoplasmicMembrane	9.99	OTHER	TM	TM	multi-pass
WP_144064060.1	HVO_RS19390	HVO_C0025	D4H0B3	hypothetical protein	Halobacterial output domain-containing protein	460.039	1.25169	0.455721	2.74661	0.00602138	0.0318472	Coenocytes	Cytoplasmic	7.5	OTHER	GLOB	GLOB
WP_004042083.1	HVO_RS15240	HVO_2191	D4GVC4	formyltetrahydrofolate deformylase	Formyltetrahydrofolate deformylase	879.475	1.25149	0.37092	3.37401	0.000740817	0.00644829	Coenocytes	Cytoplasmic	7.5	OTHER	GLOB	GLOB
WP_004041630.1	HVO_RS13105	HVO_1746	D4H085	DUF2800 domain-containing protein	DUF2800 family protein	1703.9	1.2514	0.486748	2.57095	0.0101421	0.0411229	Cellularization	Cytoplasmic	7.5	OTHER	GLOB	GLOB
WP_004042745.1	HVO_RS17405	HVO_2631	D4GUI6	hypothetical protein	Uncharacterized protein	100.58	-1.25009	0.322275	-3.87895	0.000104907	0.0016444	Cellularization	Cytoplasmic	7.5	OTHER	GLOB	GLOB
WP_004045199.1	HVO_RS05210	HVO_0107	M0I5U5	Fe-S cluster assembly sulfur transfer protein SufU	FeS assembly protein SufA	1812.29	1.24982	0.487904	2.56161	0.0104188	0.0472092	Coenocytes	Cytoplasmic	7.5	OTHER	GLOB	GLOB
WP_004044676.1	HVO_RS18530	HVO_2860	D4GXF8	YcaO-like family protein	DUF181 family protein	357.216	-1.24975	0.450491	-2.77419	0.00553397	0.0268753	Cellularization	Cytoplasmic	7.5	OTHER	GLOB	GLOB
WP_004042745.1	HVO_RS17405	HVO_2631	D4GUI6	hypothetical protein	Uncharacterized protein	100.58	-1.24969	0.319862	-3.90697	9.34612e-05	0.00129171	Coenocytes	Cytoplasmic	7.5	OTHER	GLOB	GLOB
WP_004041629.1	HVO_RS13100	HVO_1745	D4H084	helix-hairpin-helix domain-containing protein	Uncharacterized protein	13896.7	1.24902	0.333354	3.74684	0.000179075	0.00230171	Cellularization	Cytoplasmic	7.5	OTHER	GLOB	GLOB
WP_013035318.1	HVO_RS05995	HVO_0266	D4GZL2	type II toxin-antitoxin system HicA family toxin	UPF0395 family protein	1015.7	1.24853	0.445772	2.80083	0.00509706	0.0255841	Cellularization	Cytoplasmic	7.5	OTHER	GLOB	GLOB
WP_004044619.1	HVO_RS06170	HVO_0304	D4GZT3	electron transfer flavoprotein subunit alpha/FixB family protein	Electron transfer flavoprotein alpha subunit	3982.04	-1.24825	0.477976	-2.61153	0.00901393	0.0425431	Coenocytes	Unknown		OTHER	GLOB	GLOB
WP_004044045.1	HVO_RS08980	HVO_0893	D4GUW0	methylmalonyl-CoA mutase family protein	Methylmalonyl-CoA mutase subunit A	4052.18	-1.2479	0.438655	-2.84484	0.00444342	0.0254968	Coenocytes	Cytoplasmic	7.5	OTHER	GLOB	GLOB
WP_013035638.1	HVO_RS08220	HVO_0733	D4GTA4	transcription initiation factor IIB	Transcription initiation factor IIB	4109.42	1.24731	0.429217	2.90602	0.00366058	0.0360207	Tissues	Unknown		OTHER	GLOB	GLOB
WP_004042153.1	HVO_RS15595	HVO_2267	D4GVY3	hypothetical protein	Uncharacterized protein	2827.66	1.24713	0.394523	3.16112	0.00157166	0.0113702	Cellularization	Cytoplasmic	7.5	OTHER	TM	TM	multi-pass
WP_004042204.1	HVO_RS15830	HVO_2312	M0G4B1	NAD(P)-dependent oxidoreductase	precorrin-2 dehydrogenase	256.933	-1.24695	0.387709	-3.2162	0.00129899	0.0176987	Tissues	Cytoplasmic	7.5	OTHER	GLOB	GLOB
WP_004040895.1	HVO_RS04285	HVO_A0546	M0HYW7	glucose 1-dehydrogenase	Short-chain family oxidoreductase	51.389	-1.24635	0.416684	-2.99112	0.0027796	0.0169323	Cellularization	Cytoplasmic	9.96	OTHER	GLOB	GLOB
WP_004041182.1	HVO_RS01720	HVO_B0356	D4GQ03	hypothetical protein	DUF2617 family protein	478.496	-1.24584	0.462804	-2.69194	0.00710386	0.0324099	Cellularization	Cytoplasmic	7.5	OTHER	GLOB	GLOB
WP_004041399.1	HVO_RS20145	HVO_1522	D4GYG5	FkbM family methyltransferase	Hexuronic acid methyltransferase AglP	4233.25	1.2457	0.425827	2.92537	0.00344049	0.019481	Cellularization	Cytoplasmic	7.5	OTHER	GLOB	GLOB
WP_013035210.1	HVO_RS03470	HVO_A0362	D4GR31	PQQ-binding-like beta-propeller repeat protein	PQQ repeat protein	678.327	1.24556	0.359883	3.46101	0.000538154	0.0052256	Cellularization	Unknown		TATLIPO	SP	SP
WP_004041935.1	HVO_RS14560	HVO_2049	D4GU63	low-salt glycan biosynthesis hexosyltransferase Agl10	Low-salt glycan biosynthesis hexosyltransferase Agl10	3949.65	1.24544	0.45281	2.75048	0.00595087	0.0283291	Cellularization	Unknown		OTHER	GLOB	GLOB
WP_144064042.1	HVO_RS20605	HVO_2253	D4GVW9	hypothetical protein	Uncharacterized protein	492.291	1.24543	0.390574	3.1887	0.00142912	0.0107631	Coenocytes	Cytoplasmic	7.5	OTHER	GLOB	GLOB
WP_004062178.1	HVO_RS03710	HVO_A0418	D4GQE6	transcriptional regulator	HTH domain protein	1482.04	1.2429	0.443643	2.80159	0.00508517	0.0448712	Tissues	Cytoplasmic	7.5	OTHER	GLOB	GLOB
WP_004041985.1	HVO_RS14800	HVO_2102	D4GUP9	PTS sugar transporter subunit IIA	Phosphotransferase system component IIA	100.21	1.24277	0.482659	2.57485	0.0100284	0.0407477	Cellularization	Cytoplasmic	7.5	OTHER	GLOB	GLOB
WP_013035420.1	HVO_RS20315	HVO_2825	D4GX76	hypothetical protein	Uncharacterized protein	217.347	-1.24246	0.340492	-3.64901	0.000263253	0.00305754	Cellularization	Unknown		OTHER	GLOB	GLOB
WP_004041541.1	HVO_RS12630	HVO_1650	D4GZ78	polyphosphate kinase 1	Polyphosphate kinase	3693.04	1.24241	0.242152	5.1307	2.88672e-07	1.1717e-05	Coenocytes	CytoplasmicMembrane	9.82	OTHER	GLOB	GLOB
WP_004044600.1	HVO_RS20825	HVO_0323	D4GZV2	hypothetical protein	Sulfite exporter TauE/SafE family protein	449.471	1.24189	0.420191	2.95553	0.00312137	0.0194129	Coenocytes	CytoplasmicMembrane	9.75	OTHER	TM	TM	single-pass
WP_004041700.1	HVO_RS13425	HVO_1817	D4GSE1	hypothetical protein	Integral membrane protein	130.051	-1.24159	0.43096	-2.88099	0.00396431	0.023338	Coenocytes	CytoplasmicMembrane	9.99	OTHER	TM	TM	multi-pass
WP_004042129.1	HVO_RS15470	HVO_2240	D4GVV6	helix-hairpin-helix domain-containing protein	Helix-hairpin-helix domain-containing protein	163.325	-1.24097	0.438275	-2.83149	0.00463322	0.0425018	Tissues	Cytoplasmic	7.5	OTHER	GLOB	GLOB
WP_004043011.1	HVO_RS18060	HVO_2764	L9V5U5	ABC transporter permease	Putative dipeptides/oligopeptides ABC transporter permease	173.719	1.24096	0.406148	3.05543	0.00224735	0.0262735	Tissues
WP_004042130.1	HVO_RS15475	HVO_2241	D4GVV7	hypothetical protein	Uncharacterized protein	258.052	-1.24025	0.461846	-2.68542	0.00724378	0.0328226	Cellularization	CytoplasmicMembrane	9.75	OTHER	TM	GLOB
WP_004050879.1	HVO_RS01855	HVO_D0004A	M0DJT6	hypothetical protein	Small CPxCG-related zinc finger protein	113.367	1.24	0.475963	2.60524	0.00918087	0.0385162	Cellularization	Cytoplasmic	7.5	OTHER	GLOB	GLOB
WP_013035722.1	HVO_RS19605	HVO_C0080	D4H0G0	IS630-like element ISHvo8 family transposase	ISH16-type transposase ISHvo8	202.992	1.2397	0.486026	2.55069	0.0107509	0.0431829	Cellularization	Cytoplasmic	7.5	OTHER	GLOB	GLOB
WP_004043678.1	HVO_RS10765	HVO_1261	D4GX72	BatA and WFA domain-containing protein	Aerotolerance regulator N-terminal domain-containing protein	255.739	-1.23904	0.450638	-2.74953	0.00596811	0.0316113	Coenocytes	CytoplasmicMembrane	9.75	OTHER	TM	TM	multi-pass
WP_004045083.1	HVO_RS04980	HVO_0058	D4GYQ3	oligopeptide/dipeptide ABC transporter ATP-binding protein	ABC-type transport system ATP-binding protein (Probable substrate dipeptide/oligopeptide)	4144.02	-1.23877	0.401362	-3.08641	0.00202589	0.0135328	Cellularization	CytoplasmicMembrane	9.82	OTHER	GLOB	GLOB
WP_004041902.1	HVO_RS14395	HVO_2018	D4GU31	hypothetical protein	Uncharacterized protein	1138.11	1.23822	0.493721	2.50793	0.012144	0.0468741	Cellularization	Cytoplasmic	7.5	OTHER	GLOB	GLOB
WP_004044282.1	HVO_RS07845	HVO_0654	M0IAL3	hypothetical protein	50S ribosomal protein L37Ae	6523.99	1.23787	0.444113	2.78728	0.00531529	0.0293796	Coenocytes	Cytoplasmic	9.65	OTHER	GLOB	GLOB
WP_004043689.1	HVO_RS10725	HVO_1252	D4GX57	hypothetical protein	Small CPxCG-related zinc finger protein	201.616	1.23749	0.424002	2.9186	0.00351604	0.0350555	Tissues	Cytoplasmic	7.5	OTHER	GLOB	GLOB
WP_004041777.1	HVO_RS13795	HVO_1896	M0HUX1	30S ribosomal protein S24e	Small ribosomal subunit protein eS24	8391.28	1.23717	0.402345	3.0749	0.00210577	0.0138801	Cellularization	Cytoplasmic	7.5	OTHER	GLOB	GLOB
	HVO_RS13865	HVO_1911		ferredoxin--nitrite reductase		268.038	-1.23671	0.305106	-4.05337	5.04849e-05	0.00079429	Coenocytes
WP_004045267.1	HVO_RS05455	HVO_0154	D4GZ98	hypothetical protein	Lipoprotein	91.9594	1.23575	0.447907	2.75895	0.00579872	0.0486254	Tissues	Cytoplasmic	7.5	TATLIPO	SP	SP
WP_218623629.1	HVO_RS00410	HVO_B0085	D4GP87	glycosyl hydrolase family 28 protein	Glycoside hydrolase domain protein	262.748	-1.23388	0.342912	-3.59823	0.000320384	0.00652387	Tissues
WP_004044738.1	HVO_RS18795	HVO_2914	D4GXS4	hypothetical protein	Uncharacterized protein	426.38	-1.23366	0.348264	-3.5423	0.000396647	0.00767232	Tissues	Cytoplasmic	7.5	OTHER	GLOB	GLOB
WP_004041947.1	HVO_RS14615	HVO_2062	D4GU75	type IV pilin N-terminal domain-containing protein	Pilin PilA	68448.7	1.2334	0.40238	3.06527	0.00217471	0.0141245	Cellularization	Extracellular	8.82	OTHER	TM	SP+TM	single-pass
WP_004041850.1	HVO_RS14155	HVO_1971	D4GTK0	CDP-alcohol phosphatidyltransferase family protein	CDP-alcohol 1-archaetidyltransferase	246.234	1.233	0.328981	3.74795	0.000178289	0.00230171	Cellularization	CytoplasmicMembrane	9.99	OTHER	TM	TM	multi-pass
WP_004044900.1	HVO_RS19195	HVO_2995	D4GY89	ferredoxin Fer	Ferredoxin (2Fe-2S)	32569.1	1.23296	0.47705	2.58456	0.00975042	0.0399975	Cellularization	Cytoplasmic	7.5	OTHER	GLOB	GLOB
WP_004041399.1	HVO_RS20145	HVO_1522	D4GYG5	FkbM family methyltransferase	Hexuronic acid methyltransferase AglP	4233.25	1.23285	0.425806	2.89533	0.00378762	0.0226085	Coenocytes	Cytoplasmic	7.5	OTHER	GLOB	GLOB
WP_004044427.1	HVO_RS07090	HVO_0494	D4GS34	hypothetical protein	Lipoprotein	306.567	-1.23254	0.381411	-3.23153	0.00123129	0.0172183	Tissues	Unknown		LIPO	SP	SP
WP_004043826.1	HVO_RS10040	HVO_1111	D4GW45	vitamin B12 ABC transporter permease BtuC	ABC-type transport system permease protein (Probable substrate cobalamin)	281.267	-1.23253	0.377717	-3.2631	0.001102	0.00874344	Cellularization	CytoplasmicMembrane	10	OTHER	TM	TM	multi-pass
WP_004041856.1	HVO_RS14185	HVO_1977	Q8U4T8	hypothetical protein	Uncharacterized protein	2277.35	-1.2324	0.443391	-2.77949	0.00544438	0.0267093	Cellularization	Unknown		OTHER	GLOB	GLOB
WP_004042012.1	HVO_RS14930	HVO_2128	D4GUS5	M20 family metallo-hydrolase	Amidase (Hydantoinase/carbamoylase family)	24.8916	-1.23169	0.47014	-2.61984	0.00879718	0.041873	Coenocytes	Unknown		OTHER	GLOB	GLOB
WP_004041456.1	HVO_RS12275	HVO_1576	D4GZ05	NAD-dependent epimerase/dehydratase family protein	GalE family epimerase/dehydratase	1203.92	1.22992	0.39096	3.14589	0.00165584	0.01189	Cellularization	Cytoplasmic	7.5	OTHER	GLOB	GLOB
WP_004045081.1	HVO_RS04975	HVO_0057	D4GYQ2	hypothetical protein	Uncharacterized protein	1051.36	-1.22972	0.362085	-3.39623	0.000683219	0.0061988	Cellularization	CytoplasmicMembrane	9.99	OTHER	TM	TM	multi-pass
WP_004043874.1	HVO_RS09815	HVO_1066	D4GVQ1	Na+/H+ antiporter subunit D	Mrp-type sodium/proton antiporter system subunit D1	2122.9	-1.22891	0.494173	-2.48679	0.0128901	0.0484445	Cellularization	CytoplasmicMembrane	10	OTHER	TM	TM	multi-pass
WP_004044704.1	HVO_RS18665	HVO_2887	D4GXL6	mechanosensitive ion channel family protein	Mechanosensitive channel protein MscS	212.189	-1.22879	0.359038	-3.42245	0.000620587	0.0106972	Tissues	CytoplasmicMembrane	10	OTHER	TM	TM	multi-pass
WP_004044002.1	HVO_RS09215	HVO_0943	M0GNW3	hypothetical protein	Ba3-type terminal oxidase subunit CbaD	3132.96	-1.22879	0.444229	-2.76611	0.00567289	0.0273092	Cellularization	Cytoplasmic	7.5	OTHER	TM	TM	single-pass
WP_004058105.1	HVO_RS21265		I3R1J8	NifU family protein	NifU domain-containing protein	1703.8	1.22869	0.410555	2.99276	0.00276466	0.0178868	Coenocytes	Cytoplasmic	7.5	OTHER	GLOB	GLOB
WP_004041575.1	HVO_RS12800	HVO_1685	D4GZP9	alpha/beta hydrolase family protein	Alpha/beta hydrolase fold protein	413.452	-1.2281	0.371505	-3.30574	0.000947263	0.00787208	Cellularization	Cytoplasmic	7.5	OTHER	GLOB	GLOB
WP_013035682.1	HVO_RS19490	HVO_C0053	D4H0E0	IS4 family transposase	ISH5-type transposase ISHvo11	571.256	1.22806	0.382363	3.21176	0.00131927	0.0100423	Cellularization	Cytoplasmic	7.5	OTHER	GLOB	GLOB
WP_013035494.1	HVO_RS20265	HVO_2271	D4GVY7	restriction endonuclease subunit S	Type I site-specific deoxyribonuclease subunit RmeS	2006.94	1.2276	0.472054	2.60056	0.00930724	0.043666	Coenocytes	Cytoplasmic	7.5	OTHER	GLOB	GLOB
WP_236995493.1	HVO_RS21295			hypothetical protein		547.991	1.22747	0.46165	2.65888	0.00784005	0.0383159	Coenocytes	Cytoplasmic	7.5	OTHER	GLOB	GLOB
WP_004043788.1	HVO_RS10230	HVO_1150	D4GWB4	IS200/IS605-like element ISHal1 family transposase	IS200-type transposase HfIRS11	13093	1.22679	0.42057	2.91696	0.0035346	0.0213962	Coenocytes	Cytoplasmic	7.5	OTHER	GLOB	GLOB
WP_004043454.1	HVO_RS11850	HVO_1481	M0ICU2	universal stress protein	UspA domain-containing protein	6437.72	-1.22667	0.375875	-3.26351	0.00110042	0.00867475	Coenocytes	Cytoplasmic	9.96	OTHER	GLOB	GLOB
WP_004044323.1	HVO_RS07640	HVO_0611	D4GSK7	tripartite tricarboxylate transporter permease	DUF112 family protein	156.299	-1.22666	0.395254	-3.10347	0.00191263	0.0232153	Tissues	CytoplasmicMembrane	9.99	OTHER	TM	TM	multi-pass
WP_004045389.1	HVO_RS05990	HVO_0265	D4GZL1	hypothetical protein	Type II toxin-antitoxin system HicB family antitoxin	701.074	1.22651	0.441795	2.77619	0.0055	0.0268117	Cellularization	Cytoplasmic	7.5	OTHER	GLOB	GLOB
WP_004044541.1	HVO_RS06545	HVO_0382	L5N0I1	hypothetical protein	Gp13	73.0018	1.22639	0.392092	3.12782	0.00176106	0.0218476	Tissues	Cytoplasmic	7.5	OTHER	GLOB	GLOB
WP_013035348.1	HVO_RS15640	HVO_2276	D4GVZ2	hypothetical protein	ATP-binding protein	1773.17	1.22592	0.40388	3.03536	0.00240249	0.0151869	Cellularization	Cytoplasmic	7.5	OTHER	GLOB	GLOB
WP_004044201.1	HVO_RS08230	HVO_0736	D4GTA8	DUF302 domain-containing protein	DUF302 family protein	1520.59	1.22527	0.299804	4.0869	4.37174e-05	0.000847107	Cellularization	Cytoplasmic	7.5	OTHER	GLOB	GLOB
WP_236995486.1	HVO_RS11545	HVO_1419	D4GY03	helix-turn-helix domain-containing protein	HTH-10 family transcription regulator	929.686	1.2232	0.416241	2.93868	0.00329614	0.0190498	Cellularization	Cytoplasmic	7.5	OTHER	GLOB	GLOB
WP_004042142.1	HVO_RS15540	HVO_2255	D4GVX1	hypothetical protein	GIY-YIG nuclease family protein	579.665	1.22304	0.425177	2.87654	0.00402056	0.0235612	Coenocytes	Cytoplasmic	7.5	OTHER	GLOB	GLOB
WP_004044428.1	HVO_RS07085	HVO_0493	L5NXI8	helix-turn-helix domain-containing protein	ArsR family transcriptional regulator	4410.5	-1.22221	0.371174	-3.29282	0.000991865	0.00810485	Cellularization	Cytoplasmic	7.5	OTHER	GLOB	GLOB
WP_004042253.1	HVO_RS16080	HVO_2364	D4GWL2	KaiC domain-containing protein	KaiC-type circadian clock protein CirB	1861.72	1.22178	0.2448	4.99095	6.00815e-07	2.85464e-05	Tissues	Cytoplasmic	7.5	OTHER	GLOB	GLOB
WP_004043974.1	HVO_RS09345	HVO_0970	D4GV77	type III ribulose-bisphosphate carboxylase	Ribulose bisphosphate carboxylase	1557.67	1.22177	0.327657	3.72879	0.000192402	0.00448453	Tissues	Cytoplasmic	7.5	OTHER	GLOB	GLOB
WP_013035252.1	HVO_RS15735	HVO_2292	D4GWF0	AAA family ATPase	Orc1-type DNA replication protein	73.3219	1.21935	0.492523	2.47572	0.0132966	0.049682	Cellularization	Cytoplasmic	7.5	OTHER	GLOB	GLOB
WP_013035611.1	HVO_RS05975	HVO_0263	D4GZK8	ISH3-like element ISH51 family transposase	ISH3-type transposase ISH51	313.767	1.21918	0.473771	2.57336	0.0100715	0.0462643	Coenocytes	Cytoplasmic	7.5	OTHER	GLOB	GLOB
WP_236995493.1	HVO_RS21295			hypothetical protein		547.991	1.21854	0.46182	2.63857	0.00832574	0.0358656	Cellularization	Cytoplasmic	7.5	OTHER	GLOB	GLOB
WP_004043431.1	HVO_RS11960	HVO_1504	Q7ZAG7	3-isopropylmalate dehydratase large subunit	3-isopropylmalate dehydratase large subunit	947.437	-1.21777	0.456697	-2.66646	0.00766543	0.0376055	Coenocytes	Cytoplasmic	9.96	OTHER	GLOB	GLOB
WP_004042558.1	HVO_RS16965	HVO_2541	Q977V3	preprotein translocase subunit SecY	Protein translocase subunit SecY	34411	-1.21767	0.402643	-3.02419	0.00249296	0.0156561	Cellularization	CytoplasmicMembrane	10	OTHER	TM	TM	multi-pass
WP_004043811.1	HVO_RS10110	HVO_1126	D4GW74	globin-coupled sensor protein	Transducer protein HemAT	246.163	-1.21759	0.338119	-3.60108	0.000316898	0.00652387	Tissues	Cytoplasmic	9.96	OTHER	GLOB	GLOB
WP_004041246.1	HVO_RS01420	HVO_B0293	L5NVL9	sugar ABC transporter permease	sn-glycerol-3-phosphate transport system permease protein UgpA	221.817	1.21739	0.344363	3.53518	0.000407501	0.00410858	Coenocytes	CytoplasmicMembrane	10	OTHER	TM	TM	multi-pass
WP_013035627.1	HVO_RS07010	HVO_0478	D4GS18	type II glyceraldehyde-3-phosphate dehydrogenase	Glyceraldehyde-3-phosphate dehydrogenase	2876.26	-1.21496	0.327087	-3.71448	0.000203621	0.00252464	Cellularization	Cytoplasmic	9.96	OTHER	GLOB	GLOB
WP_004044165.1	HVO_RS08400	HVO_0772	M0I6B9	winged helix-turn-helix domain-containing protein	Putative sugar kinase	1299.69	1.21441	0.470734	2.57982	0.00988504	0.0456488	Coenocytes	Cytoplasmic	7.5	OTHER	GLOB	GLOB
WP_004043683.1	HVO_RS10740	HVO_1256	D4GX63	DUF58 domain-containing protein	DUF58 domain-containing protein	287.074	-1.21425	0.43502	-2.79124	0.00525059	0.0291313	Coenocytes	Cytoplasmic	7.5	OTHER	GLOB	GLOB
WP_004042554.1	HVO_RS16960	HVO_2540	D4GTX2	hypothetical protein	Uncharacterized protein	79.7671	-1.21328	0.359578	-3.37419	0.000740338	0.0121111	Tissues	Cytoplasmic	7.5	OTHER	GLOB	GLOB
WP_004044327.1	HVO_RS07620	HVO_0607	M0I6U7	tripartite tricarboxylate transporter substrate binding protein	Tripartite tricarboxylate transporter substrate binding protein	143.761	-1.21214	0.316819	-3.82596	0.000130264	0.00192052	Cellularization	Unknown		TATLIPO	SP	SP
WP_004044634.1	HVO_RS06095	HVO_0289	D4GZR8	DUF5814 domain-containing protein	Helicase	1891.53	1.2113	0.313874	3.8592	0.000113758	0.00174761	Cellularization	Cytoplasmic	9.96	OTHER	GLOB	GLOB
WP_004044868.1	HVO_RS19135	HVO_2983	M0I2K1	YigZ family protein	YigZ family protein	438.948	1.21089	0.327197	3.70079	0.000214927	0.00485682	Tissues	Cytoplasmic	7.5	OTHER	GLOB	GLOB
WP_004042373.1	HVO_RS21070	HVO_2459	D4GT47	hypothetical protein	Preprotein translocase subunit TatA	158.889	1.21013	0.441103	2.74341	0.00608043	0.0287558	Cellularization	CytoplasmicMembrane	9.75	OTHER	TM	TM	single-pass
WP_013035304.1	HVO_RS06150	HVO_0300	D4GZS9	radical SAM protein	Radical SAM domain protein	3686.07	1.20979	0.337124	3.58856	0.000332505	0.00362186	Cellularization	Cytoplasmic	7.5	OTHER	GLOB	GLOB
WP_004044704.1	HVO_RS18665	HVO_2887	D4GXL6	mechanosensitive ion channel family protein	Mechanosensitive channel protein MscS	212.189	-1.20975	0.359659	-3.36361	0.000769296	0.00672415	Cellularization	CytoplasmicMembrane	10	OTHER	TM	TM	multi-pass
WP_004043784.1	HVO_RS10255	HVO_1156	L9UTX4	hypothetical protein	Secreted glycoprotein	52.9973	-1.20967	0.418085	-2.89336	0.0038114	0.0227152	Coenocytes	Cytoplasmic	7.5	OTHER	TM	SP+TM	single-pass
WP_004044754.1	HVO_RS18835	HVO_2922	D4GXU1	HVO_2922 family protein	UPF0339 family protein	2354.88	1.2095	0.371424	3.25639	0.0011284	0.00891622	Cellularization	Cytoplasmic	7.5	OTHER	GLOB	GLOB
WP_004041469.1	HVO_RS12320	HVO_1585	D4GZ14	AMP-binding protein	acetate--CoA ligase	4190.85	-1.20904	0.361393	-3.3455	0.000821348	0.00696976	Cellularization	Cytoplasmic	9.96	OTHER	GLOB	GLOB
	HVO_RS21465	HVO_0405	D4H031	hypothetical protein	Probable cell surface fusion protein HVO_0405	187.92	-1.20832	0.483063	-2.50137	0.0123713	0.0474664	Cellularization
WP_004041912.1	HVO_RS14445	HVO_2027	M0HW05	DoxX family membrane protein	Terminal quinol oxidase subunit	674.262	1.20711	0.347182	3.4769	0.000507254	0.0047475	Coenocytes	Unknown		OTHER	TM	TM	multi-pass
WP_004043933.1	HVO_RS09540	HVO_1009	D4GVI6	aldo/keto reductase	Oxidoreductase (Aldo-keto reductase family protein)	4955.28	1.20706	0.298794	4.03978	5.35008e-05	0.000821909	Coenocytes	Cytoplasmic	7.5	OTHER	GLOB	GLOB
WP_004043652.1	HVO_RS10890	HVO_1287	D4GXB9	DJ-1/PfpI family protein	Protein deglycase PfpI	2876.39	-1.20693	0.291215	-4.14446	3.40621e-05	0.00058375	Coenocytes	Cytoplasmic	9.96	OTHER	GLOB	GLOB
WP_004043858.1	HVO_RS09885	HVO_1080	M0FZ82	hypothetical protein	Uncharacterized protein	18464.1	1.20485	0.447425	2.69286	0.00708424	0.0353387	Coenocytes	Cytoplasmic	7.5	OTHER	GLOB	GLOB
WP_004043677.1	HVO_RS10770	HVO_1262	D4GX73	Na+/H+ antiporter NhaC	NhaC-type sodium/proton antiporter	39.915	1.20446	0.430793	2.79592	0.00517519	0.0452341	Tissues	CytoplasmicMembrane	10	OTHER	TM	TM	multi-pass
WP_004041593.1	HVO_RS12895	HVO_1704	D4H049	hypothetical protein	Arabinopyranose mutase-like protein	2351.37	1.20385	0.320131	3.76051	0.000169566	0.00208112	Coenocytes	Unknown		OTHER	GLOB	GLOB
WP_004043035.1	HVO_RS18195	HVO_2791	D4GX12	hypothetical protein	Uncharacterized protein	1065.66	-1.2036	0.425891	-2.82608	0.00471216	0.0242805	Cellularization	Cytoplasmic	7.5	OTHER	GLOB	GLOB
WP_004044515.1	HVO_RS06670	HVO_0409	D4GRV0	riboflavin synthase	Riboflavin synthase	330.581	1.2035	0.343414	3.50453	0.000457417	0.0044532	Coenocytes	Cytoplasmic	9.96	OTHER	GLOB	GLOB
WP_004044283.1	HVO_RS07840	HVO_0653	I3R289	DNA-directed RNA polymerase subunit P	DNA-directed RNA polymerase subunit Rpo12	2386.47	1.20293	0.453536	2.65235	0.00799343	0.0388195	Coenocytes	Cytoplasmic	7.5	OTHER	GLOB	GLOB
WP_004045050.1	HVO_RS04915	HVO_0044	D4GYN9	acetylglutamate/acetylaminoadipate kinase	Putative [LysW]-aminoadipate/[LysW]-glutamate kinase	383.093	-1.20288	0.459451	-2.61809	0.00884228	0.0374875	Cellularization	Cytoplasmic	7.5	OTHER	GLOB	GLOB
WP_004045298.1	HVO_RS05595	HVO_0184	M0I1I0	ribbon-helix-helix domain-containing protein	Ribbon-helix-helix protein CopG domain-containing protein	227.893	1.20094	0.356645	3.36733	0.000758987	0.00654733	Coenocytes	Cytoplasmic	7.5	OTHER	GLOB	GLOB
WP_004043050.1	HVO_RS18280	HVO_2808	D4GX38	FAD-binding protein	succinate dehydrogenase	11549	-1.20071	0.406783	-2.95171	0.00316015	0.0185191	Cellularization	CytoplasmicMembrane	9.82	OTHER	GLOB	GLOB
WP_004044754.1	HVO_RS18835	HVO_2922	D4GXU1	HVO_2922 family protein	UPF0339 family protein	2354.88	1.20004	0.371393	3.2312	0.00123271	0.0172183	Tissues	Cytoplasmic	7.5	OTHER	GLOB	GLOB
WP_004045327.1	HVO_RS05740	HVO_0213	M0I3X2	ferritin-like domain-containing protein	Ferritin-like domain subfamily protein	5789.38	1.19997	0.449095	2.67197	0.00754083	0.033811	Cellularization	Cytoplasmic	7.5	OTHER	GLOB	GLOB
WP_004043456.1	HVO_RS11840	HVO_1479	D4GYB8	flippase activity-associated protein Agl23	TIGR03663 family protein	149.707	-1.19974	0.459416	-2.61144	0.00901622	0.0379962	Cellularization	CytoplasmicMembrane	9.99	OTHER	TM	TM	multi-pass
WP_004043704.1	HVO_RS10650	HVO_1238	D4GX33	aldo/keto reductase	Oxidoreductase (Aldo-keto reductase family protein)	1558.17	1.19771	0.305517	3.92029	8.84433e-05	0.00143293	Cellularization	Cytoplasmic	7.5	OTHER	GLOB	GLOB
WP_004042267.1	HVO_RS16150	HVO_2378	M0HTR1	phosphate ABC transporter ATP-binding protein PstB	Phosphate ABC transporter ATP-binding protein	4072.66	1.19769	0.283514	4.22446	2.39513e-05	0.000556363	Cellularization	CytoplasmicMembrane	9.82	OTHER	GLOB	GLOB
WP_049914831.1	HVO_RS17610	HVO_2673	D4GV49	hypothetical protein	Uncharacterized protein	214.999	1.19764	0.337315	3.55051	0.000384481	0.00400692	Cellularization	Extracellular	8.82	OTHER	SP	SP
WP_004044097.1	HVO_RS08725	HVO_0839	M0I8E6	hypothetical protein	Uncharacterized protein	4162.4	1.19749	0.37708	3.17568	0.00149484	0.0111491	Coenocytes	CytoplasmicMembrane	9.75	OTHER	TM	TM	multi-pass
WP_004063281.1	HVO_RS12010	HVO_1516	M0IEH7	hypothetical protein	Uncharacterized protein	1006.32	1.19735	0.424558	2.82024	0.00479882	0.024574	Cellularization	Cytoplasmic	7.5	OTHER	GLOB	GLOB
WP_004043826.1	HVO_RS10040	HVO_1111	D4GW45	vitamin B12 ABC transporter permease BtuC	ABC-type transport system permease protein (Probable substrate cobalamin)	281.267	-1.19699	0.377056	-3.17457	0.0015006	0.0197206	Tissues	CytoplasmicMembrane	10	OTHER	TM	TM	multi-pass
WP_004043034.1	HVO_RS18190	HVO_2790	D4GX09	Mrp/NBP35 family ATP-binding protein	Iron-sulfur cluster carrier protein	2225.9	-1.19681	0.324259	-3.69089	0.000223469	0.004989	Tissues	Cytoplasmic	7.5	OTHER	GLOB	GLOB
WP_004043489.1	HVO_RS11680	HVO_1446	D4GY54	fructose-bisphosphatase class I	Fructose-1 6-bisphosphatase class 1	2712.73	-1.19478	0.248738	-4.80339	1.56003e-06	5.89753e-05	Cellularization	Cytoplasmic	7.5	OTHER	GLOB	GLOB
WP_004042789.1	HVO_RS17530	HVO_2657	D4GV20	plastocyanin/azurin family copper-binding protein	Halocyanin	1066.97	1.19477	0.379825	3.14559	0.00165752	0.0119162	Coenocytes
WP_004040983.1	HVO_RS04670	HVO_A0630	M0I1P3	VOC family protein	Lactoylglutathione lyase	79.6938	-1.19475	0.413365	-2.8903	0.0038488	0.0372419	Tissues	Unknown		OTHER	GLOB	GLOB
WP_144064027.1	HVO_RS19945	HVO_A0365		hypothetical protein		150.148	1.19433	0.388913	3.07094	0.00213384	0.0139696	Cellularization	Unknown		OTHER	GLOB	TM	multi-pass
WP_013035735.1	HVO_RS19380	HVO_C0023	D4H0B2	hypothetical protein	Uncharacterized protein	186.076	1.19423	0.464731	2.56973	0.0101779	0.0465551	Coenocytes	Cytoplasmic	7.5	OTHER	GLOB	GLOB
WP_004042128.1	HVO_RS15465	HVO_2239	M0HWJ5	universal stress protein	UspA domain-containing protein	5244.16	-1.19394	0.38503	-3.10089	0.00192939	0.0232153	Tissues	Cytoplasmic	9.65	OTHER	GLOB	GLOB
WP_004043427.1	HVO_RS11980	HVO_1508	D4GYF4	biosynthetic-type acetolactate synthase large subunit	Acetolactate synthase	614.939	-1.19359	0.359949	-3.316	0.00091316	0.00751506	Coenocytes	Cytoplasmic	9.65	OTHER	GLOB	GLOB
WP_004045301.1	HVO_RS05610	HVO_0187	D4GZD1	hypothetical protein	Small CPxCG-related zinc finger protein	323.005	1.1933	0.407806	2.92616	0.00343179	0.0344667	Tissues	Unknown		OTHER	TM	TM	multi-pass
WP_004043623.1	HVO_RS11030	HVO_1313	D4GXG6	class I SAM-dependent methyltransferase	S-adenosylmethionine-dependent methyltransferase	320.573	-1.19321	0.408864	-2.91836	0.00351879	0.0350555	Tissues	Cytoplasmic	7.5	OTHER	GLOB	GLOB
WP_013035604.1	HVO_RS18655	HVO_2885	D4GXL1	dicarboxylate/amino acid:cation symporter	SDF family transport protein (Probable substrate glutamate/aspartate)	284.416	1.19244	0.344791	3.45845	0.000543296	0.00497613	Coenocytes	CytoplasmicMembrane	10	OTHER	TM	TM	multi-pass
WP_004043999.1	HVO_RS09230	HVO_0946	D4GV43	hypothetical protein	CbaC protein	1471.23	-1.19238	0.413811	-2.88147	0.00395828	0.023338	Coenocytes	CytoplasmicMembrane	9.75	OTHER	TM	TM	multi-pass
WP_004041992.1	HVO_RS14835	HVO_2109	D4GUQ6	FGGY family carbohydrate kinase	Xylulose kinase-like protein	432.044	1.19178	0.310622	3.83676	0.000124668	0.00186618	Cellularization	Unknown		OTHER	GLOB	GLOB
WP_004043202.1	HVO_RS03125	HVO_A0287	D4GQW4	mandelate racemase/muconate lactonizing enzyme family protein	glucarate dehydratase	342.966	-1.1916	0.420518	-2.83365	0.00460192	0.0239246	Cellularization	Cytoplasmic	7.5	OTHER	GLOB	GLOB
WP_004042248.1	HVO_RS16055	HVO_2359	M0HVA3	DUF5815 family protein	Uncharacterized protein	1397.03	1.19014	0.353937	3.36256	0.000772221	0.00672415	Cellularization	Cytoplasmic	7.5	OTHER	GLOB	GLOB
WP_004043465.1	HVO_RS11795	HVO_1470	D4GYA2	isochorismate synthase	isochorismate synthase	501.102	-1.19003	0.415222	-2.86601	0.00415679	0.0392987	Tissues	Cytoplasmic	9.65	OTHER	GLOB	GLOB
WP_004044324.1	HVO_RS07635	HVO_0610	D4GSK6	tripartite tricarboxylate transporter TctB family protein	DUF1468 family protein	158.657	-1.18932	0.319839	-3.71849	0.000200416	0.00234183	Coenocytes	CytoplasmicMembrane	9.99	OTHER	TM	TM	multi-pass
WP_004057909.1	HVO_RS07105	HVO_0497	I3R1T7	cold-shock protein	Cold shock protein	26507.8	1.18932	0.431211	2.75809	0.00581409	0.0278499	Cellularization	Cytoplasmic	9.96	OTHER	GLOB	GLOB
WP_004044502.1	HVO_RS06725	HVO_0422	M0I2G0	helix-turn-helix domain-containing protein	ArsR family transcriptional regulator	14455.6	1.18888	0.385329	3.08536	0.00203307	0.0241659	Tissues	Cytoplasmic	7.5	OTHER	GLOB	GLOB
WP_004044647.1	HVO_RS18370	HVO_2827	D4GX82	UvrD-helicase domain-containing protein	DNA 3'-5' helicase	1145.92	-1.18877	0.286449	-4.15003	3.32434e-05	0.000700472	Cellularization	Cytoplasmic	7.5	OTHER	GLOB	GLOB
WP_004043840.1	HVO_RS09975	HVO_1098	D4GW22	diaminopimelate decarboxylase	Diaminopimelate decarboxylase	178.059	-1.18866	0.439836	-2.7025	0.00688205	0.0315919	Cellularization	Cytoplasmic	7.5	OTHER	GLOB	GLOB
WP_004041441.1	HVO_RS12205	HVO_1563	M0IAK0	hypothetical protein	Uncharacterized protein	690.251	1.18815	0.324997	3.65587	0.000256315	0.00552268	Tissues	CytoplasmicMembrane	9.99	OTHER	GLOB	TM	multi-pass
WP_004044324.1	HVO_RS07635	HVO_0610	D4GSK6	tripartite tricarboxylate transporter TctB family protein	DUF1468 family protein	158.657	-1.18746	0.320311	-3.70722	0.000209549	0.00476434	Tissues	CytoplasmicMembrane	9.99	OTHER	TM	TM	multi-pass
WP_004045411.1	HVO_RS06045	HVO_0276A	L9UEE6	hypothetical protein	Uncharacterized protein	116.835	1.18745	0.353148	3.36246	0.00077251	0.00672415	Cellularization	Cytoplasmic	7.5	OTHER	GLOB	GLOB
WP_004043850.1	HVO_RS09925	HVO_1088	D4GW05	dihydropteroate synthase	Probable bifunctional folylpolyglutamate synthase/dihydropteroate synthase	1898.27	-1.18716	0.406952	-2.91719	0.00353197	0.0197668	Cellularization	Cytoplasmic	7.5	OTHER	GLOB	GLOB
WP_004043559.1	HVO_RS11350	HVO_1380	M0I919	methylmalonyl-CoA mutase family protein	Methylmalonyl-CoA mutase subunit A	2210.31	-1.18684	0.434782	-2.72974	0.00633844	0.0328509	Coenocytes	Cytoplasmic	7.5	OTHER	GLOB	GLOB
WP_004043693.1	HVO_RS10705	HVO_1248	M0I9J1	hypothetical protein	DUF1918 domain-containing protein	3050.64	1.18677	0.371658	3.19319	0.00140711	0.010618	Coenocytes	Unknown		OTHER	GLOB	GLOB
WP_013035249.1	HVO_RS13510	HVO_1835	D4GSU1	IS4-like element ISHvo11 family transposase	ISH5-type transposase ISHvo11	428.974	1.18633	0.32996	3.59538	0.000323923	0.00356705	Cellularization	Cytoplasmic	7.5	OTHER	GLOB	GLOB
WP_004044685.1	HVO_RS18570	HVO_2869	M0HPG2	PadR family transcriptional regulator	DNA binding domain-containing protein	1664.13	1.18618	0.432416	2.74315	0.00608526	0.0287558	Cellularization	Cytoplasmic	7.5	OTHER	GLOB	GLOB
WP_004044097.1	HVO_RS08725	HVO_0839	M0I8E6	hypothetical protein	Uncharacterized protein	4162.4	1.18511	0.377108	3.14262	0.00167441	0.0119566	Cellularization	CytoplasmicMembrane	9.75	OTHER	TM	TM	multi-pass
WP_013035643.1	HVO_RS15590	HVO_2266	D4GVY2	hypothetical protein	Uncharacterized protein	5701.13	1.1849	0.421019	2.81435	0.00488758	0.024733	Cellularization	Cytoplasmic	7.5	OTHER	GLOB	GLOB
WP_004043928.1	HVO_RS09565	HVO_1014	D4GVJ1	cytochrome c oxidase subunit II	cytochrome-c oxidase	10887.9	1.18471	0.320717	3.69395	0.000220802	0.00253396	Coenocytes	CytoplasmicMembrane	9.99	SP	SP+TM	SP+TM	multi-pass
WP_004042073.1	HVO_RS15195	HVO_2181	M0HWF1	AzlD domain-containing protein	Branched-chain amino acid transport protein	90.3289	-1.18436	0.437108	-2.70953	0.00673781	0.0312272	Cellularization	CytoplasmicMembrane	9.99	OTHER	TM	TM	multi-pass
WP_004043730.1	HVO_RS10525	HVO_1212	C7DU18	ATPase domain-containing protein	Circ1	5967.39	1.18384	0.380795	3.10886	0.00187812	0.0130018	Cellularization	Unknown		OTHER	GLOB	GLOB
WP_013035619.1	HVO_RS14570	HVO_2051	D4GU64	IS4-like element ISHvo11 family transposase	ISH5-type transposase ISHvo11	567.036	1.18346	0.353308	3.34965	0.000809145	0.006876	Coenocytes	Cytoplasmic	7.5	OTHER	GLOB	GLOB
WP_004058105.1	HVO_RS21265		I3R1J8	NifU family protein	NifU domain-containing protein	1703.8	1.18296	0.410632	2.88082	0.00396638	0.0215409	Cellularization	Cytoplasmic	7.5	OTHER	GLOB	GLOB
WP_004041476.1	HVO_RS12335	HVO_1588	Q1XBW0	cupin domain-containing protein	Cupin 2 barrel domain protein	1181.03	1.18293	0.29291	4.03855	5.37826e-05	0.000822959	Coenocytes	Cytoplasmic	7.5	OTHER	GLOB	GLOB
WP_004061785.1	HVO_RS00125	HVO_B0027	D4GP28	fumarylacetoacetate hydrolase family protein	Probable 2-keto-3-deoxyxylonate dehydratase	30.0828	-1.18252	0.419196	-2.82093	0.00478847	0.0270342	Coenocytes	Unknown		OTHER	GLOB	GLOB
WP_004041882.1	HVO_RS14310	HVO_2001	Q9C4M3	tRNA guanosine(15) transglycosylase TgtA	tRNA-guanine(15) transglycosylase	726.094	-1.18218	0.372172	-3.17643	0.00149098	0.0196687	Tissues	Cytoplasmic	7.5	OTHER	GLOB	GLOB
WP_004044172.1	HVO_RS08370	HVO_0765	D4GTR2	FAD-binding oxidoreductase	FAD-dependent oxidoreductase	85.6579	-1.18207	0.457429	-2.58416	0.00976154	0.0400005	Cellularization	Cytoplasmic	7.5	OTHER	GLOB	GLOB
WP_004042952.1	HVO_RS17900	HVO_2732	D4GW64	FAD-dependent monooxygenase	FixC family protein	101.794	-1.18154	0.346657	-3.40837	0.00065352	0.00596092	Cellularization	Cytoplasmic	7.5	OTHER	GLOB	GLOB
WP_004044810.1	HVO_RS18995	HVO_2955	D4GY08	DEAD/DEAH box helicase	DEAD/DEAH box helicase	1888.98	-1.18029	0.307307	-3.84076	0.000122652	0.00303031	Tissues	Cytoplasmic	9.96	OTHER	GLOB	GLOB
WP_218623629.1	HVO_RS00410	HVO_B0085	D4GP87	glycosyl hydrolase family 28 protein	Glycoside hydrolase domain protein	262.748	-1.17943	0.343285	-3.43571	0.000590998	0.00557185	Cellularization
WP_004041433.1	HVO_RS12170	HVO_1555	D4GYY4	hypothetical protein	M50 family metalloprotease	278.627	-1.17779	0.442027	-2.66453	0.00770962	0.0342887	Cellularization	CytoplasmicMembrane	9.99	OTHER	TM	TM	multi-pass
WP_004044618.1	HVO_RS06175	HVO_0305	M0I3R8	electron transfer flavoprotein subunit beta/FixA family protein	Electron transfer flavoprotein subunit beta	4345.73	-1.17772	0.453261	-2.59833	0.00936781	0.0390511	Cellularization	Cytoplasmic	7.5	OTHER	GLOB	GLOB
WP_004041799.1	HVO_RS13900	HVO_1920	D4GTE9	DASS family sodium-coupled anion symporter	DASS family transport protein	5645.98	-1.17741	0.435652	-2.70265	0.00687896	0.0345381	Coenocytes	CytoplasmicMembrane	10	OTHER	TM	TM	multi-pass
WP_013035611.1	HVO_RS05975	HVO_0263	D4GZK8	ISH3-like element ISH51 family transposase	ISH3-type transposase ISH51	313.767	1.17684	0.474101	2.48225	0.0130555	0.0488283	Cellularization	Cytoplasmic	7.5	OTHER	GLOB	GLOB
WP_236995466.1	HVO_RS14730	HVO_2086	D4GUN4	histidine kinase N-terminal 7TM domain-containing protein	Sensor box histidine kinase	402.842	1.17396	0.410175	2.86209	0.00420862	0.0244404	Coenocytes	CytoplasmicMembrane	9.99	OTHER	TM	TM	multi-pass
WP_004041760.1	HVO_RS13715	HVO_1878	D4GSY0	NAD+ synthase	NH(3)-dependent NAD(+) synthetase	3231.93	-1.1733	0.338856	-3.46253	0.000535117	0.00953434	Tissues	Cytoplasmic	7.5	OTHER	GLOB	GLOB
WP_004045086.1	HVO_RS04985	HVO_0059	D4GYQ4	ABC transporter ATP-binding protein	ABC-type transport system ATP-binding protein (Probable substrate dipeptide/oligopeptide)	2873.52	-1.17329	0.463487	-2.53145	0.0113593	0.0448325	Cellularization	CytoplasmicMembrane	9.82	OTHER	GLOB	GLOB
WP_004043804.1	HVO_RS10145	HVO_1133	M0I7R1	hypothetical protein	Transcriptional regulator	9345.9	1.17211	0.44842	2.61386	0.00895261	0.0423055	Coenocytes	Cytoplasmic	7.5	OTHER	GLOB	GLOB
WP_013034978.1	HVO_RS00415	HVO_B0086	D4GP88	sulfatase-like hydrolase/transferase	AlkP-core domain protein	94.8493	-1.17163	0.446975	-2.62125	0.00876087	0.0372048	Cellularization	Cytoplasmic	9.96	OTHER	GLOB	GLOB
WP_004043928.1	HVO_RS09565	HVO_1014	D4GVJ1	cytochrome c oxidase subunit II	cytochrome-c oxidase	10887.9	1.17111	0.320729	3.6514	0.000260815	0.00303838	Cellularization	CytoplasmicMembrane	9.99	SP	SP+TM	SP+TM	multi-pass
WP_004045236.1	HVO_RS05295	HVO_0124	D4GYX0	magnesium transporter	MgtE family transport protein	71.1161	-1.17035	0.447072	-2.61781	0.00884952	0.0374875	Cellularization	CytoplasmicMembrane	9.99	OTHER	TM	TM	multi-pass
WP_013035390.1	HVO_RS13495	HVO_1831	D4GST9	2Fe-2S iron-sulfur cluster-binding protein	Ferredoxin (2Fe-2S)	7589.52	1.16742	0.334693	3.48804	0.00048658	0.0048109	Cellularization	Unknown		OTHER	TM	TM	single-pass
WP_004042229.1	HVO_RS15960	HVO_2339	D4GWI8	histidine kinase N-terminal 7TM domain-containing protein	histidine kinase	314.858	-1.1673	0.408355	-2.85855	0.00425581	0.0399292	Tissues	CytoplasmicMembrane	10	OTHER	TM	TM	multi-pass
WP_004044690.1	HVO_RS18595	HVO_2874	D4GXJ0	GNAT family N-acetyltransferase	GNAT family acetyltransferase	60.6615	-1.16651	0.392599	-2.97125	0.00296586	0.0177308	Cellularization	Cytoplasmic	7.5	OTHER	GLOB	GLOB
WP_004043012.1	HVO_RS18065	HVO_2765	D4GWU5	ABC transporter permease	ABC-type transport system permease protein (Probable substrate dipeptide/oligopeptide)	156.897	-1.16633	0.427698	-2.72699	0.00639156	0.0329523	Coenocytes	CytoplasmicMembrane	10	OTHER	TM	TM	multi-pass
WP_004041250.1	HVO_RS01400	HVO_B0289	D4GPT6	biotin synthase BioB	Biotin synthase	105.053	1.16622	0.329606	3.53822	0.000402827	0.00769524	Tissues	Cytoplasmic	7.5	OTHER	GLOB	GLOB
WP_004041190.1	HVO_RS01695	HVO_B0351	L5NNG2	DUF5518 domain-containing protein	DUF5518 domain-containing protein	744.683	1.1656	0.387553	3.00759	0.0026333	0.0293946	Tissues	CytoplasmicMembrane	9.99	OTHER	TM	TM	multi-pass
WP_004044473.1	HVO_RS06865	HVO_0450	D4GRZ1	archaeal heat shock protein Hsp14	Hsp20-type molecular chaperone	1270.16	-1.16443	0.367064	-3.17229	0.00151243	0.0112368	Coenocytes	Cytoplasmic	9.96	OTHER	GLOB	GLOB
WP_004043606.1	HVO_RS11115	HVO_1332	M0IBD6	hypothetical protein	Uncharacterized protein	612.152	1.16422	0.377454	3.0844	0.00203965	0.0139696	Coenocytes	Unknown		OTHER	GLOB	GLOB
WP_004042229.1	HVO_RS15960	HVO_2339	D4GWI8	histidine kinase N-terminal 7TM domain-containing protein	histidine kinase	314.858	-1.16392	0.408751	-2.84749	0.00440652	0.0232125	Cellularization	CytoplasmicMembrane	10	OTHER	TM	TM	multi-pass
WP_004041589.1	HVO_RS12875	HVO_1700	D4H045	winged helix-turn-helix domain-containing protein	HTH domain protein	332.738	-1.16296	0.319679	-3.6379	0.000274873	0.00585448	Tissues	Unknown		OTHER	GLOB	GLOB
WP_004043182.1	HVO_RS03025	HVO_A0267	D4GQU4	galactonate dehydratase	D-galactonate dehydratase	226.9	1.16285	0.320373	3.62969	0.000283766	0.00600423	Tissues	Cytoplasmic	7.5	OTHER	GLOB	GLOB
WP_004045290.1	HVO_RS05565	HVO_0177	D4GZC0	ArsC family transcriptional regulator	Arsenate reductase (Glutaredoxin)	240.676	-1.16253	0.363038	-3.20222	0.00136374	0.0103051	Cellularization	Cytoplasmic	7.5	OTHER	GLOB	GLOB
WP_004041980.1	HVO_RS14780	HVO_2096	D4GUP3	SDR family oxidoreductase	NAD-dependent epimerase/dehydratase-like protein	52.9169	1.16158	0.421006	2.75906	0.00579688	0.0310887	Coenocytes	Cytoplasmic	7.5	OTHER	GLOB	GLOB
	HVO_RS10235	HVO_1151		transposase		37257.3	1.16156	0.432815	2.68372	0.00728072	0.0361318	Coenocytes
WP_004044054.1	HVO_RS08935	HVO_0883	M0I8A4	hypothetical protein	Transmembrane protein	821.042	1.16088	0.389001	2.98425	0.00284274	0.0308047	Tissues	CytoplasmicMembrane	9.75	OTHER	TM	TM	multi-pass
WP_013035191.1	HVO_RS03490	HVO_A0367	D4GR36	ISH3 family transposase	ISH3-type transposase ISH51	513.801	1.16061	0.417464	2.78014	0.00543348	0.0297607	Coenocytes	Cytoplasmic	7.5	OTHER	GLOB	GLOB
WP_004041632.1	HVO_RS13115	HVO_1749	D4H088	hypothetical protein	DUF3068 domain-containing protein	11844.7	1.16009	0.332237	3.49176	0.000479855	0.00455486	Coenocytes	Unknown		OTHER	TM	TM	multi-pass
	HVO_RS14070	HVO_1953		bacterio-opsin activator domain-containing protein		78.1562	-1.15998	0.446657	-2.59702	0.00940358	0.0391156	Cellularization
WP_004043827.1	HVO_RS10035	HVO_1110	D4GW42	PGF-CTERM-anchored ABC transporter substrate-binding protein	ABC-type transport system periplasmic substrate-binding protein (Probable substrate cobalamin)	1721.13	-1.15987	0.312351	-3.71334	0.000204541	0.00467918	Tissues	Unknown		SP	SP	SP
WP_236995466.1	HVO_RS14730	HVO_2086	D4GUN4	histidine kinase N-terminal 7TM domain-containing protein	Sensor box histidine kinase	402.842	1.15981	0.410437	2.8258	0.00471632	0.0242805	Cellularization	CytoplasmicMembrane	9.99	OTHER	TM	TM	multi-pass
WP_004041272.1	HVO_RS01295	HVO_B0266	D4GPR3	glutamate dehydrogenase GdhB	Glutamate dehydrogenase	7345.86	-1.15938	0.34388	-3.37148	0.000747655	0.00646403	Coenocytes	Cytoplasmic	9.96	OTHER	GLOB	GLOB
WP_004043161.1	HVO_RS02935	HVO_A0244	D4GQS3	type II toxin-antitoxin system death-on-curing family toxin	Death-on-curing family protein	561.952	1.15841	0.390762	2.96448	0.00303199	0.0321045	Tissues	Cytoplasmic	7.5	OTHER	GLOB	GLOB
WP_004041180.1	HVO_RS01725	HVO_B0357	D4GQ04	spermidine synthase	Polyamine aminopropyltransferase	1428.57	-1.15811	0.408027	-2.83831	0.0045353	0.0236326	Cellularization	CytoplasmicMembrane	9.26	OTHER	TM	TM	multi-pass
WP_004041867.1	HVO_RS14230	HVO_1985	D4GTL4	ABC transporter ATP-binding protein	ABC-type transport system ATP-binding protein	536.591	1.15797	0.394921	2.93215	0.00336619	0.0205706	Coenocytes	CytoplasmicMembrane	9.82	OTHER	GLOB	GLOB
WP_004042248.1	HVO_RS16055	HVO_2359	M0HVA3	DUF5815 family protein	Uncharacterized protein	1397.03	1.15721	0.353867	3.27018	0.0010748	0.00855626	Coenocytes	Cytoplasmic	7.5	OTHER	GLOB	GLOB
WP_004045377.1	HVO_RS05965	HVO_0260	D4GZK5	hypothetical protein	Uncharacterized protein	261.997	1.15703	0.454982	2.54303	0.0109897	0.0490823	Coenocytes	Cytoplasmic	7.5	OTHER	GLOB	GLOB
WP_004043546.1	HVO_RS11415	HVO_1393	D4GXW2	hypothetical protein	30S ribosomal protein S1	461.209	-1.15479	0.385461	-2.99586	0.00273673	0.0167505	Cellularization	Cytoplasmic	7.5	OTHER	GLOB	GLOB
WP_004040889.1	HVO_RS04255	HVO_A0539	M0HYJ9	ribbon-helix-helix protein, CopG family	CopG family transcriptional regulator	241.227	-1.15459	0.310205	-3.72201	0.000197646	0.00457798	Tissues	Cytoplasmic	7.5	OTHER	GLOB	GLOB
WP_004041125.1	HVO_RS00135	HVO_B0029	D4GP30	D-xylose 1-dehydrogenase	D-xylose 1-dehydrogenase (NADP(+)) 2	106.05	-1.15451	0.410022	-2.81572	0.00486681	0.0246602	Cellularization	Cytoplasmic	7.5	OTHER	GLOB	GLOB
WP_004043735.1	HVO_RS10500	HVO_1207	M0ICE2	chemotaxis protein CheY	Response regulator CheY	312.558	-1.15431	0.343808	-3.35741	0.00078675	0.0125677	Tissues	Cytoplasmic	9.96	OTHER	GLOB	GLOB
WP_004042747.1	HVO_RS17410	HVO_2632	M0G7Z2	transcription factor S	Transcription factor S	252.37	1.1531	0.451053	2.55646	0.0105744	0.0477459	Coenocytes	Unknown		OTHER	GLOB	GLOB
WP_004041810.1	HVO_RS13955	HVO_1931	D4GTG0	GTP-binding protein EngB	Probable GTP-binding protein EngB	953.701	1.15281	0.35536	3.24407	0.00117835	0.0091423	Coenocytes	Cytoplasmic	7.5	OTHER	GLOB	GLOB
WP_004042106.1	HVO_RS15355	HVO_2214	D4GVE7	methyl-accepting chemotaxis protein	Transducer protein Htr36	551.525	1.15198	0.321847	3.57928	0.000344536	0.0069019	Tissues	CytoplasmicMembrane	9.82	OTHER	TM	TM	multi-pass
WP_004042002.1	HVO_RS14880	HVO_2118	D4GUR5	ABC transporter ATP-binding protein	ABC-type transport system ATP-binding protein (Probable substrate sugar)	126.956	-1.15104	0.412333	-2.79152	0.00524607	0.0291313	Coenocytes	CytoplasmicMembrane	9.82	OTHER	GLOB	GLOB
WP_004041136.1	HVO_RS00080	HVO_B0018	M0IHX7	ParA family protein	Centromere-like function with Spo0J involved in forespore	1235.83	1.15023	0.319932	3.59524	0.000324095	0.00656336	Tissues	Cytoplasmic	7.5	OTHER	GLOB	GLOB
WP_144064049.1	HVO_RS20630			hypothetical protein		98.2591	1.14911	0.419574	2.73876	0.00616706	0.0321785	Coenocytes	Cytoplasmic	7.5	OTHER	GLOB	GLOB
WP_013035629.1	HVO_RS15605	HVO_2269	D4GVY5	type I restriction-modification enzyme R subunit C-terminal domain-containing protein	type I site-specific deoxyribonuclease	6289.76	1.14824	0.449103	2.55674	0.010566	0.0425285	Cellularization	Cytoplasmic	7.5	OTHER	GLOB	GLOB
WP_004042216.1	HVO_RS15890	HVO_2324	D4GWH2	sodium:solute symporter family protein	SSSF family transport protein	2404.61	-1.14718	0.417722	-2.74629	0.0060274	0.0285524	Cellularization	CytoplasmicMembrane	10	OTHER	TM	TM	multi-pass
WP_006655017.1	HVO_RS01845	HVO_D0001	L9WEP7	hypothetical protein	Uncharacterized protein	1380.79	1.14689	0.390228	2.93902	0.00329254	0.0335786	Tissues	Cytoplasmic	7.5	OTHER	GLOB	GLOB
WP_004043819.1	HVO_RS21405	HVO_1118	D4GW58	hypothetical protein	Small CPxCG-related zinc finger protein	389.989	-1.14661	0.342034	-3.35233	0.000801353	0.0126917	Tissues	Cytoplasmic	7.5	OTHER	GLOB	GLOB
WP_006655017.1	HVO_RS01845	HVO_D0001	L9WEP7	hypothetical protein	Uncharacterized protein	1380.79	1.1466	0.390287	2.93784	0.00330506	0.0190498	Cellularization	Cytoplasmic	7.5	OTHER	GLOB	GLOB
WP_004041700.1	HVO_RS13425	HVO_1817	D4GSE1	hypothetical protein	Integral membrane protein	130.051	-1.14636	0.431835	-2.65462	0.00793969	0.0349491	Cellularization	CytoplasmicMembrane	9.99	OTHER	TM	TM	multi-pass
WP_004043777.1	HVO_RS10295	HVO_1164	D4GWD0	HD domain-containing protein	HD family hydrolase	3872.84	1.14562	0.356963	3.20935	0.00133037	0.0100784	Coenocytes	Cytoplasmic	7.5	OTHER	GLOB	GLOB
WP_004042289.1	HVO_RS21065	HVO_2400	D4GWP7	hypothetical protein	Small CPxCG-related zinc finger protein	221.601	1.14516	0.414016	2.76597	0.00567535	0.0306501	Coenocytes	Cytoplasmic	7.5	OTHER	GLOB	GLOB
WP_004041928.1	HVO_RS14520	HVO_2041	D4GU55	hypothetical protein	DUF4229 domain-containing protein	277.625	1.14421	0.358501	3.19164	0.00141467	0.0189956	Tissues	CytoplasmicMembrane	9.75	OTHER	TM	TM	multi-pass
WP_004044680.1	HVO_RS18550	HVO_2864	M0H6J6	VIT1/CCC1 transporter family protein	Integral membrane protein superfamily	121.29	1.14379	0.387212	2.95391	0.00313773	0.0325726	Tissues	CytoplasmicMembrane	9.99	OTHER	TM	TM	multi-pass
WP_004043623.1	HVO_RS11030	HVO_1313	D4GXG6	class I SAM-dependent methyltransferase	S-adenosylmethionine-dependent methyltransferase	320.573	-1.1428	0.40914	-2.79317	0.00521936	0.0258355	Cellularization	Cytoplasmic	7.5	OTHER	GLOB	GLOB
WP_004044053.1	HVO_RS08940	HVO_0884	L9UQD9	aldo/keto reductase	Aldehyde reductase	2471.02	1.14191	0.393448	2.90231	0.00370421	0.0204634	Cellularization	Cytoplasmic	9.96	OTHER	GLOB	GLOB
WP_004043797.1	HVO_RS10180	HVO_1140	D4GW94	acyl-CoA dehydrogenase	Acyl-CoA dehydrogenase	4303.02	-1.14135	0.416562	-2.73993	0.00614518	0.0321517	Coenocytes	Cytoplasmic	9.96	OTHER	GLOB	GLOB
WP_004044300.1	HVO_RS07760	HVO_0635	D4GSP0	DUF4129 domain-containing protein	DUF4129 domain protein	387.552	-1.14073	0.410732	-2.77732	0.00548084	0.0268117	Cellularization	CytoplasmicMembrane	9.99	SP	TM	TM	multi-pass
WP_004042743.1	HVO_RS17400	HVO_2630	D4GUI4	hypothetical protein	CopG family transcriptional regulator	386.041	-1.13975	0.268254	-4.24877	2.14944e-05	0.000508488	Cellularization	Cytoplasmic	7.5	OTHER	GLOB	GLOB
WP_004040846.1	HVO_RS04045	HVO_A0493	M0HYR6	sugar ABC transporter permease	Sugar ABC transporter permease	24.228	-1.13948	0.449341	-2.53589	0.0112161	0.0445403	Cellularization	CytoplasmicMembrane	10	OTHER	TM	TM	multi-pass
WP_004042907.1	HVO_RS17795	HVO_2711	D4GW21	DoxX family protein	DoxX domain protein	179.572	1.13867	0.439258	2.59226	0.00953471	0.0395332	Cellularization	CytoplasmicMembrane	9.99	SP	SP+TM	SP+TM	multi-pass
WP_013035575.1	HVO_RS12040	HVO_1528	D4GYH2	glycosyltransferase AglI	Glycosyltransferase AglI	2155.44	1.13857	0.43101	2.64164	0.00825054	0.039852	Coenocytes	Cytoplasmic	7.5	OTHER	GLOB	GLOB
WP_004044089.1	HVO_RS08765	HVO_0848	M0IA14	endonuclease III	Endonuclease III	1058.1	1.13845	0.322082	3.53467	0.000408286	0.00410858	Coenocytes	Cytoplasmic	7.5	OTHER	GLOB	GLOB
WP_013035075.1	HVO_RS03820	HVO_A0444	D4GRB0	hypothetical protein	Uncharacterized protein	760.545	1.13793	0.411137	2.76775	0.00564446	0.0272745	Cellularization	Cytoplasmic	7.5	OTHER	GLOB	GLOB
WP_004044459.1	HVO_RS06935	HVO_0463A	L9UM07	hypothetical protein	Uncharacterized protein	363.118	1.13665	0.38428	2.95786	0.00309785	0.0193656	Coenocytes	CytoplasmicMembrane	9.75	OTHER	TM	TM	multi-pass
WP_004042989.1	HVO_RS17980	HVO_2748	M0HPD9	RNA polymerase Rpb4 family protein	DNA-directed RNA polymerase subunit Rpo4	14367.1	1.13507	0.383888	2.95678	0.00310875	0.0193656	Coenocytes	Cytoplasmic	7.5	OTHER	GLOB	GLOB
WP_004043704.1	HVO_RS10650	HVO_1238	D4GX33	aldo/keto reductase	Oxidoreductase (Aldo-keto reductase family protein)	1558.17	1.13372	0.305453	3.71161	0.000205947	0.00239196	Coenocytes	Cytoplasmic	7.5	OTHER	GLOB	GLOB
WP_004043314.1	HVO_RS01900	HVO_A0008	D4GQ40	RNA-guided endonuclease TnpB family protein	IS1341-type transposase ISHvo19	2316.12	1.13329	0.379828	2.98369	0.00284791	0.0183638	Coenocytes	Cytoplasmic	7.5	OTHER	GLOB	GLOB
WP_004044647.1	HVO_RS18370	HVO_2827	D4GX82	UvrD-helicase domain-containing protein	DNA 3'-5' helicase	1145.92	-1.13219	0.286149	-3.95665	7.60095e-05	0.00110601	Coenocytes	Cytoplasmic	7.5	OTHER	GLOB	GLOB
WP_004044336.1	HVO_RS07575	HVO_0598	D4GSJ3	hypothetical protein	Transcriptional regulator	172.036	-1.13181	0.378515	-2.99014	0.00278851	0.0305747	Tissues	Cytoplasmic	7.5	OTHER	GLOB	GLOB
WP_013035318.1	HVO_RS05995	HVO_0266	D4GZL2	type II toxin-antitoxin system HicA family toxin	UPF0395 family protein	1015.7	1.13134	0.445726	2.53819	0.0111428	0.049387	Coenocytes	Cytoplasmic	7.5	OTHER	GLOB	GLOB
	HVO_RS19915	HVO_A0348		transposase		310.512	1.13112	0.372136	3.03954	0.0023694	0.0157253	Coenocytes
WP_004044859.1	HVO_RS19110	HVO_2978	M0I2K6	hypothetical protein	Uncharacterized protein	384.812	-1.13105	0.366991	-3.08197	0.00205638	0.0243481	Tissues	Cytoplasmic	7.5	OTHER	GLOB	GLOB
WP_004043675.1	HVO_RS10780	HVO_1264	D4GX79	PH domain-containing protein	DUF304 domain protein	1100.51	1.13012	0.280625	4.02714	5.64593e-05	0.00153851	Tissues	Cytoplasmic	7.5	OTHER	TM	TM	single-pass
WP_004041868.1	HVO_RS14235	HVO_1986	D4GTL5	ABC transporter permease	ABC-type transport system permease protein	623.79	1.12966	0.37165	3.03958	0.0023691	0.0157253	Coenocytes	CytoplasmicMembrane	10	OTHER	TM	TM	multi-pass
WP_013035390.1	HVO_RS13495	HVO_1831	D4GST9	2Fe-2S iron-sulfur cluster-binding protein	Ferredoxin (2Fe-2S)	7589.52	1.12923	0.33468	3.37406	0.000740684	0.00644829	Coenocytes	Unknown		OTHER	TM	TM	single-pass
WP_004041566.1	HVO_RS12755	HVO_1676	Q9YGA5	transcription initiation factor IIB	Transcription initiation factor IIB 2	1959	1.1287	0.385199	2.93018	0.00338766	0.0341159	Tissues	Cytoplasmic	7.5	OTHER	GLOB	GLOB
WP_004043943.1	HVO_RS09490	HVO_1000	D4GVH7	acetate--CoA ligase	acetate--CoA ligase (ADP-forming)	8052.74	1.12748	0.406814	2.77149	0.00558004	0.0270309	Cellularization	Cytoplasmic	7.5	OTHER	GLOB	GLOB
WP_013035041.1	HVO_RS04265	HVO_A0541	D4GRK3	ABC transporter substrate-binding protein	ABC-type transport system periplasmic substrate-binding protein	4534.86	1.12697	0.310993	3.62379	0.000290317	0.00607861	Tissues	Unknown		TATLIPO	SP	SP
WP_004041039.1	HVO_RS00565	HVO_B0117	D4GPB8	rod-determining factor RdfA	Uncharacterized protein	1826.79	1.12647	0.393221	2.86471	0.00417385	0.0222946	Cellularization	Cytoplasmic	7.5	OTHER	GLOB	GLOB
WP_013035145.1	HVO_RS04340	HVO_A0558	D4GRL9	ABC transporter substrate-binding protein	ABC-type transport system periplasmic substrate-binding protein	1825.98	1.12513	0.356812	3.15327	0.00161453	0.0117464	Coenocytes	Extracellular	8.82	TATLIPO	SP	SP
WP_013035223.1	HVO_RS02515	HVO_A0147	D4GQH6	sugar ABC transporter permease	ABC-type transport system permease protein (Probable substrate sugar)	120.286	-1.12486	0.396119	-2.83969	0.00451574	0.0257966	Coenocytes	CytoplasmicMembrane	10	OTHER	TM	SP+TM	multi-pass
WP_004043681.1	HVO_RS10750	HVO_1258	D4GX67	hypothetical protein	Uncharacterized protein	237.41	-1.12481	0.399205	-2.81763	0.00483796	0.0246568	Cellularization	CytoplasmicMembrane	8.83	OTHER	TM	TM	multi-pass
[truncated: 206 more rows]

## Sheet: (B) Curated list of gene candid
Gene	Annotation	Coenocytes	Cellularization	Tissues
[truncated: 75 more rows]
