# Supplementary material for: Tissue-Like Multicellular Development Triggered by Mechanical Compression in Archaea
Source: Science. Author manuscript; Available in PMC 2025 Jun 6. (PMC7617734; doi:10.1126/science.adu0047)
Supplement: Data S1 - S5 [file EMS206035-supplement-Data_S1___S5.zip › science.adu0047_data_s3.xlsx]

## Sheet: ortho_hvo_hmed-2024-08-05-hvo-e
refseq_id	locus_tag	old_locus_tag	uniprot_id	refseq_annot	uniprot_annot	orthogroup	psortb_pred	psortb_score	signalp6_pred	deeptmhmm_pred	tmbed_pred	pass_type
WP_013034963.1	HVO_RS00735	HVO_B0152	D4GPF3	ISH3 family transposase	ISH3-type transposase ISH51	OG0000001	Cytoplasmic	7.5	OTHER	GLOB	GLOB
WP_013034990.1	HVO_RS01150	HVO_B0234	D4GPN5	ISH3 family transposase	ISH3-type transposase ISH51	OG0000001	Cytoplasmic	7.5	OTHER	GLOB	GLOB
WP_013035042.1	HVO_RS02535	HVO_A0151	D4GQI0	ISH3 family transposase	ISH3-type transposase ISH51	OG0000001	Cytoplasmic	7.5	OTHER	GLOB	GLOB
WP_013035046.1	HVO_RS03480	HVO_A0364	D4GR33	ISH3-like element ISHvo20 family transposase	ISH3-type transposase ISHvo20	OG0000001	Cytoplasmic	7.5	OTHER	GLOB	GLOB
WP_013035046.1	HVO_RS03825	HVO_A0445	D4GR33	ISH3-like element ISHvo20 family transposase	ISH3-type transposase ISHvo20	OG0000001	Cytoplasmic	7.5	OTHER	GLOB	GLOB
WP_013035066.1	HVO_RS09130	HVO_0926	D4GRB5	ISH3 family transposase	ISH3-type transposase ISH51	OG0000001	Cytoplasmic	7.5	OTHER	GLOB	GLOB
WP_013035066.1	HVO_RS03835	HVO_A0449	D4GRB5	ISH3 family transposase	ISH3-type transposase ISH51	OG0000001	Cytoplasmic	7.5	OTHER	GLOB	GLOB
WP_013035069.1	HVO_RS02430	HVO_A0125	D4GQF6	ISH3 family transposase	ISH3-type transposase ISH51	OG0000001	Cytoplasmic	7.5	OTHER	GLOB	GLOB
WP_013035082.1	HVO_RS14575	HVO_2054	D4GQB3	ISH3 family transposase	ISH3-type transposase ISH51	OG0000001	Cytoplasmic	7.5	OTHER	GLOB	GLOB
WP_013035082.1	HVO_RS02240	HVO_A0081	D4GQB3	ISH3 family transposase	ISH3-type transposase ISH51	OG0000001	Cytoplasmic	7.5	OTHER	GLOB	GLOB
WP_013035106.1	HVO_RS03730	HVO_A0423	D4GR85	ISH3 family transposase	ISH3-type transposase ISH51	OG0000001	Cytoplasmic	7.5	OTHER	GLOB	GLOB
WP_013035157.1	HVO_RS15525	HVO_2252	D4GQE2	ISH3-like element ISH51 family transposase	ISH3-type transposase ISH51	OG0000001	Cytoplasmic	7.5	OTHER	GLOB	GLOB
WP_013035157.1	HVO_RS18325	HVO_2817	D4GQE2	ISH3-like element ISH51 family transposase	ISH3-type transposase ISH51	OG0000001	Cytoplasmic	7.5	OTHER	GLOB	GLOB
WP_013035157.1	HVO_RS02380	HVO_A0110	D4GQE2	ISH3-like element ISH51 family transposase	ISH3-type transposase ISH51	OG0000001	Cytoplasmic	7.5	OTHER	GLOB	GLOB
WP_013035157.1	HVO_RS02960	HVO_A0250	D4GQE2	ISH3-like element ISH51 family transposase	ISH3-type transposase ISH51	OG0000001	Cytoplasmic	7.5	OTHER	GLOB	GLOB
WP_013035157.1	HVO_RS03770	HVO_A0433	D4GQE2	ISH3-like element ISH51 family transposase	ISH3-type transposase ISH51	OG0000001	Cytoplasmic	7.5	OTHER	GLOB	GLOB
WP_013035158.1	HVO_RS03005	HVO_A0262	D4GQU1	ISH3 family transposase	ISH3-type transposase ISH51	OG0000001	Cytoplasmic	7.5	OTHER	GLOB	GLOB
WP_013035191.1	HVO_RS15925	HVO_2331	D4GR36	ISH3 family transposase	ISH3-type transposase ISH51	OG0000001	Cytoplasmic	7.5	OTHER	GLOB	GLOB
WP_013035191.1	HVO_RS03490	HVO_A0367	D4GR36	ISH3 family transposase	ISH3-type transposase ISH51	OG0000001	Cytoplasmic	7.5	OTHER	GLOB	GLOB
WP_013035196.1	HVO_RS19920	HVO_A0349	D4GR23	ISH3-like element ISHvo22 family transposase	ISH3-type transposase ISHvo22	OG0000001	Cytoplasmic	7.5	OTHER	GLOB	GLOB
WP_013035197.1	HVO_RS03720	HVO_A0420	D4GR84	ISH3-like element ISH51 family transposase	ISH3-type transposase ISH51	OG0000001	Cytoplasmic	7.5	OTHER	GLOB	GLOB
WP_013035295.1	HVO_RS13560	HVO_1845	D4GSU9	ISH3 family transposase	ISH3-type transposase ISH51	OG0000001	Cytoplasmic	7.5	OTHER	GLOB	GLOB
WP_013035321.1	HVO_RS12020	HVO_1519	D4GYG4	ISH3 family transposase	ISH3-type transposase ISH51	OG0000001	Cytoplasmic	7.5	OTHER	GLOB	GLOB
WP_013035323.1	HVO_RS16590	HVO_2466	D4GT65	ISH3 family transposase	ISH3-type transposase ISH51	OG0000001	Cytoplasmic	7.5	OTHER	GLOB	GLOB
WP_013035466.1	HVO_RS13270	HVO_1782	D4GSA6	ISH3 family transposase	ISH3-type transposase ISH51	OG0000001	Cytoplasmic	7.5	OTHER	GLOB	GLOB
WP_013035579.1	HVO_RS18335	HVO_2820	D4GX66	ISH3 family transposase	ISH3-type transposase ISH51	OG0000001	Cytoplasmic	7.5	OTHER	GLOB	GLOB
WP_013035579.1	HVO_RS19305	HVO_C0004	D4GX66	ISH3 family transposase	ISH3-type transposase ISH51	OG0000001	Cytoplasmic	7.5	OTHER	GLOB	GLOB
WP_013035579.1	HVO_RS19370	HVO_C0021	D4GX66	ISH3 family transposase	ISH3-type transposase ISH51	OG0000001	Cytoplasmic	7.5	OTHER	GLOB	GLOB
WP_013035611.1	HVO_RS05975	HVO_0263	D4GZK8	ISH3-like element ISH51 family transposase	ISH3-type transposase ISH51	OG0000001	Cytoplasmic	7.5	OTHER	GLOB	GLOB
WP_013035617.1	HVO_RS07250	HVO_0528	D4GS62	ISH3 family transposase	ISH3-type transposase ISH51	OG0000001	Cytoplasmic	7.5	OTHER	GLOB	GLOB
WP_013035644.1	HVO_RS12030	HVO_1525	D4GYG9	ISH3-like element ISH51 family transposase	ISH3-type transposase ISH51	OG0000001	Cytoplasmic	7.5	OTHER	GLOB	GLOB
WP_013035670.1	HVO_RS19565	HVO_C0071	D4H0F3	ISH3-like element ISH51 family transposase	ISH3-type transposase ISH51	OG0000001	Cytoplasmic	7.5	OTHER	GLOB	GLOB
WP_013035684.1	HVO_RS19430	HVO_C0037	D4H0C5	ISH3-like element ISHvo21 family transposase	ISH3-type transposase ISHvo21	OG0000001	Cytoplasmic	7.5	OTHER	GLOB	GLOB
WP_013035699.1	HVO_RS19435	HVO_C0039	D4H0C7	ISH3-like element ISH51 family transposase	ISH3-type transposase ISH51	OG0000001	Cytoplasmic	7.5	OTHER	GLOB	GLOB
WP_004041031.1	HVO_RS00605	HVO_B0125	D4GPC6	ABC transporter ATP-binding protein	ABC-type transport system ATP-binding protein (Probable substrate dipeptide/oligopeptide)	OG0000002	CytoplasmicMembrane	10	OTHER	GLOB	GLOB
WP_004041065.1	HVO_RS00435	HVO_B0090	M0IHR9	ABC transporter ATP-binding protein	Peptide ABC transporter ATP-binding protein	OG0000002	CytoplasmicMembrane	9.82	OTHER	GLOB	GLOB
WP_004041066.1	HVO_RS00430	HVO_B0089	D4GP91	ABC transporter ATP-binding protein	ABC-type transport system ATP-binding protein (Probable substrate dipeptide/oligopeptide)	OG0000002	CytoplasmicMembrane	9.82	OTHER	GLOB	GLOB
WP_004041076.1	HVO_RS00380	HVO_B0079	D4GP81	ABC transporter ATP-binding protein	ABC-type transport system ATP-binding protein (Probable substrate dipeptide/oligopeptide)	OG0000002	CytoplasmicMembrane	9.82	OTHER	GLOB	GLOB
WP_004041077.1	HVO_RS00375	HVO_B0078	D4GP80	ABC transporter ATP-binding protein	ABC-type transport system ATP-binding protein (Probable substrate dipeptide/oligopeptide)	OG0000002	CytoplasmicMembrane	10	OTHER	GLOB	GLOB
WP_004041210.1	HVO_RS01595	HVO_B0332	D4GPX9	ABC transporter ATP-binding protein	ABC-type transport system ATP-binding protein (Probable substrate dipeptide/oligopeptide)	OG0000002	CytoplasmicMembrane	9.82	OTHER	GLOB	GLOB
WP_004041211.1	HVO_RS01590	HVO_B0331	L5NU69	ABC transporter ATP-binding protein	Peptide ABC transporter ATP-binding protein	OG0000002	CytoplasmicMembrane	9.82	OTHER	GLOB	GLOB
WP_004041650.1	HVO_RS13205	HVO_1768	D4GS93	oligopeptide/dipeptide ABC transporter ATP-binding protein	ABC-type transport system chimeric fusion protein (Permease/ATPase) (Probable substrate dipeptide/oligopeptide)	OG0000002	CytoplasmicMembrane	9.82	OTHER	TM	TM	multi-pass
WP_004041651.1	HVO_RS13210	HVO_1769	D4GS94	ABC transporter ATP-binding protein	ABC-type transport system ATP-binding protein (Probable substrate dipeptide/oligopeptide)	OG0000002	CytoplasmicMembrane	9.82	OTHER	GLOB	GLOB
WP_004042006.1	HVO_RS14900	HVO_2122	L5NYR3	dipeptide ABC transporter ATP-binding protein	Putative dipeptides/oligopeptides ABC transporter ATP-binding protein	OG0000002	CytoplasmicMembrane	9.82	OTHER	GLOB	GLOB
WP_004042007.1	HVO_RS14905	HVO_2123	D4GUS0	ABC transporter ATP-binding protein	ABC-type transport system ATP-binding protein (Probable substrate dipeptide/oligopeptide)	OG0000002	CytoplasmicMembrane	9.82	OTHER	GLOB	GLOB
WP_004043249.1	HVO_RS03360	HVO_A0336	D4GR13	ABC transporter ATP-binding protein	ABC-type transport system ATP-binding protein (Substrate D-galactose)	OG0000002	CytoplasmicMembrane	9.82	OTHER	GLOB	GLOB
WP_004043285.1	HVO_RS03565	HVO_A0384	D4GR52	oligopeptide/dipeptide ABC transporter ATP-binding protein	ABC-type transport system ATP-binding protein (Probable substrate dipeptide/oligopeptide)	OG0000002	CytoplasmicMembrane	9.82	OTHER	GLOB	GLOB
WP_004045083.1	HVO_RS04980	HVO_0058	D4GYQ3	oligopeptide/dipeptide ABC transporter ATP-binding protein	ABC-type transport system ATP-binding protein (Probable substrate dipeptide/oligopeptide)	OG0000002	CytoplasmicMembrane	9.82	OTHER	GLOB	GLOB
WP_004045086.1	HVO_RS04985	HVO_0059	D4GYQ4	ABC transporter ATP-binding protein	ABC-type transport system ATP-binding protein (Probable substrate dipeptide/oligopeptide)	OG0000002	CytoplasmicMembrane	9.82	OTHER	GLOB	GLOB
WP_004045460.1	HVO_RS19580	HVO_C0074	D4H0F6	ABC transporter ATP-binding protein	ABC-type transport system ATP-binding protein (Probable substrate dipeptide/oligopeptide)	OG0000002
WP_013035189.1	HVO_RS20010	HVO_A0425	D4GR88	ABC transporter ATP-binding protein	ABC-type transport system ATP-binding protein (Probable substrate dipeptide/oligopeptide)	OG0000002	CytoplasmicMembrane	9.82	OTHER	GLOB	GLOB
WP_013035217.1	HVO_RS20015	HVO_A0426	D4GR89	ABC transporter ATP-binding protein	ABC-type transport system ATP-binding protein (Probable substrate dipeptide/oligopeptide)	OG0000002	CytoplasmicMembrane	9.82	OTHER	GLOB	GLOB
WP_004040844.1	HVO_RS04035	HVO_A0491	M0GCH9	ABC transporter ATP-binding protein	Sugar ABC transporter ATP-binding protein	OG0000005	CytoplasmicMembrane	9.82	OTHER	GLOB	GLOB
WP_004041046.1	HVO_RS00530	HVO_B0109	D4GPB1	ATP-binding cassette domain-containing protein	ABC-type transport system ATP-binding protein (Substrate L-rhamnose)	OG0000005	CytoplasmicMembrane	9.82	OTHER	GLOB	GLOB
WP_004041117.1	HVO_RS00175	HVO_B0038	D4GP39	xylose/arabinose ABC transporter ATP-binding protein XacK	Xylose/arabinose import ATP-binding protein XacK	OG0000005	CytoplasmicMembrane	9.82	OTHER	GLOB	GLOB
WP_004041118.1	HVO_RS00170	HVO_B0037	D4GP38	xylose/arabinose ABC transporter ATP-binding protein XacJ	Xylose/arabinose import ATP-binding protein XacJ	OG0000005	CytoplasmicMembrane_multiloc	9.88	OTHER	GLOB	GLOB
WP_004041244.1	HVO_RS01430	HVO_B0295	D4GPU2	sn-glycerol-3-phosphate ABC transporter ATP-binding protein UgpC	ABC-type transport system ATP-binding protein (Probable substrate glycerol-3-phosphate)	OG0000005	CytoplasmicMembrane	9.82	OTHER	GLOB	GLOB
WP_004041345.1	HVO_RS00935	HVO_B0190	D4GPJ1	ABC transporter ATP-binding protein	Molybdate/tungstate import ATP-binding protein WtpC	OG0000005	CytoplasmicMembrane	9.82	OTHER	GLOB	GLOB
WP_004041493.1	HVO_RS12395	HVO_1601	L9VEZ6	ABC transporter ATP-binding protein	Putative sulfonate ABC transporter ATP-binding protein	OG0000005	CytoplasmicMembrane	9.82	OTHER	GLOB	GLOB
WP_004042002.1	HVO_RS14880	HVO_2118	D4GUR5	ABC transporter ATP-binding protein	ABC-type transport system ATP-binding protein (Probable substrate sugar)	OG0000005	CytoplasmicMembrane	9.82	OTHER	GLOB	GLOB
WP_004042874.1	HVO_RS17700	HVO_2692	D4GVR2	ABC transporter ATP-binding protein	ABC-type transport system ATP-binding protein (Probable substrate sugar)	OG0000005	CytoplasmicMembrane	10	OTHER	GLOB	GLOB
WP_004043074.1	HVO_RS02505	HVO_A0145	D4GQH4	ABC transporter ATP-binding protein	ABC-type transport system ATP-binding protein (Probable substrate sugar)	OG0000005	CytoplasmicMembrane	10	OTHER	GLOB	GLOB
WP_004043208.1	HVO_RS03155	HVO_A0293	D4GQX0	ABC transporter ATP-binding protein	Molybdate/tungstate import ATP-binding protein WtpC	OG0000005	CytoplasmicMembrane	9.82	OTHER	GLOB	GLOB
WP_004043209.1	HVO_RS03160	HVO_A0294	D4GQX1	ABC transporter ATP-binding protein	Molybdate/tungstate import ATP-binding protein WtpC	OG0000005	CytoplasmicMembrane	9.82	OTHER	GLOB	GLOB
WP_004044368.1	HVO_RS07415	HVO_0565	D4GSG0	ABC transporter ATP-binding protein	ABC-type transport system ATP-binding protein (Probable substrate maltose)	OG0000005	CytoplasmicMembrane	9.82	OTHER	GLOB	GLOB
WP_004044397.1	HVO_RS07275	HVO_0534	D4GS66	ABC transporter ATP-binding protein	ABC-type transport system ATP-binding protein (Probable substrate sugar)	OG0000005	CytoplasmicMembrane	10	OTHER	GLOB	GLOB
WP_013034948.1	HVO_RS01115	HVO_B0227	D4GPM8	sn-glycerol-3-phosphate ABC transporter ATP-binding protein UgpC	ABC-type transport system ATP-binding protein (Probable substrate sugar)	OG0000005	CytoplasmicMembrane	10	OTHER	GLOB	GLOB
WP_013035128.1	HVO_RS03095	HVO_A0281	D4GQV8	sn-glycerol-3-phosphate ABC transporter ATP-binding protein UgpC	ABC-type transport system ATP-binding protein (Probable substrate sugar)	OG0000005	CytoplasmicMembrane	10	OTHER	GLOB	GLOB
WP_004040895.1	HVO_RS04285	HVO_A0546	M0HYW7	glucose 1-dehydrogenase	Short-chain family oxidoreductase	OG0000026	Cytoplasmic	9.96	OTHER	GLOB	GLOB
WP_004041028.1	HVO_RS00620	HVO_B0128	D4GPC9	SDR family oxidoreductase	Oxidoreductase (Short-chain dehydrogenase family)	OG0000026	Cytoplasmic	9.96	OTHER	GLOB	GLOB
WP_004041123.1	HVO_RS00145	HVO_B0031	D4GP32	SDR family oxidoreductase	Oxidoreductase (Short-chain dehydrogenase family)	OG0000026	Cytoplasmic	9.96	OTHER	GLOB	GLOB
WP_004041128.1	HVO_RS00120	HVO_B0026	M0IJK3	SDR family NAD(P)-dependent oxidoreductase	Short-chain family oxidoreductase	OG0000026	Cytoplasmic	9.96	OTHER	GLOB	GLOB
WP_004043212.1	HVO_RS03175	HVO_A0296	D4GQX4	3-oxoacyl-ACP reductase family protein	Oxidoreductase (Short-chain dehydrogenase family)	OG0000026	Cytoplasmic	9.96	OTHER	GLOB	GLOB
WP_004043914.1	HVO_RS09635	HVO_1028	D4GVK5	SDR family oxidoreductase	Oxidoreductase (Short-chain dehydrogenase family)	OG0000026	Cytoplasmic	9.96	OTHER	GLOB	GLOB
WP_004044742.1	HVO_RS18805	HVO_2916	D4GXS8	SDR family oxidoreductase	Oxidoreductase (Short-chain dehydrogenase family)	OG0000026	Cytoplasmic	9.96	OTHER	GLOB	GLOB
WP_013034945.1	HVO_RS00560	HVO_B0116	D4GPB7	L-rhamnose 1-dehydrogenase	L-rhamnose 1-dehydrogenase	OG0000026	Cytoplasmic	9.96	OTHER	GLOB	GLOB
WP_013035030.1	HVO_RS03185	HVO_A0298	D4GQX6	SDR family NAD(P)-dependent oxidoreductase	Oxidoreductase (Short-chain dehydrogenase family)	OG0000026	Cytoplasmic	9.96	OTHER	GLOB	GLOB
WP_004041052.1	HVO_RS00500	HVO_B0103	D4GPA5	Gfo/Idh/MocA family oxidoreductase	GFO family oxidoreductase	OG0000038	Cytoplasmic	7.5	OTHER	GLOB	GLOB
WP_004041125.1	HVO_RS00135	HVO_B0029	D4GP30	D-xylose 1-dehydrogenase	D-xylose 1-dehydrogenase (NADP(+)) 2	OG0000038	Cytoplasmic	7.5	OTHER	GLOB	GLOB
WP_004041126.1	HVO_RS00130	HVO_B0028	D4GP29	D-xylose 1-dehydrogenase	D-xylose 1-dehydrogenase [NADP(+)] 1	OG0000038	Cytoplasmic	7.5	OTHER	GLOB	GLOB
WP_004041194.1	HVO_RS01675	HVO_B0347	D4GPZ4	Gfo/Idh/MocA family oxidoreductase	GFO family oxidoreductase	OG0000038	Cytoplasmic	7.5	OTHER	GLOB	GLOB
WP_004041208.1	HVO_RS01605	HVO_B0334	D4GPY1	Gfo/Idh/MocA family oxidoreductase	GFO family oxidoreductase	OG0000038	Cytoplasmic	7.5	OTHER	GLOB	GLOB
WP_004041209.1	HVO_RS01600	HVO_B0333	D4GPY0	Gfo/Idh/MocA family oxidoreductase	GFO family oxidoreductase	OG0000038	Cytoplasmic	7.5	OTHER	GLOB	GLOB
WP_004043243.1	HVO_RS03330	HVO_A0330	D4GR07	D-xylose 1-dehydrogenase Gfo6	D-galactose / L-arabinose dehydrogenase (NADP)	OG0000038	Cytoplasmic	7.5	OTHER	GLOB	GLOB
WP_013035678.1	HVO_RS19555	HVO_C0069	D4H0F1	Gfo/Idh/MocA family oxidoreductase	GFO family oxidoreductase	OG0000038	Cytoplasmic	7.5	OTHER	GLOB	GLOB
WP_004040915.1	HVO_RS04330	HVO_A0557	D4GRL8	ABC transporter substrate-binding protein	ABC-type transport system periplasmic substrate-binding protein	OG0000053	Cytoplasmic	7.5	TATLIPO	SP	SP
WP_004041872.1	HVO_RS14260	HVO_1991	D4GTL9	ABC transporter substrate-binding protein	ABC-type transport system periplasmic substrate-binding protein	OG0000053	Unknown		TATLIPO	SP	SP
WP_004041925.1	HVO_RS14505	HVO_2038	D4GU52	ABC transporter substrate-binding protein	ABC-type transport system periplasmic substrate-binding protein	OG0000053	Unknown		TATLIPO	SP	SP
WP_004041978.1	HVO_RS14770	HVO_2094	D4GUP1	ABC transporter substrate-binding protein	ABC-type transport system periplasmic substrate-binding protein	OG0000053	Cytoplasmic	7.5	TATLIPO	SP	SP
WP_013035041.1	HVO_RS04265	HVO_A0541	D4GRK3	ABC transporter substrate-binding protein	ABC-type transport system periplasmic substrate-binding protein	OG0000053	Unknown		TATLIPO	SP	SP
WP_013035145.1	HVO_RS04340	HVO_A0558	D4GRL9	ABC transporter substrate-binding protein	ABC-type transport system periplasmic substrate-binding protein	OG0000053	Extracellular	8.82	TATLIPO	SP	SP
WP_081442862.1	HVO_RS00725	HVO_B0150	D4GPF1	ABC transporter substrate-binding protein	ABC-type transport system periplasmic substrate-binding protein	OG0000053	Unknown		OTHER	GLOB	GLOB
WP_004040929.1	HVO_RS04400	HVO_A0570	D4GRN1	amidohydrolase family protein	Metal-dependent hydrolase	OG0000114	Cytoplasmic	7.5	OTHER	GLOB	GLOB
WP_004041238.1	HVO_RS01460	HVO_B0302	D4GPU9	amidohydrolase family protein	Allantoinase	OG0000114	Cytoplasmic	7.5	OTHER	GLOB	GLOB
WP_004043219.1	HVO_RS03210	HVO_A0303	D4GQY1	amidohydrolase family protein	Allantoinase	OG0000114	Cytoplasmic	7.5	OTHER	GLOB	GLOB
WP_004045261.1	HVO_RS05425	HVO_0148	D4GZ92	urease subunit alpha	Urease subunit alpha	OG0000114	Cytoplasmic	9.96	OTHER	GLOB	GLOB
WP_013035123.1	HVO_RS03755	HVO_A0429	D4GR93	D-aminoacylase	D-aminoacylase-like protein	OG0000114	Cytoplasmic	9.96	OTHER	GLOB	GLOB
WP_004040931.1	HVO_RS04410	HVO_A0572	D4GRN3	LLM class flavin-dependent oxidoreductase	Flavin-dependent oxidoreductase	OG0000115	Cytoplasmic	9.96	OTHER	GLOB	GLOB
WP_004041029.1	HVO_RS00615	HVO_B0127	D4GPC8	LLM class flavin-dependent oxidoreductase	Oxidoreductase (Luciferase family protein)	OG0000115	Cytoplasmic	9.96	OTHER	GLOB	GLOB
WP_004041043.1	HVO_RS00545	HVO_B0113	D4GPB4	TIGR03560 family F420-dependent LLM class oxidoreductase	F420-dependent oxidoreductase	OG0000115	Cytoplasmic	9.96	OTHER	GLOB	GLOB
WP_004041199.1	HVO_RS01650	HVO_B0342	D4GPY9	LLM class flavin-dependent oxidoreductase	Oxidoreductase (Luciferase family protein)	OG0000115	Cytoplasmic	9.96	OTHER	GLOB	GLOB
WP_004043211.1	HVO_RS03170	HVO_A0295A	D4GQX3	LLM class flavin-dependent oxidoreductase	Luciferase family protein	OG0000115	Cytoplasmic	9.96	OTHER	GLOB	GLOB
WP_004041083.1	HVO_RS00345	HVO_B0072	D4GP74	helix-turn-helix domain-containing protein	HTH-10 family transcription regulator	OG0000116	Cytoplasmic	7.5	OTHER	GLOB	GLOB
WP_004041146.1	HVO_RS00035	HVO_B0007	D4GP08	helix-turn-helix domain-containing protein	HTH-10 family transcription regulator	OG0000116	Cytoplasmic	7.5	OTHER	GLOB	GLOB
WP_004041808.1	HVO_RS13945	HVO_1929	D4GTF8	helix-turn-helix domain-containing protein	HTH-10 family transcription regulator	OG0000116	Cytoplasmic	7.5	OTHER	GLOB	GLOB
WP_161606674.1	HVO_RS21145			helix-turn-helix domain-containing protein		OG0000116	Cytoplasmic	7.5	OTHER	GLOB	GLOB
WP_236995486.1	HVO_RS11545	HVO_1419	D4GY03	helix-turn-helix domain-containing protein	HTH-10 family transcription regulator	OG0000116	Cytoplasmic	7.5	OTHER	GLOB	GLOB
WP_004041234.1	HVO_RS01475	HVO_B0306	D4GPV3	Zn-dependent hydrolase	Ureidoglycolate amidohydrolase	OG0000258	Unknown		OTHER	GLOB	GLOB
WP_004042012.1	HVO_RS14930	HVO_2128	D4GUS5	M20 family metallo-hydrolase	Amidase (Hydantoinase/carbamoylase family)	OG0000258	Unknown		OTHER	GLOB	GLOB
WP_004043210.1	HVO_RS03165	HVO_A0295	D4GQX2	Zn-dependent hydrolase	Amidase (Hydantoinase/carbamoylase family)	OG0000258	Cytoplasmic	7.5	OTHER	GLOB	GLOB
WP_004043253.1	HVO_RS03380	HVO_A0341	D4GR18	Zn-dependent hydrolase	Amidase (Hydantoinase/carbamoylase family)	OG0000258	Unknown		OTHER	GLOB	GLOB
WP_004042301.1	HVO_RS16315	HVO_2412	M0HTU4	Lrp/AsnC family transcriptional regulator	Transcriptional regulator	OG0000259	Cytoplasmic	7.5	OTHER	GLOB	GLOB
WP_004042506.1	HVO_RS16870	HVO_2522	M0HQJ6	Lrp/AsnC family transcriptional regulator	Asn family transcriptional regulator	OG0000259	Cytoplasmic	7.5	OTHER	GLOB	GLOB
WP_004044018.1	HVO_RS09110	HVO_0921	D4GV00	Lrp/AsnC family transcriptional regulator	Lrp/AsnC family transcription regulator	OG0000259	Cytoplasmic	7.5	OTHER	GLOB	GLOB
WP_004045293.1	HVO_RS05575	HVO_0179	D4GZC3	Lrp/AsnC family transcriptional regulator	Lrp/AsnC family transcription regulator / TrkA domain protein	OG0000259	Cytoplasmic	7.5	OTHER	GLOB	GLOB
WP_004043159.1	HVO_RS02920	HVO_A0240	D4GQR9	IS5-like element ISHvo3 family transposase	ISH9-type transposase ISHvo3	OG0000260	Cytoplasmic	7.5	OTHER	GLOB	GLOB
WP_004043378.1	HVO_RS02130	HVO_A0057	D4GQ89	IS5-like element ISHvo2 family transposase	ISH9-type transposase ISHvo2	OG0000260	Cytoplasmic	7.5	OTHER	GLOB	GLOB
WP_013035143.1	HVO_RS02400	HVO_A0117	D4GQE9	IS5-like element ISHvo1 family transposase	ISH9-type transposase ISHvo1	OG0000260	Cytoplasmic	7.5	OTHER	GLOB	GLOB
WP_013035688.1	HVO_RS19550	HVO_C0068	D4H0F0	IS5-like element ISHvo4 family transposase	ISH9-type transposase ISHvo4	OG0000260	Cytoplasmic	7.5	OTHER	GLOB	GLOB
WP_013035055.1	HVO_RS03775	HVO_A0435	D4GRA1	DUF6036 family nucleotidyltransferase	DUF2204 family protein	OG0000261	Cytoplasmic	7.5	OTHER	GLOB	GLOB
WP_013035121.1	HVO_RS01910	HVO_A0010	D4GQ42	DUF6036 family nucleotidyltransferase	DUF2204 family protein	OG0000261	Cytoplasmic	7.5	OTHER	GLOB	GLOB
WP_013035229.1	HVO_RS21340			hypothetical protein		OG0000261	Cytoplasmic	7.5	OTHER	GLOB	GLOB
WP_013035582.1	HVO_RS21335			hypothetical protein		OG0000261	Cytoplasmic	7.5	OTHER	GLOB	GLOB
WP_013035062.1	HVO_RS21185			IS630 family transposase		OG0000262	Extracellular	8.82	OTHER	GLOB	GLOB
WP_013035722.1	HVO_RS19605	HVO_C0080	D4H0G0	IS630-like element ISHvo8 family transposase	ISH16-type transposase ISHvo8	OG0000262	Cytoplasmic	7.5	OTHER	GLOB	GLOB
WP_144064028.1	HVO_RS19970	HVO_A0403	D4GR69	IS630 family transposase	ISHwa16-type transposase ISHvo16	OG0000262	Unknown		OTHER	GLOB	GLOB
WP_236995456.1	HVO_RS21180			IS630 family transposase		OG0000262	Unknown		OTHER	GLOB	GLOB
WP_004040828.1	HVO_RS03955	HVO_A0474	D4GRD9	hypothetical protein	Uncharacterized protein	OG0000567	Cytoplasmic	7.5	OTHER	GLOB	GLOB
WP_004043067.1	HVO_RS02470	HVO_A0138	D4GQG7	hypothetical protein	Uncharacterized protein	OG0000567	Unknown		OTHER	GLOB	GLOB
WP_013035020.1	HVO_RS02345	HVO_A0101	D4GQD3	hypothetical protein	Uncharacterized protein	OG0000567	Unknown		OTHER	GLOB	GLOB
WP_004040936.1	HVO_RS04435	HVO_A0578	D4GRN8	branched-chain amino acid ABC transporter permease	ABC-type transport system permease protein (Probable substrate branched-chain amino acids)	OG0000568	CytoplasmicMembrane	10	OTHER	TM	TM	multi-pass
WP_004041316.1	HVO_RS01080	HVO_B0219	D4GPM0	branched-chain amino acid ABC transporter permease	ABC-type transport system permease protein (Probable substrate branched-chain amino acids)	OG0000568	CytoplasmicMembrane	10	OTHER	TM	TM	multi-pass
WP_004044038.1	HVO_RS09015	HVO_0901	D4GUX5	branched-chain amino acid ABC transporter permease	ABC-type transport system permease protein (Probable substrate branched-chain amino acids)	OG0000568	CytoplasmicMembrane	10	OTHER	TM	TM	multi-pass
WP_004041058.1	HVO_RS00470	HVO_B0097	D4GP99	dihydrodipicolinate synthase family protein	Dihydrodipicolinate synthase family protein	OG0000569	Cytoplasmic	9.65	OTHER	GLOB	GLOB
WP_004041193.1	HVO_RS01680	HVO_B0348	D4GPZ5	dihydrodipicolinate synthase family protein	Dihydrodipicolinate synthase family protein	OG0000569	Unknown		OTHER	GLOB	GLOB
WP_004041998.1	HVO_RS14860	HVO_2114	D4GUR1	dihydrodipicolinate synthase family protein	4-hydroxy-tetrahydrodipicolinate synthase-like protein	OG0000569	Cytoplasmic	9.96	OTHER	GLOB	GLOB
WP_004041071.1	HVO_RS00405	HVO_B0084	M0IIA1	heme-binding protein	GlcG protein	OG0000570	Cytoplasmic	7.5	OTHER	GLOB	GLOB
WP_004041150.1	HVO_RS00015	HVO_B0003	L5NPK0	heme-binding protein	Heme-binding protein	OG0000570	Unknown		OTHER	GLOB	GLOB
WP_013035085.1	HVO_RS03050	HVO_A0272	D4GQU9	heme-binding protein	DUF336 family protein	OG0000570	Cytoplasmic	7.5	OTHER	GLOB	GLOB
WP_004041143.1	HVO_RS00050	HVO_B0011	D4GP12	N-methyl-L-tryptophan oxidase	Sarcosine oxidase	OG0000571	Cytoplasmic	9.96	OTHER	GLOB	GLOB
WP_013035730.1	HVO_RS19595	HVO_C0077	D4H0F9	N-methyl-L-tryptophan oxidase	Sarcosine oxidase	OG0000571	Cytoplasmic	9.96	OTHER	GLOB	GLOB
WP_144064066.1	HVO_RS19545	HVO_C0067	D4H0E9	FAD-dependent oxidoreductase	FAD-dependent oxidoreductase	OG0000571	Cytoplasmic	7.5	OTHER	GLOB	GLOB
WP_004041201.1	HVO_RS01640	HVO_B0340	D4GPY7	ThuA domain-containing protein	ThuA family protein	OG0000572	Cytoplasmic	7.5	OTHER	GLOB	GLOB
WP_004041320.1	HVO_RS01060	HVO_B0215	D4GPL6	PVC-type heme-binding CxxCH protein	Secreted glycosyl hydrolase	OG0000572	Unknown		TAT	SP	SP
WP_004041330.1	HVO_RS01010	HVO_B0205	L9VH13	multicopper oxidase	LccA multicopper oxidase (MCO)	OG0000572	Spore		OTHER	GLOB	GLOB
WP_004042144.1	HVO_RS15550	HVO_2258	D4GVX4	hypothetical protein	Uncharacterized protein	OG0000573	Cytoplasmic	7.5	OTHER	GLOB	GLOB
WP_004042159.1	HVO_RS15620	HVO_2272	D4GVY8	hypothetical protein	CopG family transcriptional regulator	OG0000573	Cytoplasmic	7.5	OTHER	GLOB	GLOB
WP_013035302.1	HVO_RS21055	HVO_2257	D4GVX3	hypothetical protein	CopG family transcriptional regulator	OG0000573	Cytoplasmic	7.5	OTHER	GLOB	GLOB
WP_004043296.1	HVO_RS03625	HVO_A0397	D4GR63	hypothetical protein	HTH domain protein	OG0000574	Cytoplasmic	7.5	OTHER	GLOB	GLOB
WP_004043411.1	HVO_RS01990	HVO_A0027	D4GQ59	hypothetical protein	HTH domain protein	OG0000574	Cytoplasmic	7.5	OTHER	GLOB	GLOB
WP_013035538.1	HVO_RS20970	HVO_1780	D4GSA4	hypothetical protein	HTH domain protein	OG0000574	Cytoplasmic	7.5	OTHER	GLOB	GLOB
WP_004043306.1	HVO_RS19990	HVO_A0410	D4GR74	PQQ-binding-like beta-propeller repeat protein	PQQ repeat protein	OG0000575	Unknown		TAT	SP	SP
WP_004045104.1	HVO_RS05015	HVO_0066	D4GYR1	PQQ-binding-like beta-propeller repeat protein	PQQ repeat protein	OG0000575	Cytoplasmic	7.5	TATLIPO	SP	SP
WP_257721167.1	HVO_RS19795	HVO_A0124		PQQ-binding-like beta-propeller repeat protein		OG0000575	Unknown		OTHER	GLOB	GLOB
WP_004043317.1	HVO_RS19530	HVO_C0062	D4H0E6	hypothetical protein	Uncharacterized protein	OG0000576	Cytoplasmic	7.5	OTHER	GLOB	GLOB
WP_004043372.1	HVO_RS02160	HVO_A0063	D4GQ95	hypothetical protein	Uncharacterized protein	OG0000576	Cytoplasmic	7.5	OTHER	GLOB	GLOB
WP_013035061.1	HVO_RS02980	HVO_A0256	D4GQT5	hypothetical protein	Uncharacterized protein	OG0000576	Cytoplasmic	7.5	OTHER	GLOB	GLOB
WP_004043335.1	HVO_RS21190	HVO_A0105	D4GQD7	hypothetical protein	Uncharacterized protein	OG0000577	Cytoplasmic	7.5	OTHER	GLOB	GLOB
WP_013035091.1	HVO_RS02490	HVO_A0142	D4GQH1	hypothetical protein	DUF309 domain-containing protein	OG0000577	Unknown		OTHER	GLOB	GLOB
WP_013035171.1	HVO_RS02140	HVO_A0059	D4GQ91	hypothetical protein	Uncharacterized protein	OG0000577	Unknown		OTHER	GLOB	GLOB
WP_004043864.1	HVO_RS09855	HVO_1074	D4GVR6	HNH endonuclease	HNH nuclease domain-containing protein	OG0000578	Cytoplasmic	7.5	OTHER	GLOB	GLOB
WP_004044506.1	HVO_RS06705	HVO_0418	D4GRV9	HNH endonuclease	Homing endonuclease domain protein	OG0000578	Cytoplasmic	7.5	OTHER	GLOB	GLOB
WP_013035708.1	HVO_RS19465	HVO_C0045	D4H0D3	HNH endonuclease	HNH nuclease domain-containing protein	OG0000578	Cytoplasmic	7.5	OTHER	GLOB	GLOB
WP_004040800.1	HVO_RS03795	HVO_A0439	D4GRA5	hypothetical protein	DUF2800 family protein	OG0002687	Cytoplasmic	7.5	OTHER	GLOB	GLOB
WP_004041630.1	HVO_RS13105	HVO_1746	D4H085	DUF2800 domain-containing protein	DUF2800 family protein	OG0002687	Cytoplasmic	7.5	OTHER	GLOB	GLOB
WP_004040801.1	HVO_RS03800	HVO_A0440	D4GRA6	DUF790 family protein	DUF790 family protein	OG0002688	Cytoplasmic	7.5	OTHER	GLOB	GLOB
WP_004041621.1	HVO_RS13060	HVO_1737	D4H076	DUF790 family protein	DUF790 family protein	OG0002688	Cytoplasmic	7.5	OTHER	GLOB	GLOB
WP_004040803.1	HVO_RS03810	HVO_A0442	D4GRA8	calcium-binding protein	CcbP family protein	OG0002689	Cytoplasmic	7.5	OTHER	GLOB	GLOB
WP_004041622.1	HVO_RS13065	HVO_1738	D4H077	calcium-binding protein	CcbP family protein	OG0002689	Cytoplasmic	7.5	OTHER	GLOB	GLOB
WP_004040804.1	HVO_RS03815	HVO_A0443	D4GRA9	zinc ribbon domain-containing protein	Zinc ribbon domain-containing protein	OG0002690	Cytoplasmic	7.5	OTHER	GLOB	GLOB
WP_004043273.1	HVO_RS03505	HVO_A0371	D4GR40	hypothetical protein	Zinc ribbon domain-containing protein	OG0002690	Cytoplasmic	7.5	OTHER	GLOB	GLOB
WP_004040847.1	HVO_RS04050	HVO_A0494	L9VMQ0	extracellular solute-binding protein	Sugar ABC transporter substrate-binding protein	OG0002691	Unknown		OTHER	SP	SP
WP_049941507.1	HVO_RS14855	HVO_2113	A0A8T5CMG6	extracellular solute-binding protein	Extracellular solute-binding protein	OG0002691	Cytoplasmic	7.5	OTHER	GLOB	GLOB
WP_004040939.1	HVO_RS04450	HVO_A0581	D4GRP1	MmgE/PrpD family protein	PrpD family protein	OG0002692	Cytoplasmic	7.5	OTHER	GLOB	GLOB
WP_004040940.1	HVO_RS04455	HVO_A0582	D4GRP2	MmgE/PrpD family protein	PrpD family protein	OG0002692	Cytoplasmic	7.5	OTHER	GLOB	GLOB
WP_004041036.1	HVO_RS00580	HVO_B0120	D4GPC1	peptidase dimerization domain-containing protein	M20 family amidohydrolase	OG0002693	Cytoplasmic	7.5	OTHER	GLOB	GLOB
WP_004044248.1	HVO_RS08005	HVO_0687	D4GT26	amidohydrolase	Peptidase M20 domain-containing protein 2	OG0002693	Cytoplasmic	7.5	OTHER	GLOB	GLOB
WP_004041062.1	HVO_RS00450	HVO_B0093	L9VI02	ABC transporter substrate-binding protein	Peptide ABC transporter substrate-binding protein	OG0002694	Cytoplasmic	7.5	OTHER	SP	SP
WP_004041214.1	HVO_RS01575	HVO_B0328	D4GPX5	ABC transporter substrate-binding protein	ABC-type transport system periplasmic substrate-binding protein (Probable substrate dipeptide/oligopeptide)	OG0002694	Unknown		TATLIPO	SP	SP
WP_004041203.1	HVO_RS01630	HVO_B0338	D4GPY5	UxaA family hydrolase	Hydro-lyase	OG0002695	Cytoplasmic	7.5	OTHER	GLOB	GLOB
WP_309139227.1	HVO_RS21160	HVO_B0336		UxaA family hydrolase		OG0002695
WP_004041279.1	HVO_RS01260	HVO_B0259	M0IIP5	hypothetical protein	Uncharacterized protein	OG0002696	Cytoplasmic	7.5	OTHER	GLOB	GLOB
WP_006655017.1	HVO_RS01845	HVO_D0001	L9WEP7	hypothetical protein	Uncharacterized protein	OG0002696	Cytoplasmic	7.5	OTHER	GLOB	GLOB
WP_004041304.1	HVO_RS01140	HVO_B0232	D4GPN3	sialidase family protein	Neuraminidase family protein	OG0002697	Unknown		TAT	SP	SP
WP_004042004.1	HVO_RS14890	HVO_2120	D4GUR7	sialidase family protein	Sialidase domain-containing protein	OG0002697	Cytoplasmic	7.5	OTHER	GLOB	GLOB
WP_004041325.1	HVO_RS01035	HVO_B0210	D4GPL1	sugar phosphate isomerase/epimerase	YfiH family protein	OG0002698	Cytoplasmic	7.5	OTHER	GLOB	GLOB
WP_004041327.1	HVO_RS01025	HVO_B0208	D4GPK9	sugar phosphate isomerase/epimerase family protein	YfiH family protein	OG0002698	Cytoplasmic	7.5	OTHER	GLOB	GLOB
WP_004041729.1	HVO_RS13550	HVO_1843	D4GSU7	hypothetical protein	Uncharacterized protein	OG0002699	Unknown		OTHER	GLOB	GLOB
WP_013035468.1	HVO_RS20105	HVO_0267	D4GZL3	hypothetical protein	Uncharacterized protein	OG0002699	Cytoplasmic	7.5	OTHER	GLOB	GLOB
WP_004042145.1	HVO_RS15555	HVO_2259	D4GVX5	site-specific tyrosine recombinase/integron integrase	XerC/D-like integrase	OG0002700	Cytoplasmic	7.5	OTHER	GLOB	GLOB
WP_004042160.1	HVO_RS15625	HVO_2273	D4GVY9	tyrosine-type recombinase/integrase	XerC/D-like integrase	OG0002700	Cytoplasmic	9.96	OTHER	GLOB	GLOB
WP_004042167.1	HVO_RS15650	HVO_2278	D4GVZ4	type IV secretion system DNA-binding domain-containing protein	Type IV secretion system coupling protein TraD DNA-binding domain-containing protein	OG0002701	Cytoplasmic	7.5	OTHER	GLOB	GLOB
WP_013035712.1	HVO_RS19425	HVO_C0036	D4H0C4	type IV secretion system DNA-binding domain-containing protein	Type IV secretion system coupling protein TraD DNA-binding domain-containing protein	OG0002701	Cytoplasmic	7.5	OTHER	GLOB	GLOB
WP_004042170.1	HVO_RS15665	HVO_2281	D4GVZ7	ATP-binding protein	Helicase HerA central domain-containing protein	OG0002702	Cytoplasmic	7.5	OTHER	GLOB	GLOB
WP_013035725.1	HVO_RS19420	HVO_C0035	D4H0C3	transfer complex protein	Transfer complex protein	OG0002702	Cytoplasmic	7.5	OTHER	GLOB	TM	multi-pass
WP_004043228.1	HVO_RS03255	HVO_A0313	M0I2I0	helix-turn-helix transcriptional regulator	Helix-turn-helix protein	OG0002703	Cytoplasmic	7.5	OTHER	GLOB	GLOB
WP_004044826.1	HVO_RS19025	HVO_2962	M0I478	helix-turn-helix transcriptional regulator	Transcriptional regulator	OG0002703	Cytoplasmic	7.5	OTHER	GLOB	GLOB
WP_004043316.1	HVO_RS19525	HVO_C0061		type II toxin-antitoxin system RelE/ParE family toxin		OG0002704	Cytoplasmic	7.5	OTHER	GLOB	GLOB
WP_049914854.1	HVO_RS03495	HVO_A0368	D4GR37	type II toxin-antitoxin system RelE/ParE family toxin	RelE family protein	OG0002704	Cytoplasmic	7.5	OTHER	GLOB	GLOB
WP_004043381.1	HVO_RS02120	HVO_A0054	D4GQ86	DUF6166 domain-containing protein	Uncharacterized protein	OG0002705	Cytoplasmic	7.5	OTHER	GLOB	GLOB
WP_004043385.1	HVO_RS02105	HVO_A0051	D4GQ83	DUF6166 domain-containing protein	Uncharacterized protein	OG0002705	Cytoplasmic	7.5	OTHER	GLOB	GLOB
WP_004043384.1	HVO_RS02110	HVO_A0052	D4GQ84	hypothetical protein	Uncharacterized protein	OG0002706	Cytoplasmic	7.5	OTHER	GLOB	GLOB
WP_004044541.1	HVO_RS06545	HVO_0382	L5N0I1	hypothetical protein	Gp13	OG0002706	Cytoplasmic	7.5	OTHER	GLOB	GLOB
WP_004043504.1	HVO_RS11600	HVO_1431	L9UUA8	hypothetical protein	Uncharacterized protein	OG0002707	Extracellular	8.82	OTHER	GLOB	TM	single-pass
WP_004045401.1	HVO_RS06015	HVO_0271	D4GZQ1	hypothetical protein	Uncharacterized protein	OG0002707	CytoplasmicMembrane	9.26	OTHER	SP+TM	TM	multi-pass
WP_004044325.1	HVO_RS07630	HVO_0609	D4GSK5	MBL fold metallo-hydrolase	Beta-lactamase domain protein	OG0002708	Cytoplasmic	7.5	OTHER	GLOB	GLOB
WP_013035612.1	HVO_RS07650	HVO_0613	D4GSK9	MBL fold metallo-hydrolase	Beta-lactamase domain protein	OG0002708	Cytoplasmic	7.5	OTHER	GLOB	GLOB
WP_004045389.1	HVO_RS05990	HVO_0265	D4GZL1	hypothetical protein	Type II toxin-antitoxin system HicB family antitoxin	OG0002709	Cytoplasmic	7.5	OTHER	GLOB	GLOB
WP_013035701.1	HVO_RS19320	HVO_C0007	D4H098	hypothetical protein	Type II toxin-antitoxin system HicB family antitoxin	OG0002709	Cytoplasmic	7.5	OTHER	GLOB	GLOB
WP_013035002.1	HVO_RS19830	HVO_A0139	D4GQG8	SWIM zinc finger family protein	SWIM zinc finger domain protein	OG0002710	Cytoplasmic	7.5	OTHER	GLOB	GLOB
WP_081442875.1	HVO_RS19780	HVO_A0102	D4GQD4	SWIM zinc finger family protein	SWIM zinc finger domain protein	OG0002710	Cytoplasmic	7.5	OTHER	GLOB	GLOB
WP_013035009.1	HVO_RS19975	HVO_A0406	D4GR72	PH domain-containing protein	SHOCT domain-containing protein	OG0002711	Unknown		OTHER	GLOB	GLOB
WP_144064030.1	HVO_RS20035	HVO_A0432	D4GR98	PH domain-containing protein	SHOCT domain-containing protein	OG0002711	Unknown		OTHER	GLOB	GLOB
WP_013035067.1	HVO_RS03705	HVO_A0417	D4GR81	DUF6516 family protein	Uncharacterized protein	OG0002712	Cytoplasmic	7.5	OTHER	GLOB	GLOB
WP_013035079.1	HVO_RS02390	HVO_A0115	D4GQE7	DUF6516 family protein	Uncharacterized protein	OG0002712	Cytoplasmic	7.5	OTHER	GLOB	GLOB
WP_013035153.1	HVO_RS02410	HVO_A0119	D4GQF1	cyclase family protein	Cyclase family protein	OG0002713	Cytoplasmic	7.5	OTHER	GLOB	GLOB
WP_013035218.1	HVO_RS03695	HVO_A0415	D4GR79	cyclase family protein	Cyclase family protein	OG0002713	Cytoplasmic	7.5	OTHER	GLOB	GLOB
WP_013035318.1	HVO_RS05995	HVO_0266	D4GZL2	type II toxin-antitoxin system HicA family toxin	UPF0395 family protein	OG0002714	Cytoplasmic	7.5	OTHER	GLOB	GLOB
WP_013035697.1	HVO_RS19315	HVO_C0006	D4H097	type II toxin-antitoxin system HicA family toxin	UPF0395 family protein	OG0002714	Cytoplasmic	7.5	OTHER	GLOB	GLOB
WP_013035723.1	HVO_RS19470	HVO_C0046	D4H0D4	hypothetical protein	HTH domain protein	OG0002715	Cytoplasmic	7.5	OTHER	GLOB	GLOB
WP_013035724.1	HVO_RS19610	HVO_C0081	D4H0G1	hypothetical protein	HTH domain protein	OG0002715	Cytoplasmic	7.5	OTHER	GLOB	GLOB
WP_049914710.1	HVO_RS01560	HVO_B0325	A0A8T5CWA1	glycoside hydrolase family 28 protein	Glycoside hydrolase family 28 protein	OG0002716	Cytoplasmic	7.5	OTHER	GLOB	GLOB
WP_218623629.1	HVO_RS00410	HVO_B0085	D4GP87	glycosyl hydrolase family 28 protein	Glycoside hydrolase domain protein	OG0002716
WP_049914791.1	HVO_RS14405		A0A8T5CDA7	hypothetical protein	Uncharacterized protein	OG0002717	CytoplasmicMembrane	9.75	OTHER	SP	TM	multi-pass
WP_049914850.1	HVO_RS03265	HVO_A0315	D4GQZ2	hypothetical protein	Uncharacterized protein	OG0002717	CytoplasmicMembrane	9.75	OTHER	TM	TM	multi-pass
WP_004040798.1	HVO_RS03790	HVO_A0438	D4GRA4	hypothetical protein	DUF3368 domain-containing protein	OG0003214	Cytoplasmic	7.5	OTHER	GLOB	GLOB
WP_004040818.1	HVO_RS03905	HVO_A0464	L9VR82	hypothetical protein	Uncharacterized protein	OG0003215	Unknown		OTHER	GLOB	GLOB
WP_004040822.1	HVO_RS03925	HVO_A0468	D4GRD3	hypothetical protein	Uncharacterized protein	OG0003216	CytoplasmicMembrane	9.75	OTHER	TM	SP+TM	multi-pass
WP_004040823.1	HVO_RS03930	HVO_A0469	D4GRD4	pirin family protein	Pirin domain protein	OG0003217	Unknown		OTHER	GLOB	GLOB
WP_004040850.1	HVO_RS04065	HVO_A0497	D4GRG0	hypothetical protein	Uncharacterized protein	OG0003218	CytoplasmicMembrane	9.99	OTHER	TM	TM	multi-pass
WP_004040852.1	HVO_RS04075	HVO_A0499	D4GRG2	hypothetical protein	Uncharacterized protein	OG0003219	Unknown		SP	TM	TM	multi-pass
WP_004040892.1	HVO_RS04270	HVO_A0543	D4GRK5	zinc ribbon domain-containing protein	Small CPxCG-related zinc finger protein	OG0003220	Unknown		OTHER	TM	TM	multi-pass
WP_004040893.1	HVO_RS04275	HVO_A0544	M0GNU5	hypothetical protein	Uncharacterized protein	OG0003221	CytoplasmicMembrane	9.75	OTHER	TM	TM	multi-pass
WP_004040913.1	HVO_RS04325	HVO_A0555	M0I2R3	lactate utilization protein	Prespore-specific protein 3B	OG0003222	Cytoplasmic	7.5	OTHER	GLOB	GLOB
WP_004040930.1	HVO_RS04405	HVO_A0571	D4GRN2	isochorismatase family protein	Isochorismatase family protein	OG0003223	Cytoplasmic	7.5	OTHER	GLOB	GLOB
WP_004040932.1	HVO_RS04415	HVO_A0574	D4GRN4	nuclear transport factor 2 family protein	DUF1486 family protein	OG0003224	Cytoplasmic	7.5	OTHER	GLOB	GLOB
WP_004040948.1	HVO_RS04495	HVO_A0591	D4GRQ1	DICT sensory domain-containing protein	DICT domain protein	OG0003225	Unknown		OTHER	GLOB	GLOB
WP_004040968.1	HVO_RS04595	HVO_A0613	M0GI35	hypothetical protein	DUF2306 domain-containing protein	OG0003226	CytoplasmicMembrane	9.99	OTHER	TM	TM	multi-pass
WP_004040995.1	HVO_RS01885	HVO_A0005	D4GQ37	site-specific integrase	Integrase family protein	OG0003227	Cytoplasmic	7.5	OTHER	GLOB	GLOB
WP_004040996.1	HVO_RS01890	HVO_A0006	A0A8T5CQ92	hypothetical protein	Adenine methyltransferase	OG0003228	Cytoplasmic	7.5	OTHER	GLOB	GLOB
WP_004041015.1	HVO_RS00685	HVO_B0141	D4GPE2	PQQ-binding-like beta-propeller repeat protein	PQQ repeat protein	OG0003229	Cytoplasmic	7.5	TATLIPO	SP	SP
WP_004041026.1	HVO_RS00630	HVO_B0130	M0IJD0	PPC domain-containing DNA-binding protein	PPC domain-containing protein	OG0003230	Cytoplasmic	7.5	OTHER	GLOB	GLOB
WP_004041050.1	HVO_RS00510	HVO_B0105	D4GPA7	L-rhamnono-1,4-lactonase	L-rhamnono-1 4-lactonase	OG0003231	Cytoplasmic	7.5	OTHER	GLOB	GLOB
WP_004041051.1	HVO_RS00505	HVO_B0104	M0FXQ5	L-rhamnose mutarotase	L-rhamnose mutarotase	OG0003232	Cytoplasmic	7.5	OTHER	GLOB	GLOB
WP_004041057.1	HVO_RS00475	HVO_B0098	D4GPA0	GDSL-type esterase/lipase family protein	SGNH-type esterase domain protein	OG0003233	Cytoplasmic	7.5	OTHER	GLOB	GLOB
WP_004041061.1	HVO_RS00455	HVO_B0094	M0HL19	hypothetical protein	Transporter	OG0003234	CytoplasmicMembrane	9.75	OTHER	TM	TM	multi-pass
WP_004041067.1	HVO_RS00425	HVO_B0088	M0IJF8	hypothetical protein	Uncharacterized protein	OG0003235	CytoplasmicMembrane	9.75	OTHER	TM	TM	multi-pass
WP_004041072.1	HVO_RS00400	HVO_B0083	D4GP85	SMP-30/gluconolactonase/LRE family protein	Gluconolactonase family protein	OG0003236	Unknown		OTHER	GLOB	GLOB
WP_004041089.1	HVO_RS00315	HVO_B0065	D4GP67	(2Fe-2S) ferredoxin domain-containing protein	Thioredoxin domain protein	OG0003237	Unknown		OTHER	GLOB	GLOB
WP_004041090.1	HVO_RS00310	HVO_B0064	M0IHT7	CbtA family protein	Cobalamin cluster protein	OG0003238	CytoplasmicMembrane	9.99	SP	TM	TM	multi-pass
WP_004041091.1	HVO_RS00305	HVO_B0063	M0IIB5	CbtB domain-containing protein	CbtB-domain containing protein	OG0003239	Unknown		OTHER	TM	TM	single-pass
WP_004041124.1	HVO_RS00140	HVO_B0030	D4GP31	pentonolactonase XacC	Pentonolactonase XacC	OG0003240	Cytoplasmic	7.5	OTHER	GLOB	GLOB
WP_004041138.1	HVO_RS00070	HVO_B0016	D4GP17	AbrB/MazE/SpoVT family DNA-binding domain-containing protein	SpoVT-AbrB domain-containing protein	OG0003241	Cytoplasmic	7.5	OTHER	GLOB	GLOB
WP_004041141.1	HVO_RS20710	HVO_B0013	D4GP14	hypothetical protein	Uncharacterized protein	OG0003242	CytoplasmicMembrane	9.75	OTHER	TM	TM	multi-pass
WP_004041145.1	HVO_RS00040	HVO_B0008	D4GP09	hypothetical protein	Uncharacterized protein	OG0003243	Cytoplasmic	7.5	OTHER	GLOB	GLOB
WP_004041175.1	HVO_RS01740	HVO_B0360	D4GQ07	glycosyltransferase family 2 protein	Glycosyltransferase domain protein	OG0003244	CytoplasmicMembrane	9.99	OTHER	TM	TM	multi-pass
WP_004041176.1	HVO_RS01735	HVO_B0359	M0IFZ5	hypothetical protein	YidE/YbjL duplication domain-containing protein	OG0003245	CytoplasmicMembrane	9.99	OTHER	TM	TM	multi-pass
WP_004041189.1	HVO_RS01700	HVO_B0352	D4GPZ9	hypothetical protein	Cupin 2 barrel domain protein	OG0003246	Cytoplasmic	7.5	OTHER	GLOB	GLOB
WP_004041190.1	HVO_RS01695	HVO_B0351	L5NNG2	DUF5518 domain-containing protein	DUF5518 domain-containing protein	OG0003247	CytoplasmicMembrane	9.99	OTHER	TM	TM	multi-pass
WP_004041192.1	HVO_RS01685	HVO_B0349	D4GPZ6	hypothetical protein	Uncharacterized protein	OG0003248	Cytoplasmic	7.5	OTHER	GLOB	GLOB
WP_004041198.1	HVO_RS01655	HVO_B0343	D4GPZ0	glycoside hydrolase family 4	Alpha-galacturonidase	OG0003249	Cytoplasmic	7.5	OTHER	GLOB	GLOB
WP_004041200.1	HVO_RS01645	HVO_B0341	M0FVV2	hypothetical protein	Uncharacterized protein	OG0003250	CytoplasmicMembrane	9.75	OTHER	TM	TM	multi-pass
WP_004041202.1	HVO_RS01635	HVO_B0339	D4GPY6	carbohydrate-binding family 9-like protein	Carbohydrate-binding domain-containing protein	OG0003251	Cytoplasmic	7.5	OTHER	GLOB	GLOB
WP_004041204.1	HVO_RS01625	HVO_B0337	D4GPY4	UxaA family hydrolase	SAF domain protein	OG0003252	Cytoplasmic	7.5	OTHER	GLOB	GLOB
WP_004041212.1	HVO_RS01585	HVO_B0330	M0FTZ6	hypothetical protein	Uncharacterized protein	OG0003253	CytoplasmicMembrane	9.75	OTHER	TM	TM	multi-pass
WP_004041216.1	HVO_RS01565	HVO_B0326	D4GPX3	alpha/beta hydrolase family protein	Alpha/beta hydrolase fold protein	OG0003254	Cytoplasmic	7.5	OTHER	GLOB	GLOB
WP_004041218.1	HVO_RS01555	HVO_B0324	M0FTT2	DUF362 domain-containing protein	DUF362 domain-containing protein	OG0003255	Cytoplasmic	7.5	OTHER	GLOB	GLOB
WP_004041224.1	HVO_RS01525	HVO_B0318	D4GPW5	BMP family ABC transporter substrate-binding protein	Putative ABC transporter glucose-binding protein TsgA13	OG0003256	Cytoplasmic	7.5	TATLIPO	SP	SP
WP_004041231.1	HVO_RS01490	HVO_B0310	D4GPV7	FAD binding domain-containing protein	Molybdopterin-containing oxidoreductase medium subunit	OG0003257	Cytoplasmic	7.5	OTHER	GLOB	GLOB
WP_004041232.1	HVO_RS01485	HVO_B0309	D4GPV6	molybdopterin cofactor-binding domain-containing protein	Molybdopterin-containing oxidoreductase large subunit	OG0003258	CytoplasmicMembrane	9.82	OTHER	GLOB	GLOB
WP_004041233.1	HVO_RS01480	HVO_B0308	L9VIG0	(2Fe-2S)-binding protein	Dehydrogenase	OG0003259	Cytoplasmic	7.5	OTHER	GLOB	GLOB
WP_004041235.1	HVO_RS01470	HVO_B0305	D4GPV2	DUF3830 family protein	DUF3830 domain protein	OG0003260	Cytoplasmic	7.5	OTHER	GLOB	GLOB
WP_004041239.1	HVO_RS01455	HVO_B0301	D4GPU8	2-oxo-4-hydroxy-4-carboxy-5-ureidoimidazoline decarboxylase	2-oxo-4-hydroxy-4-carboxy-5-ureidoimidazoline decarboxylase	OG0003261	Unknown		OTHER	GLOB	GLOB
WP_004041240.1	HVO_RS01450	HVO_B0300	L9VIK9	factor-independent urate hydroxylase	Uricase	OG0003262	Unknown		OTHER	GLOB	GLOB
WP_004041241.1	HVO_RS01445	HVO_B0299	D4GPU6	hydroxyisourate hydrolase	hydroxyisourate hydrolase	OG0003263	Cytoplasmic	7.5	OTHER	GLOB	GLOB
WP_004041242.1	HVO_RS01440	HVO_B0297	M0IFZ1	hypothetical protein	CsbD family protein	OG0003264
WP_004041295.1	HVO_RS20720	HVO_B0240	D4GPP1	hypothetical protein	Uncharacterized protein	OG0003265	Extracellular	8.82	OTHER	GLOB	GLOB
WP_004041298.1	HVO_RS01170	HVO_B0237	M0FNZ8	hypothetical protein	Uncharacterized protein	OG0003266	Cytoplasmic	7.5	OTHER	GLOB	GLOB
WP_004041299.1	HVO_RS01165	HVO_B0236	D4GPN7	NADH-ubiquinone oxidoreductase-F iron-sulfur binding region domain-containing protein	NADH dehydrogenase 51K subunit-like protein	OG0003267	Cytoplasmic	9.65	OTHER	GLOB	GLOB
WP_004041301.1	HVO_RS01155	HVO_B0234B	L9VJ13	hypothetical protein	Uncharacterized protein	OG0003268	Unknown		OTHER	TM	TM	multi-pass
WP_004041303.1	HVO_RS01145	HVO_B0233	D4GPN4	alpha-L-arabinofuranosidase C-terminal domain-containing protein	Alpha-L-arabinofuranosidase	OG0003269	Cytoplasmic	9.96	OTHER	GLOB	GLOB
WP_004041305.1	HVO_RS01135	HVO_B0231	D4GPN2	hypothetical protein	DUF4013 domain-containing protein	OG0003270	CytoplasmicMembrane	9.99	OTHER	TM	TM	multi-pass
WP_004041311.1	HVO_RS01105	HVO_B0224	M0IG66	cupin domain-containing protein	Cupin	OG0003271	Cytoplasmic	9.65	OTHER	GLOB	GLOB
WP_004041312.1	HVO_RS01100	HVO_B0223	M0II82	phosphoenolpyruvate hydrolase family protein	Transcriptional regulator	OG0003272	Cytoplasmic	7.5	OTHER	GLOB	GLOB
WP_004041319.1	HVO_RS01065	HVO_B0216	D4GPL7	Tm-1-like ATP-binding domain-containing protein	UPF0261 family protein	OG0003273	Cytoplasmic	7.5	OTHER	GLOB	GLOB
WP_004041321.1	HVO_RS01055	HVO_B0214	D4GPL5	nucleotide pyrophosphatase/phosphodiesterase family protein	E-NPP family protein	OG0003274	Cytoplasmic	7.5	OTHER	GLOB	GLOB
WP_004041323.1	HVO_RS01045	HVO_B0212	M0IIT4	hypothetical protein	Zn-finger-containing protein HypA/HybF (Possibly regulating hydrogenase expression)	OG0003275	Cytoplasmic	7.5	OTHER	GLOB	GLOB
WP_004041324.1	HVO_RS01040	HVO_B0211	D4GPL2	TatD family hydrolase	TatD domain protein	OG0003276	Cytoplasmic	7.5	OTHER	GLOB	GLOB
WP_004041331.1	HVO_RS01005	HVO_B0204	D4GPK5	YqaA family protein	TVP38/TMEM64 family protein	OG0003277	CytoplasmicMembrane	9.99	OTHER	TM	TM	multi-pass
WP_004041332.1	HVO_RS00995	HVO_B0202	L9VH36	GAF domain-containing protein	PAS domain S-box protein	OG0003278
WP_004041380.1	HVO_RS00770	HVO_B0156	D4GPF8	hypothetical protein	Uncharacterized protein	OG0003279	Cytoplasmic	7.5	OTHER	GLOB	GLOB
WP_004041384.1	HVO_RS00750	HVO_B0153A	D4GPF5	poly-gamma-glutamate biosynthesis protein PgsC/CapC	CapC domain protein	OG0003280	CytoplasmicMembrane	9.99	OTHER	TM	TM	multi-pass
WP_004041400.1	HVO_RS20150	HVO_1523	D4GYG6	glycoprotein pentasaccharide biosynthesis putative isomerase AglQ	Archaeal glycosylation protein Q	OG0003281	Cytoplasmic	7.5	OTHER	GLOB	GLOB
WP_004041407.1	HVO_RS12045	HVO_1529	D4GYH3	glucosyl-dolichyl phosphate glucuronosyltransferase	Glucosyl-dolichyl phosphate glucuronosyltransferase	OG0003282	CytoplasmicMembrane	9.82	OTHER	GLOB	GLOB
WP_004041426.1	HVO_RS12135	HVO_1548	D4GYJ2	hypothetical protein	Lipoprotein	OG0003283	Unknown		TATLIPO	SP	SP
WP_004041444.1	HVO_RS12220	HVO_1566	D4GYZ5	hypothetical protein	Uncharacterized protein	OG0003284	CytoplasmicMembrane	9.99	OTHER	TM	TM	multi-pass
WP_004041448.1	HVO_RS12235	HVO_1569	M0IAG3	hypothetical protein	Uncharacterized protein	OG0003285	CytoplasmicMembrane	9.75	OTHER	TM	TM	multi-pass
WP_004041453.1	HVO_RS12260	HVO_1573A	L9VGY9	hypothetical protein	Uncharacterized protein	OG0003286	CytoplasmicMembrane	9.99	OTHER	TM	TM	multi-pass
WP_004041499.1	HVO_RS12425	HVO_1607	M0IAC8	hypothetical protein	Glycosyltransferase	OG0003287	Cytoplasmic	7.5	OTHER	GLOB	GLOB
WP_004041533.1	HVO_RS12590	HVO_1642	M0ICD8	hypothetical protein	Uncharacterized protein	OG0003288	CytoplasmicMembrane	9.99	OTHER	TM	TM	multi-pass
WP_004041576.1	HVO_RS12805	HVO_1686	D4H032	MFS transporter	Major facilitator superfamily transport protein	OG0003289	CytoplasmicMembrane	10	OTHER	TM	TM	multi-pass
WP_004041577.1	HVO_RS12810	HVO_1687	D4H033	hypothetical protein	Uncharacterized protein	OG0003290	Cytoplasmic	7.5	OTHER	GLOB	GLOB
WP_004041623.1	HVO_RS13070	HVO_1739	D4H078	hypothetical protein	Uncharacterized protein	OG0003291	Cytoplasmic	7.5	OTHER	GLOB	GLOB
WP_004041624.1	HVO_RS13075	HVO_1740	D4H079	hypothetical protein	Uncharacterized protein	OG0003292	Cytoplasmic	7.5	OTHER	GLOB	GLOB
WP_004041625.1	HVO_RS13080	HVO_1741	D4H080	hypothetical protein	C2H2-type domain-containing protein	OG0003293	Cytoplasmic	7.5	OTHER	GLOB	GLOB
WP_004041626.1	HVO_RS13085	HVO_1742	D4H081	hypothetical protein	Uncharacterized protein	OG0003294	Cytoplasmic	7.5	OTHER	GLOB	GLOB
WP_004041629.1	HVO_RS13100	HVO_1745	D4H084	helix-hairpin-helix domain-containing protein	Uncharacterized protein	OG0003295	Cytoplasmic	7.5	OTHER	GLOB	GLOB
WP_004041631.1	HVO_RS13110	HVO_1747	L9VDG0	hypothetical protein	Uncharacterized protein	OG0003296	Cytoplasmic	7.5	OTHER	GLOB	GLOB
WP_004041637.1	HVO_RS13140	HVO_1754	M0HYR3	hypothetical protein	Uncharacterized protein	OG0003297	CytoplasmicMembrane	9.75	OTHER	TM	TM	multi-pass
WP_004041652.1	HVO_RS13215	HVO_1770	D4GS95	hypothetical protein	Uncharacterized protein	OG0003298	Unknown		OTHER	GLOB	GLOB
WP_004041654.1	HVO_RS13225	HVO_1772	D4GS97	DUF1177 family protein	DUF1177 family protein	OG0003299	Cytoplasmic	7.5	OTHER	GLOB	GLOB
WP_004041655.1	HVO_RS13230	HVO_1773	D4GS98	AroM family protein	AroM family protein	OG0003300	Unknown		OTHER	GLOB	GLOB
WP_004041657.1	HVO_RS13240	HVO_1775	D4GSA0	nitroreductase family protein	Nitroreductase family protein	OG0003301	Cytoplasmic	7.5	OTHER	GLOB	GLOB
WP_004041658.1	HVO_RS13245	HVO_1776	D4GSA1	aspartate/glutamate racemase family protein	Hydantoin racemase-like protein	OG0003302	Cytoplasmic	7.5	OTHER	GLOB	GLOB
WP_004041700.1	HVO_RS13425	HVO_1817	D4GSE1	hypothetical protein	Integral membrane protein	OG0003303	CytoplasmicMembrane	9.99	OTHER	TM	TM	multi-pass
WP_004041763.1	HVO_RS13735	HVO_1882	D4GSY3	pectinesterase family protein	Pectin esterase	OG0003304	Unknown		OTHER	SP	SP
WP_004041772.1	HVO_RS20995	HVO_1891	D4GSZ2	hypothetical protein	Uncharacterized protein	OG0003305	Cytoplasmic	7.5	OTHER	SP	GLOB
WP_004041773.1	HVO_RS13775	HVO_1892	D4GSZ3	ACT domain-containing protein	UCP008459 family protein	OG0003306	Unknown		OTHER	GLOB	GLOB
WP_004041787.1	HVO_RS13845	HVO_1906	D4GTD9	hypothetical protein	Ferric oxidoreductase domain-containing protein	OG0003307	CytoplasmicMembrane	9.99	OTHER	TM	TM	multi-pass
WP_004041792.1	HVO_RS13870	HVO_1913	D4GTE2	hypothetical protein	Uncharacterized protein	OG0003308	Unknown		OTHER	GLOB	GLOB
WP_004041870.1	HVO_RS14245	HVO_1988	D4GTL7	hypothetical protein	GATase domain protein	OG0003309	Unknown		OTHER	TM	SP+TM	single-pass
WP_004041875.1	HVO_RS14275	HVO_1994	L9VDV9	hypothetical protein	Uncharacterized protein	OG0003310
WP_004041898.1	HVO_RS14375	HVO_2014	D4GU27	zinc finger domain-containing protein	Small CPxCG-related zinc finger protein	OG0003311	Cytoplasmic	7.5	OTHER	GLOB	GLOB
WP_004041907.1	HVO_RS14420	HVO_2022	D4GU35	hypothetical protein	Acetyltransferase	OG0003312	Cytoplasmic	7.5	OTHER	GLOB	GLOB
WP_004041908.1	HVO_RS14425	HVO_2023	L5NY32	hypothetical protein	Uncharacterized protein	OG0003313	Unknown		OTHER	GLOB	TM	single-pass
WP_004041911.1	HVO_RS14440	HVO_2026	M0GX11	hypothetical protein	Uncharacterized protein	OG0003314	Unknown		OTHER	TM	TM	multi-pass
WP_004041921.1	HVO_RS14490	HVO_2036	D4GU49	hypothetical protein	Uncharacterized protein	OG0003315	CytoplasmicMembrane	9.75	OTHER	TM	SP+TM	multi-pass
WP_004041923.1	HVO_RS21010	HVO_2037B	L9VE00	hypothetical protein	Uncharacterized protein	OG0003316	CytoplasmicMembrane	9.75	OTHER	TM	TM	multi-pass
WP_004041928.1	HVO_RS14520	HVO_2041	D4GU55	hypothetical protein	DUF4229 domain-containing protein	OG0003317	CytoplasmicMembrane	9.75	OTHER	TM	TM	multi-pass
WP_004041932.1	HVO_RS14545	HVO_2046	D4GU60	low-salt glycan biosynthesis sulfotransferase Agl7	Low-salt glycan biosynthesis sulfotransferase Agl7	OG0003318	Unknown		OTHER	GLOB	GLOB
WP_004041935.1	HVO_RS14560	HVO_2049	D4GU63	low-salt glycan biosynthesis hexosyltransferase Agl10	Low-salt glycan biosynthesis hexosyltransferase Agl10	OG0003319	Unknown		OTHER	GLOB	GLOB
WP_004041938.1	HVO_RS20235	HVO_2053	D4GU66	glycosyltransferase family 4 protein	Low-salt glycan biosynthesis hexosyltransferase Agl5	OG0003320	Unknown		OTHER	GLOB	GLOB
WP_004041940.1	HVO_RS14580	HVO_2056	D4GU69	dTDP-4-dehydrorhamnose 3,5-epimerase family protein	Probable low-salt glycan biosynthesis epimerase Agl13	OG0003321	Cytoplasmic	7.5	OTHER	GLOB	GLOB
WP_004041942.1	HVO_RS14590	HVO_2057A	M0HTH9	hypothetical protein	Small CPxCG-related zinc finger protein	OG0003322	Cytoplasmic	7.5	OTHER	GLOB	GLOB
WP_004041945.1	HVO_RS14605	HVO_2060	D4GU73	low-salt glycan biosynthesis hydrolase Agl8	Low-salt glycan biosynthesis protein Agl8	OG0003323	Cytoplasmic	7.5	OTHER	GLOB	GLOB
WP_004041948.1	HVO_RS21015	HVO_2063	D4GU76	hypothetical protein	Uncharacterized protein	OG0003324	Unknown_multiloc		OTHER	GLOB	GLOB
WP_004041950.1	HVO_RS14625	HVO_2065	L9V9A4	hypothetical protein	Uncharacterized protein	OG0003325	CytoplasmicMembrane	9.75	OTHER	TM	TM	multi-pass
WP_004041958.1	HVO_RS14670	HVO_2074	D4GU87	hypothetical protein	Secreted glycoprotein	OG0003326	Cytoplasmic	7.5	SP	SP	SP
WP_004041961.1	HVO_RS14690	HVO_2078	D4GUM6	PH domain-containing protein	DUF304 domain protein	OG0003327	CytoplasmicMembrane	9.99	OTHER	TM	TM	multi-pass
WP_004041968.1	HVO_RS14725	HVO_2085	D4GUN3	UbiA family prenyltransferase	UbiA prenyltransferase family protein	OG0003328	CytoplasmicMembrane	9.99	OTHER	TM	TM	multi-pass
WP_004041981.1	HVO_RS14785	HVO_2097	D4GUP4	MFS transporter	Major facilitator superfamily transport protein	OG0003329	CytoplasmicMembrane	10	OTHER	TM	TM	multi-pass
WP_004041982.1	HVO_RS21030	HVO_2098	D4GUP5	hypothetical protein	Uncharacterized protein	OG0003330	CytoplasmicMembrane	9.75	OTHER	TM	TM	single-pass
WP_004041983.1	HVO_RS14790	HVO_2099	D4GUP6	intradiol ring-cleavage dioxygenase	Dioxygenase family protein	OG0003331	Unknown		OTHER	GLOB	GLOB
WP_004041986.1	HVO_RS14805	HVO_2103	L9V8X6	PTS transporter subunit IIC	PTS system galactitol-specific enzyme II C component	OG0003332	CytoplasmicMembrane	10	OTHER	TM	TM	multi-pass
WP_004041987.1	HVO_RS14810	HVO_2104	D4GUQ1	PTS sugar transporter subunit IIB	Phosphotransferase system component IIB	OG0003333	Cytoplasmic	7.5	OTHER	GLOB	GLOB
WP_004041992.1	HVO_RS14835	HVO_2109	D4GUQ6	FGGY family carbohydrate kinase	Xylulose kinase-like protein	OG0003334	Unknown		OTHER	GLOB	GLOB
WP_004042005.1	HVO_RS14895	HVO_2121	D4GUR8	hypothetical protein	Uncharacterized protein	OG0003335	CytoplasmicMembrane	9.75	OTHER	TM	TM	multi-pass
WP_004042018.1	HVO_RS14965	HVO_2136	D4GUT3	hypothetical protein	Uncharacterized protein	OG0003336	CytoplasmicMembrane	9.99	OTHER	TM	TM	multi-pass
WP_004042022.1	HVO_RS14985	HVO_2140	D4GUT7	hypothetical protein	Uncharacterized protein	OG0003337
WP_004042028.1	HVO_RS15010	HVO_2146	D4GUU3	hypothetical protein	Uncharacterized protein	OG0003338	CytoplasmicMembrane	9.99	OTHER	TM	TM	multi-pass
WP_004042031.1	HVO_RS15025	HVO_2149	D4GV81	hypothetical protein	Lipoprotein	OG0003339	Unknown		TATLIPO	SP	SP
WP_004042032.1	HVO_RS15030	HVO_2149A	M0JJN4	DUF1427 family protein	XapX domain-containing protein	OG0003340	CytoplasmicMembrane	9.75	OTHER	TM	TM	multi-pass
WP_004042040.1	HVO_RS15070	HVO_2157	M0HY27	hypothetical protein	Uncharacterized protein	OG0003341	CytoplasmicMembrane	9.75	OTHER	TM	TM	multi-pass
WP_004042074.1	HVO_RS15200	HVO_2182	D4GVB5	hypothetical protein	Uncharacterized protein	OG0003342	CytoplasmicMembrane	9.99	OTHER	TM	TM	multi-pass
WP_004042077.1	HVO_RS15215	HVO_2186	D4GVB9	DICT sensory domain-containing protein	DICT domain protein	OG0003343	Unknown		OTHER	GLOB	GLOB
WP_004042084.1	HVO_RS15245	HVO_2192	D4GVC5	hypothetical protein	DUF4175 domain-containing protein	OG0003344	CytoplasmicMembrane	9.75	OTHER	TM	TM	multi-pass
WP_004042113.1	HVO_RS15390	HVO_2224	D4GVU0	DUF2892 domain-containing protein	DUF2892 family protein	OG0003345	CytoplasmicMembrane	9.75	OTHER	TM	TM	multi-pass
WP_004042124.1	HVO_RS15445	HVO_2235	M0HY97	hypothetical protein	Uncharacterized protein	OG0003346	CytoplasmicMembrane	9.99	OTHER	TM	TM	multi-pass
WP_004042126.1	HVO_RS15455	HVO_2237	M0HUE2	hypothetical protein	Uncharacterized protein	OG0003347	Unknown		SP	SP	SP
WP_004042142.1	HVO_RS15540	HVO_2255	D4GVX1	hypothetical protein	GIY-YIG nuclease family protein	OG0003348	Cytoplasmic	7.5	OTHER	GLOB	GLOB
WP_004042143.1	HVO_RS15545	HVO_2256	D4GVX2	DUF262 domain-containing protein	DUF262 family protein	OG0003349	Cytoplasmic	7.5	OTHER	GLOB	GLOB
WP_004042147.1	HVO_RS15565	HVO_2261	D4GVX7	hypothetical protein	Uncharacterized protein	OG0003350	Unknown		OTHER	GLOB	GLOB
WP_004042150.1	HVO_RS15580	HVO_2264	D4GVY0	hypothetical protein	Uncharacterized protein	OG0003351	Cytoplasmic	7.5	OTHER	GLOB	GLOB
WP_004042151.1	HVO_RS15585	HVO_2265	D4GVY1	hypothetical protein	Transcription factor CBF/NF-Y/archaeal histone domain-containing protein	OG0003352	Unknown		OTHER	GLOB	GLOB
WP_004042153.1	HVO_RS15595	HVO_2267	D4GVY3	hypothetical protein	Uncharacterized protein	OG0003353	Cytoplasmic	7.5	OTHER	TM	TM	multi-pass
WP_004042166.1	HVO_RS15645	HVO_2277	D4GVZ3	hypothetical protein	Uncharacterized protein	OG0003354	Cytoplasmic	7.5	OTHER	GLOB	GLOB
WP_004042168.1	HVO_RS15655	HVO_2279	D4GVZ5	hypothetical protein	Uncharacterized protein	OG0003355	Cytoplasmic	7.5	OTHER	GLOB	GLOB
WP_004042169.1	HVO_RS15660	HVO_2280	D4GVZ6	hypothetical protein	Uncharacterized protein	OG0003356	Cytoplasmic	7.5	OTHER	GLOB	GLOB
WP_004042172.1	HVO_RS15675	HVO_2283	D4GVZ9	hypothetical protein	Uncharacterized protein	OG0003357	CytoplasmicMembrane	9.99	SP	SP+TM	SP+TM	multi-pass
WP_004042173.1	HVO_RS15680	HVO_2284	D4GW00	hypothetical protein	Uncharacterized protein	OG0003358	CytoplasmicMembrane	9.75	OTHER	SP+TM	SP+TM	multi-pass
WP_004042175.1	HVO_RS15690	HVO_2284A	L9V8L1	hypothetical protein	Uncharacterized protein	OG0003359	Cytoplasmic	7.5	OTHER	GLOB	GLOB
WP_004042209.1	HVO_RS15855	HVO_2317	D4GWF7	hypothetical protein	Rz1 protein-related protein	OG0003360	CytoplasmicMembrane	9.75	OTHER	TM	TM	multi-pass
WP_004042221.1	HVO_RS15915	HVO_2329	M0G6G2	hypothetical protein	Uncharacterized protein	OG0003361	CytoplasmicMembrane	9.99	OTHER	TM	TM	multi-pass
WP_004042242.1	HVO_RS16030	HVO_2353	M0HTH6	hypothetical protein	DUF1059 domain-containing protein	OG0003362	Cytoplasmic	7.5	OTHER	GLOB	GLOB
WP_004042279.1	HVO_RS16210	HVO_2390	L5NG79	hypothetical protein	Uncharacterized protein	OG0003363	CytoplasmicMembrane	9.99	OTHER	TM	TM	multi-pass
WP_004042295.1	HVO_RS16285	HVO_2406	D4GWQ3	cobalt ECF transporter T component CbiQ	ABC-type transport system permease protein (Probable substrate nickel)	OG0003364	CytoplasmicMembrane	9.99	OTHER	TM	TM	multi-pass
WP_004042296.1	HVO_RS16290	HVO_2407	D4GWQ4	PDGLE domain-containing protein	ABC-type transport system protein NikN (Probable substrate nickel)	OG0003365	CytoplasmicMembrane	9.75	OTHER	TM	TM	multi-pass
WP_004042299.1	HVO_RS16305	HVO_2410	D4GWQ7	DUF2309 domain-containing protein	Probable inorganic carbon transporter subunit DabA	OG0003366	Cytoplasmic	7.5	OTHER	GLOB	GLOB
WP_004042315.1	HVO_RS16385	HVO_2426	D4GSN0	hypothetical protein	Integral membrane protein	OG0003367	CytoplasmicMembrane	9.99	OTHER	TM	TM	multi-pass
WP_004042373.1	HVO_RS21070	HVO_2459	D4GT47	hypothetical protein	Preprotein translocase subunit TatA	OG0003368	CytoplasmicMembrane	9.75	OTHER	TM	TM	single-pass
WP_004042410.1	HVO_RS16625	HVO_2473	D4GT78	hypothetical protein	Uncharacterized protein	OG0003369	CytoplasmicMembrane	9.99	OTHER	TM	TM	multi-pass
WP_004042424.1	HVO_RS16660	HVO_2480	D4GT96	hypothetical protein	Lipoprotein	OG0003370	CytoplasmicMembrane	9.75	OTHER	TM	TM	multi-pass
WP_004042529.1	HVO_RS16915	HVO_2530	D4GTW3	phosphoribosylamine--glycine ligase	phosphoribosylamine--glycine ligase	OG0003371	Cytoplasmic	7.5	OTHER	GLOB	GLOB
WP_004042676.1	HVO_RS17240	HVO_2597	Q8U4T3	lipoyl domain-containing protein	2-oxo acid dehydrogenase lipoyl domain	OG0003372	Cytoplasmic	7.5	OTHER	GLOB	GLOB
WP_004042738.1	HVO_RS17385	HVO_2627	D4GUH1	DUF4397 domain-containing protein	DUF4397 family protein	OG0003373	Cytoplasmic	7.5	SP	SP	SP
WP_004042781.1	HVO_RS17510	HVO_2653	D4GV11	hypothetical protein	Uncharacterized protein	OG0003374	CytoplasmicMembrane	9.99	OTHER	TM	TM	multi-pass
WP_004042795.1	HVO_RS17545	HVO_2659	M0HRF5	tautomerase family protein	Tautomerase	OG0003375	Cytoplasmic	7.5	OTHER	GLOB	GLOB
WP_004042803.1	HVO_RS17565	HVO_2664	D4GV35	class I SAM-dependent methyltransferase	S-adenosylmethionine-dependent methyltransferase	OG0003376	Cytoplasmic	7.5	OTHER	GLOB	GLOB
WP_004042805.1	HVO_RS17570	HVO_2665	D4GV36	aldolase/citrate lyase family protein	HpcH/HpaI aldolase family protein	OG0003377	Cytoplasmic	7.5	OTHER	GLOB	GLOB
WP_004042829.1	HVO_RS17605	HVO_2672	D4GV48	hypothetical protein	Secreted protein	OG0003378	Unknown		SP	SP	SP
WP_004042907.1	HVO_RS17795	HVO_2711	D4GW21	DoxX family protein	DoxX domain protein	OG0003379	CytoplasmicMembrane	9.99	SP	SP+TM	SP+TM	multi-pass
WP_004042910.1	HVO_RS17805	HVO_2713	D4GW25	hypothetical protein	DUF2178 domain-containing protein	OG0003380	CytoplasmicMembrane	9.99	OTHER	TM	SP+TM	multi-pass
WP_004042972.1	HVO_RS17945	HVO_2741	D4GW88	hypothetical protein	Uncharacterized protein	OG0003381	Unknown		OTHER	GLOB	TM	single-pass
WP_004043032.1	HVO_RS18180	HVO_2788	D4GX05	universal stress protein	UspA domain protein	OG0003382	Unknown		OTHER	GLOB	GLOB
WP_004043063.1	HVO_RS02450	HVO_A0129	D4GQG0	hypothetical protein	Uncharacterized protein	OG0003383	Cytoplasmic	7.5	OTHER	GLOB	GLOB
WP_004043092.1	HVO_RS02595	HVO_A0163	D4GQJ2	proline racemase family protein	Proline racemase	OG0003384	Unknown		OTHER	GLOB	GLOB
WP_004043097.1	HVO_RS02625	HVO_A0170	D4GQJ9	hypothetical protein	Uncharacterized protein	OG0003385	Cytoplasmic	7.5	OTHER	GLOB	GLOB
WP_004043114.1	HVO_RS02710	HVO_A0189	M0HZ24	hypothetical protein	Ribbon-helix-helix protein CopG domain-containing protein	OG0003386	Cytoplasmic	7.5	OTHER	GLOB	GLOB
WP_004043116.1	HVO_RS02720	HVO_A0192	L9V4Y2	polysaccharide deacetylase family protein	Polysaccharide deacetylase	OG0003387	Cytoplasmic	7.5	LIPO	SP	SP
WP_004043151.1	HVO_RS02880	HVO_A0232	D4GQR1	hypothetical protein	CopG family transcriptional regulator	OG0003388	Unknown		OTHER	GLOB	GLOB
WP_004043153.1	HVO_RS02890	HVO_A0234	D4GQR3	hypothetical protein	Uncharacterized protein	OG0003389	Cytoplasmic	7.5	OTHER	GLOB	GLOB
WP_004043154.1	HVO_RS02895	HVO_A0235	D4GQR4	hypothetical protein	Uncharacterized protein	OG0003390	Unknown		OTHER	GLOB	GLOB
WP_004043155.1	HVO_RS02900	HVO_A0236	D4GQR5	hypothetical protein	Uncharacterized protein	OG0003391	Cytoplasmic	7.5	OTHER	GLOB	GLOB
WP_004043193.1	HVO_RS03075	HVO_A0278	D4GQV4	DNA/RNA nuclease SfsA	SfsA family DNA-binding protein	OG0003392	Cytoplasmic	7.5	OTHER	GLOB	GLOB
WP_004043215.1	HVO_RS03190	HVO_A0299	D4GQX7	extracellular solute-binding protein	ABC-type transport system periplasmic substrate-binding protein	OG0003393	Extracellular	8.82	TATLIPO	SP	SP
WP_004043226.1	HVO_RS03245	HVO_A0311	D4GQY8	halocin C8-like domain-containing protein	Halocin	OG0003394	Unknown		TAT	SP	SP
WP_004043265.1	HVO_RS03450	HVO_A0357	D4GR27	hypothetical protein	DNA primase	OG0003395	Cytoplasmic	7.5	OTHER	GLOB	GLOB
WP_004043266.1	HVO_RS03455	HVO_A0358	D4GR28	primase-associated protein	DNA primase large subunit PriL	OG0003396	Cytoplasmic	7.5	OTHER	GLOB	GLOB
WP_004043267.1	HVO_RS03460	HVO_A0360	D4GR29	hypothetical protein	Duffy blood group	OG0003397	CytoplasmicMembrane	9.99	OTHER	TM	TM	multi-pass
WP_004043278.1	HVO_RS03530	HVO_A0377	D4GR45	aspartate/glutamate racemase family protein	Hydantoin racemase	OG0003398	Cytoplasmic	7.5	OTHER	GLOB	GLOB
WP_004043292.1	HVO_RS20775	HVO_A0393	D4GR59	hypothetical protein	Uncharacterized protein	OG0003399	Cytoplasmic	7.5	OTHER	GLOB	GLOB
WP_004043308.1	HVO_RS01925	HVO_A0013	D4GQ45	hypothetical protein	Uncharacterized protein	OG0003400	CytoplasmicMembrane	9.99	OTHER	TM	TM	multi-pass
WP_004043309.1	HVO_RS01920	HVO_A0012	D4GQ44	hypothetical protein	Uncharacterized protein	OG0003401	Cytoplasmic	7.5	OTHER	GLOB	GLOB
WP_004043333.1	HVO_RS02370	HVO_A0107	D4GQD9	hypothetical protein	Uncharacterized protein	OG0003402	Unknown		OTHER	GLOB	GLOB
WP_004043356.1	HVO_RS02255	HVO_A0084	D4GQB6	amidohydrolase family protein	Amidohydrolase domain protein	OG0003403	Cytoplasmic	7.5	OTHER	GLOB	GLOB
WP_004043357.1	HVO_RS02250	HVO_A0083	D4GQB5	Rieske 2Fe-2S domain-containing protein	Rieske-type iron-sulfur protein (2Fe-2S)	OG0003404	Cytoplasmic	7.5	OTHER	GLOB	GLOB
WP_004043359.1	HVO_RS02230	HVO_A0079	D4GQB1	N-6 DNA methylase	site-specific DNA-methyltransferase (adenine-specific)	OG0003405	Cytoplasmic	7.5	OTHER	GLOB	GLOB
WP_004043360.1	HVO_RS02225	HVO_A0078	A0A8T5D7C6	phospholipase D-like domain-containing protein	DUF2075 domain-containing protein	OG0003406	Cytoplasmic	7.5	OTHER	GLOB	GLOB
WP_004043361.1	HVO_RS02215	HVO_A0076	D4GQA7	hypothetical protein	Uncharacterized protein	OG0003407	Cytoplasmic	7.5	OTHER	GLOB	GLOB
WP_004043362.1	HVO_RS02210	HVO_A0074	D4GQA6	AAA family ATPase	AAA-type ATPase domain protein	OG0003408	Cytoplasmic	7.5	OTHER	GLOB	GLOB
WP_004043365.1	HVO_RS02195	HVO_A0070	D4GQA2	metallophosphoesterase	Calcineurin-like phosphoesterase domain-containing protein	OG0003409	Cytoplasmic	7.5	OTHER	GLOB	GLOB
WP_004043370.1	HVO_RS02170	HVO_A0065	D4GQ97	type B DNA-directed DNA polymerase	DNA-directed DNA polymerase	OG0003410	Cytoplasmic	9.96	OTHER	GLOB	GLOB
WP_004043377.1	HVO_RS02135	HVO_A0058	D4GQ90	DUF6610 family protein	Uncharacterized protein	OG0003411	Cytoplasmic	7.5	OTHER	GLOB	GLOB
WP_004043380.1	HVO_RS20750	HVO_A0055	D4GQ87	hypothetical protein	Uncharacterized protein	OG0003412	Cytoplasmic	7.5	OTHER	GLOB	GLOB
WP_004043383.1	HVO_RS02115	HVO_A0053	D4GQ85	hypothetical protein	Uncharacterized protein	OG0003413	Cytoplasmic	7.5	OTHER	GLOB	GLOB
WP_004043397.1	HVO_RS02060	HVO_A0042	D4GQ74	hypothetical protein	HTH domain protein	OG0003414	Cytoplasmic	7.5	OTHER	GLOB	GLOB
WP_004043404.1	HVO_RS02025	HVO_A0034	D4GQ66	hypothetical protein	Small CPxCG-related zinc finger protein	OG0003415	Cytoplasmic	7.5	OTHER	GLOB	GLOB
WP_004043407.1	HVO_RS02010	HVO_A0031	D4GQ63	DUF6735 family protein	Uncharacterized protein	OG0003416	Cytoplasmic	7.5	OTHER	GLOB	GLOB
WP_004043414.1	HVO_RS01975	HVO_A0024	D4GQ56	hypothetical protein	Uncharacterized protein	OG0003417	Cytoplasmic	7.5	OTHER	GLOB	GLOB
WP_004043416.1	HVO_RS01965	HVO_A0022	D4GQ54	hypothetical protein	Uncharacterized protein	OG0003418	Cytoplasmic	7.5	OTHER	GLOB	GLOB
WP_004043417.1	HVO_RS01960	HVO_A0021	D4GQ53	hypothetical protein	Transcriptional coactivator p15 (PC4) C-terminal domain-containing protein	OG0003419	Cytoplasmic	7.5	OTHER	GLOB	GLOB
WP_004043418.1	HVO_RS01955	HVO_A0020	D4GQ52	DUF6338 family protein	Uncharacterized protein	OG0003420	CytoplasmicMembrane	9.99	OTHER	TM	TM	multi-pass
WP_004043422.1	HVO_RS20740	HVO_A0017	D4GQ49	hypothetical protein	Uncharacterized protein	OG0003421	Unknown		OTHER	GLOB	GLOB
WP_004043446.1	HVO_RS11890	HVO_1489	D4GYD5	luciferase family protein	DUF5519 domain protein	OG0003422	Unknown		OTHER	GLOB	GLOB
WP_004043486.1	HVO_RS11695	HVO_1448	D4GY60	DoxX family membrane protein	DoxX domain protein	OG0003423	CytoplasmicMembrane	9.99	OTHER	TM	TM	multi-pass
WP_004043501.1	HVO_RS11615	HVO_1434	L9UVY7	hypothetical protein	Replication protein	OG0003424	Cytoplasmic	7.5	OTHER	GLOB	GLOB
WP_004043503.1	HVO_RS11605	HVO_1432	D4GY28	hypothetical protein	Uncharacterized protein	OG0003425	CytoplasmicMembrane	9.99	OTHER	TM	TM	multi-pass
WP_004043505.1	HVO_RS20945	HVO_1430	D3JVD0	hypothetical protein	Uncharacterized protein	OG0003426	CytoplasmicMembrane	9.75	OTHER	TM	TM	single-pass
WP_004043506.1	HVO_RS11595	HVO_1429	D4GY22	hypothetical protein	Uncharacterized protein	OG0003427	Unknown		SP	SP+TM	SP+TM	single-pass
WP_004043508.1	HVO_RS11585	HVO_1427	D4GY18	hypothetical protein	Uncharacterized protein	OG0003428	Unknown		OTHER	TM	TM	multi-pass
WP_004043509.1	HVO_RS11580	HVO_1426	D4GY16	hypothetical protein	Uncharacterized protein	OG0003429	Unknown		OTHER	GLOB	GLOB
WP_004043510.1	HVO_RS11575	HVO_1425	D4GY14	hypothetical protein	Uncharacterized protein	OG0003430	Cytoplasmic	7.5	OTHER	GLOB	GLOB
WP_004043522.1	HVO_RS11530	HVO_1416	D4GXZ9	phosphotransferase	APH family phosphotransferase	OG0003431	Cytoplasmic	7.5	OTHER	GLOB	GLOB
WP_004043529.1	HVO_RS11495	HVO_1409	D4GXY8	flavin reductase family protein	YwrF family protein	OG0003432	Cytoplasmic	7.5	OTHER	GLOB	GLOB
WP_004043561.1	HVO_RS11340	HVO_1378	D4GXT6	hypothetical protein	Uncharacterized protein	OG0003433	CytoplasmicMembrane	9.99	OTHER	TM	TM	multi-pass
WP_004043568.1	HVO_RS11305	HVO_1371	D4GXS1	glutamate 5-kinase	Glutamate 5-kinase	OG0003434	Cytoplasmic	9.96	OTHER	GLOB	GLOB
WP_004043569.1	HVO_RS11300	HVO_1370	D4GXR9	glutamate-5-semialdehyde dehydrogenase	Gamma-glutamyl phosphate reductase	OG0003435	Cytoplasmic	9.96	OTHER	GLOB	GLOB
WP_004043604.1	HVO_RS11125	HVO_1334	D4GXK3	hypothetical protein	Uncharacterized protein	OG0003436	CytoplasmicMembrane	9.99	OTHER	TM	TM	multi-pass
WP_004043610.1	HVO_RS11095	HVO_1328	D4GXI9	hypothetical protein	Uncharacterized protein	OG0003437	CytoplasmicMembrane	9.75	OTHER	TM	TM	multi-pass
WP_004043621.1	HVO_RS11040	HVO_1316	D4GXG8	hypothetical protein	Uncharacterized protein	OG0003438	CytoplasmicMembrane	9.75	OTHER	TM	TM	multi-pass
WP_004043641.1	HVO_RS10940	HVO_1297A	M0IBI0	hypothetical protein	Uncharacterized protein	OG0003439	Cytoplasmic	7.5	OTHER	SP	GLOB
WP_004043647.1	HVO_RS10910	HVO_1292	D4GXD1	DUF1648 domain-containing protein	DUF1648 family protein	OG0003440	CytoplasmicMembrane	9.99	OTHER	TM	TM	multi-pass
WP_004043661.1	HVO_RS10845	HVO_1278	D4GXA4	hypothetical protein	Uncharacterized protein	OG0003441	Cytoplasmic	7.5	OTHER	GLOB	GLOB
WP_004043708.1	HVO_RS10630	HVO_1234	D4GX25	cryptochrome/photolyase family protein	(6-4)DNA photolyase	OG0003442	Cytoplasmic	7.5	OTHER	GLOB	GLOB
WP_004043716.1	HVO_RS10595	HVO_1226	D4GX04	hypothetical protein	Major facilitator superfamily transport protein	OG0003443	CytoplasmicMembrane	9.99	OTHER	TM	TM	multi-pass
WP_004043722.1	HVO_RS10565	HVO_1220	D4GWZ5	hypothetical protein	Uncharacterized protein	OG0003444	CytoplasmicMembrane	9.99	OTHER	TM	TM	multi-pass
WP_004043753.1	HVO_RS10410	HVO_1188	D4GWU6	hypothetical protein	Uncharacterized protein	OG0003445	Cytoplasmic	7.5	OTHER	GLOB	GLOB
WP_004043819.1	HVO_RS21405	HVO_1118	D4GW58	hypothetical protein	Small CPxCG-related zinc finger protein	OG0003446	Cytoplasmic	7.5	OTHER	GLOB	GLOB
WP_004043907.1	HVO_RS09675	HVO_1036	M0I9J0	cupin domain-containing protein	Dsbh domain containing protein	OG0003447	Unknown		OTHER	GLOB	GLOB
WP_004043934.1	HVO_RS09535	HVO_1008A		hypothetical protein		OG0003448	CytoplasmicMembrane	9.75	OTHER	TM	TM	multi-pass
WP_004043941.1	HVO_RS09500	HVO_1002	M0I8G9	hypothetical protein	TM helix repeat-containing protein	OG0003449	CytoplasmicMembrane	9.99	OTHER	TM	TM	multi-pass
WP_004043942.1	HVO_RS09495	HVO_1001	D4GVH8	hypothetical protein	Uncharacterized protein	OG0003450	CytoplasmicMembrane	9.75	OTHER	TM	TM	multi-pass
WP_004043945.1	HVO_RS09480	HVO_0998	D4GVH5	hypothetical protein	Uncharacterized protein	OG0003451	Cytoplasmic	7.5	OTHER	TM	TM	multi-pass
WP_004043950.1	HVO_RS20890	HVO_0993	D4GVH0	hypothetical protein	Small CPxCG-related zinc finger protein	OG0003452	Unknown		OTHER	GLOB	GLOB
WP_004044009.1	HVO_RS09180	HVO_0936	D4GV23	selenium cofactor biosynthesis protein YqeC	YqeC family protein	OG0003453	Cytoplasmic	7.5	OTHER	GLOB	GLOB
WP_004044035.1	HVO_RS09030	HVO_0905	D4GUY0	thioredoxin family protein	Thioredoxin	OG0003454	Unknown		OTHER	GLOB	GLOB
WP_004044073.1	HVO_RS08840	HVO_0864	D4GUL1	IS5-like element ISHvo7 family transposase	ISH11-type transposase ISHvo7	OG0003455	Cytoplasmic	7.5	OTHER	GLOB	GLOB
WP_004044123.1	HVO_RS08600	HVO_0813	D4GUD1	hypothetical protein	Small CPxCG-related zinc finger protein	OG0003456	Cytoplasmic	7.5	OTHER	GLOB	GLOB
WP_004044193.1	HVO_RS08270	HVO_0744	D4GTB9	glutamate-cysteine ligase family protein	Carboxylate-amine ligase-like protein	OG0003457	Cytoplasmic	7.5	OTHER	GLOB	GLOB
WP_004044249.1	HVO_RS08000	HVO_0686	L5NTS6	hypothetical protein	DUF340 domain-containing protein	OG0003458	CytoplasmicMembrane	9.99	OTHER	TM	TM	multi-pass
WP_004044250.1	HVO_RS07995	HVO_0685	D4GT24	DUF3100 domain-containing protein	DUF3100 family protein	OG0003459	CytoplasmicMembrane	9.99	OTHER	TM	SP+TM	multi-pass
WP_004044252.1	HVO_RS07985	HVO_0683	D4GT21	hypothetical protein	Uncharacterized protein	OG0003460	Cytoplasmic	7.5	SP	TM	TM	multi-pass
WP_004044262.1	HVO_RS07935	HVO_0673	D4GT03	hypothetical protein	DUF3995 domain-containing protein	OG0003461	CytoplasmicMembrane	9.99	OTHER	TM	TM	multi-pass
WP_004044263.1	HVO_RS21390	HVO_0672	D4GT02	hypothetical protein	Uncharacterized protein	OG0003462	Unknown		OTHER	GLOB	GLOB
WP_004044268.1	HVO_RS07910	HVO_0667	D4GSZ7	NAD(+)/NADH kinase	Uncharacterized protein	OG0003463	Cytoplasmic	7.5	OTHER	GLOB	GLOB
WP_004044271.1	HVO_RS07895	HVO_0664	D4GSS4	hypothetical protein	Uncharacterized protein	OG0003464	CytoplasmicMembrane	9.99	OTHER	TM	TM	multi-pass
WP_004044281.1	HVO_RS07850	HVO_0655	D4GSR5	NAD-dependent epimerase/dehydratase family protein	GalE family epimerase/dehydratase	OG0003465	Unknown		OTHER	GLOB	GLOB
WP_004044323.1	HVO_RS07640	HVO_0611	D4GSK7	tripartite tricarboxylate transporter permease	DUF112 family protein	OG0003466	CytoplasmicMembrane	9.99	OTHER	TM	TM	multi-pass
WP_004044324.1	HVO_RS07635	HVO_0610	D4GSK6	tripartite tricarboxylate transporter TctB family protein	DUF1468 family protein	OG0003467	CytoplasmicMembrane	9.99	OTHER	TM	TM	multi-pass
WP_004044327.1	HVO_RS07620	HVO_0607	M0I6U7	tripartite tricarboxylate transporter substrate binding protein	Tripartite tricarboxylate transporter substrate binding protein	OG0003468	Unknown		TATLIPO	SP	SP
WP_004044373.1	HVO_RS07390	HVO_0560	D4GSF5	hypothetical protein	Cardiolipin synthase N-terminal domain-containing protein	OG0003469	CytoplasmicMembrane	9.75	OTHER	TM	TM	multi-pass
WP_004044385.1	HVO_RS20855	HVO_0546	D4GSE3	hypothetical protein	Small CPxCG-related zinc finger protein	OG0003470	Cytoplasmic	7.5	OTHER	GLOB	GLOB
WP_004044391.1	HVO_RS07300	HVO_0540	D4GS72	DUF6069 family protein	Uncharacterized protein	OG0003471	CytoplasmicMembrane	9.99	OTHER	TM	TM	multi-pass
WP_004044396.1	HVO_RS07280	HVO_0535	D4GS67	hypothetical protein	DUF4013 family protein	OG0003472	CytoplasmicMembrane	9.99	OTHER	TM	TM	multi-pass
WP_004044401.1	HVO_RS07245	HVO_0526	A0A8T5BZ52	hypothetical protein	C2H2-type domain-containing protein	OG0003473	Cytoplasmic	7.5	OTHER	GLOB	GLOB
WP_004044407.1	HVO_RS07200	HVO_0516	D4GS53	rhamnogalacturonan acetylesterase	SGNH-type esterase	OG0003474	Unknown		OTHER	GLOB	GLOB
WP_004044411.1	HVO_RS07180	HVO_0512	D4GS49	hypothetical protein	Uncharacterized protein	OG0003475	CytoplasmicMembrane	9.99	OTHER	TM	TM	multi-pass
WP_004044421.1	HVO_RS07130	HVO_0502	M0I751	hypothetical protein	Uncharacterized protein	OG0003476	CytoplasmicMembrane	9.75	OTHER	TM	TM	multi-pass
WP_004044427.1	HVO_RS07090	HVO_0494	D4GS34	hypothetical protein	Lipoprotein	OG0003477	Unknown		LIPO	SP	SP
WP_004044442.1	HVO_RS07020	HVO_0479A	M0I4H9	hypothetical protein	Uncharacterized protein	OG0003478	Unknown		OTHER	TM	TM	multi-pass
WP_004044521.1	HVO_RS06640	HVO_0402	D4H028	TIGR00266 family protein	DUF124 family protein	OG0003479	Unknown		OTHER	GLOB	GLOB
WP_004044539.1	HVO_RS20840	HVO_0384	D4H010	hypothetical protein	Uncharacterized protein	OG0003480	Cytoplasmic	7.5	OTHER	GLOB	GLOB
WP_004044540.1	HVO_RS06550	HVO_0383	M0IHF6	sigma-70 region 4 domain-containing protein	RNA polymerase sigma factor 70 region 4 type 2 domain-containing protein	OG0003481	Cytoplasmic	7.5	OTHER	GLOB	GLOB
WP_004044542.1	HVO_RS06540	HVO_0381	D4H007	ribbon-helix-helix domain-containing protein	CopG domain protein	OG0003482	Cytoplasmic	7.5	OTHER	GLOB	GLOB
WP_004044543.1	HVO_RS06535	HVO_0380	D4H006	hypothetical protein	Uncharacterized protein	OG0003483	Cytoplasmic	7.5	OTHER	GLOB	GLOB
WP_004044546.1	HVO_RS06520	HVO_0378	L5N0I3	hypothetical protein	Uncharacterized protein	OG0003484	Unknown		OTHER	GLOB	GLOB
WP_004044547.1	HVO_RS06515	HVO_0377	L9UJZ3	ATP-binding protein	AAA+ ATPase domain-containing protein	OG0003485	Cytoplasmic	7.5	OTHER	GLOB	GLOB
WP_004044548.1	HVO_RS06510	HVO_0376	D4H002	hypothetical protein	Uncharacterized protein	OG0003486	Unknown		OTHER	GLOB	GLOB
WP_004044550.1	HVO_RS06500	HVO_0374	D4H000	hypothetical protein	Uncharacterized protein	OG0003487	CytoplasmicMembrane	9.75	OTHER	SP	TM	multi-pass
WP_004044551.1	HVO_RS06495	HVO_0373	L5N116	hypothetical protein	Sugar kinase	OG0003488	Cytoplasmic	7.5	OTHER	SP	GLOB
WP_004044552.1	HVO_RS06490	HVO_0372	D4GZZ8	hypothetical protein	Uncharacterized protein	OG0003489	Cytoplasmic	7.5	OTHER	GLOB	GLOB
WP_004044553.1	HVO_RS06485	HVO_0371	D4GZZ7	hypothetical protein	Uncharacterized protein	OG0003490	Cytoplasmic	7.5	OTHER	GLOB	GLOB
WP_004044555.1	HVO_RS20835	HVO_0369	D4GZZ5	hypothetical protein	Halobacterial output domain-containing protein	OG0003491	Cytoplasmic	7.5	OTHER	GLOB	GLOB
WP_004044556.1	HVO_RS06475	HVO_0368	D4GZZ4	hypothetical protein	Uncharacterized protein	OG0003492	Cytoplasmic	7.5	OTHER	GLOB	TM	single-pass
WP_004044557.1	HVO_RS06470	HVO_0367	D4GZZ3	hypothetical protein	Uncharacterized protein	OG0003493	Unknown		OTHER	GLOB	TM	single-pass
WP_004044559.1	HVO_RS06460	HVO_0365	D4GZZ1	hypothetical protein	Uncharacterized protein	OG0003494	Unknown		OTHER	TM	TM	single-pass
WP_004044560.1	HVO_RS20830	HVO_0363	D4GZZ0	hypothetical protein	Uncharacterized protein	OG0003495	Unknown		OTHER	TM	TM	single-pass
WP_004044561.1	HVO_RS06455	HVO_0364	D4GZY9	hypothetical protein	Uncharacterized protein	OG0003496	Cytoplasmic	7.5	OTHER	GLOB	GLOB
WP_004044562.1	HVO_RS06450	HVO_0362	D4GZY8	hypothetical protein	SWIM zinc finger domain protein	OG0003497	Cytoplasmic	7.5	OTHER	GLOB	GLOB
WP_004044628.1	HVO_RS06125	HVO_0295	D4GZS4	hypothetical protein	Uncharacterized protein	OG0003498	CytoplasmicMembrane	9.99	OTHER	TM	TM	multi-pass
WP_004044644.1	HVO_RS18345	HVO_2822	D4GX71	hypothetical protein	MarR family transcriptional regulator	OG0003499	Cytoplasmic	7.5	OTHER	GLOB	GLOB
WP_004044646.1	HVO_RS18355	HVO_2824	D4GX75	HNH endonuclease signature motif containing protein	HNH endonuclease	OG0003500	Cytoplasmic	7.5	OTHER	GLOB	GLOB
WP_004044647.1	HVO_RS18370	HVO_2827	D4GX82	UvrD-helicase domain-containing protein	DNA 3'-5' helicase	OG0003501	Cytoplasmic	7.5	OTHER	GLOB	GLOB
WP_004044648.1	HVO_RS18375	HVO_2828	D4GX87	hypothetical protein	Uncharacterized protein	OG0003502	Cytoplasmic	7.5	OTHER	GLOB	GLOB
WP_004044659.1	HVO_RS18440	HVO_2841	D4GXB6	RDD family protein	RDD domain protein	OG0003503	CytoplasmicMembrane	9.99	OTHER	TM	TM	multi-pass
WP_004044711.1	HVO_RS18695	HVO_2893	D4GXM9	DsrE family protein	DsrE domain protein	OG0003504	Cytoplasmic	7.5	OTHER	GLOB	GLOB
WP_004044740.1	HVO_RS18800	HVO_2915	D4GXS6	DUF5827 family protein	Uncharacterized protein	OG0003505	Unknown		OTHER	GLOB	GLOB
WP_004044828.1	HVO_RS19030	HVO_2963	D4GY25	DUF2178 domain-containing protein	DUF2178 family protein	OG0003506	CytoplasmicMembrane	9.99	OTHER	TM	TM	multi-pass
WP_004044891.1	HVO_RS19170	HVO_2990	D4GY78	DUF3800 domain-containing protein	DUF3800 domain protein	OG0003507	Unknown		OTHER	GLOB	GLOB
WP_004045004.1	HVO_RS04815	HVO_0023	D4GYL8	AI-2E family transporter	AI-2E family transport protein	OG0003508	CytoplasmicMembrane	9.99	OTHER	TM	TM	multi-pass
WP_004045118.1	HVO_RS05050	HVO_0074	D4GYR8	polyphosphate kinase 2	Polyphosphate-dependent ADP phosphorylase	OG0003509	Cytoplasmic	7.5	OTHER	GLOB	GLOB
WP_004045250.1	HVO_RS05370	HVO_0137	D4GZ81	alpha/beta hydrolase	Alpha/beta hydrolase fold protein	OG0003510	Cytoplasmic	7.5	OTHER	GLOB	GLOB
WP_004045260.1	HVO_RS05420	HVO_0147	D4GZ91	urease subunit beta	Urease subunit beta	OG0003511	Cytoplasmic	9.96	OTHER	GLOB	GLOB
WP_004045262.1	HVO_RS05430	HVO_0149	D4GZ93	urease subunit gamma	Urease subunit gamma	OG0003512	Cytoplasmic	9.96	OTHER	GLOB	GLOB
WP_004045263.1	HVO_RS05435	HVO_0150	D4GZ94	urease accessory protein UreG	Urease accessory protein UreG	OG0003513	Cytoplasmic	7.5	OTHER	GLOB	GLOB
WP_004045264.1	HVO_RS05440	HVO_0151	D4GZ95	urease accessory protein UreD	Urease accessory protein UreD	OG0003514	Cytoplasmic	7.5	OTHER	GLOB	GLOB
WP_004045265.1	HVO_RS05445	HVO_0152	D4GZ96	urease accessory protein UreE	Urease accessory protein UreE	OG0003515	Cytoplasmic	7.5	OTHER	GLOB	GLOB
WP_004045266.1	HVO_RS05450	HVO_0153	D4GZ97	urease accessory protein UreF	Urease accessory protein UreF	OG0003516	Cytoplasmic	7.5	OTHER	GLOB	GLOB
WP_004045268.1	HVO_RS05460	HVO_0155	D4GZ99	hypothetical protein	Acyl-CoA dehydrogenase	OG0003517	CytoplasmicMembrane	9.75	OTHER	TM	TM	multi-pass
WP_004045307.1	HVO_RS05640	HVO_0192	D4GZD7	hypothetical protein	DUF3592 domain-containing protein	OG0003518	Unknown		OTHER	TM	TM	multi-pass
WP_004045365.1	HVO_RS05910	HVO_0249	D4GZJ4	hypothetical protein	Uncharacterized protein	OG0003519	CytoplasmicMembrane	9.99	OTHER	TM	TM	multi-pass
WP_004045372.1	HVO_RS05945	HVO_0256	D4GZK1	hypothetical protein	Uncharacterized protein	OG0003520	Unknown		OTHER	GLOB	GLOB
WP_004045377.1	HVO_RS05965	HVO_0260	D4GZK5	hypothetical protein	Uncharacterized protein	OG0003521	Cytoplasmic	7.5	OTHER	GLOB	GLOB
WP_004045386.1	HVO_RS05985	HVO_0264A	D4GZL0	hypothetical protein	Uncharacterized protein	OG0003522	Cytoplasmic	7.5	OTHER	GLOB	GLOB
WP_004045393.1	HVO_RS06000	HVO_0268	D4GZL4	hypothetical protein	Uncharacterized protein	OG0003523	CytoplasmicMembrane	9.99	OTHER	TM	TM	multi-pass
WP_004045395.1	HVO_RS06005	HVO_0269	D4GZL5	hypothetical protein	Uncharacterized protein	OG0003524	Unknown		OTHER	GLOB	TM	multi-pass
WP_004045398.1	HVO_RS06010	HVO_0270	D4GZQ0	hypothetical protein	PGF-CTERM sorting domain-containing protein	OG0003525	CytoplasmicMembrane	9.75	OTHER	SP	SP
WP_004045403.1	HVO_RS06020	HVO_0272	D4GZQ2	hypothetical protein	Uncharacterized protein	OG0003526	Unknown		SP	SP+TM	SP+TM	single-pass
WP_004045404.1	HVO_RS06025	HVO_0273	D4GZQ3	hypothetical protein	Uncharacterized protein	OG0003527	Cytoplasmic	7.5	OTHER	TM	TM	multi-pass
WP_004045411.1	HVO_RS06045	HVO_0276A	L9UEE6	hypothetical protein	Uncharacterized protein	OG0003528	Cytoplasmic	7.5	OTHER	GLOB	GLOB
WP_004045436.1	HVO_RS20405	HVO_C0054	D4H0E1	hypothetical protein	Tat (Twin-arginine translocation) pathway signal sequence domain protein	OG0003529	Unknown		TAT	SP	SP
WP_004050867.1	HVO_RS01865	HVO_D0006	M0DNN6	hypothetical protein	Uncharacterized protein	OG0003530	Cytoplasmic	7.5	OTHER	GLOB	GLOB
WP_004050879.1	HVO_RS01855	HVO_D0004A	M0DJT6	hypothetical protein	Small CPxCG-related zinc finger protein	OG0003531	Cytoplasmic	7.5	OTHER	GLOB	GLOB
WP_006600083.1	HVO_RS01310	HVO_B0269	A0A8T5C6Z3	hypothetical protein	DUF5658 domain-containing protein	OG0003532
WP_006655018.1	HVO_RS20735	HVO_D0002	D4GQ29	hypothetical protein	CopG family transcriptional regulator	OG0003533	Cytoplasmic	7.5	OTHER	GLOB	GLOB
WP_008605804.1	HVO_RS21225	HVO_A0325	D4GR02	fibronectin type III domain-containing protein	UPF0121 family protein	OG0003534	Cytoplasmic	7.5	OTHER	GLOB	GLOB
WP_013034959.1	HVO_RS00980	HVO_B0199	D4GPK0	nucleoside deaminase	tRNA(adenine(34)) deaminase	OG0003535	Cytoplasmic	9.96	OTHER	GLOB	GLOB
WP_013034978.1	HVO_RS00415	HVO_B0086	D4GP88	sulfatase-like hydrolase/transferase	AlkP-core domain protein	OG0003536	Cytoplasmic	9.96	OTHER	GLOB	GLOB
WP_013034981.1	HVO_RS01495	HVO_B0311		XdhC/CoxI family protein		OG0003537	Cytoplasmic	7.5	OTHER	GLOB	GLOB
WP_013034983.1	HVO_RS00495	HVO_B0102	D4GPA4	glycoside hydrolase family 88 protein	Glycoside hydrolase domain protein	OG0003538	Cytoplasmic	9.65	OTHER	GLOB	GLOB
WP_013034989.1	HVO_RS00745	HVO_B0153	D4GPF4	Mur ligase family protein	CapB domain protein	OG0003539	CytoplasmicMembrane	9.82	OTHER	GLOB	GLOB
WP_013034991.1	HVO_RS01050	HVO_B0213	D4GPL4	inositol-3-phosphate synthase	inositol-3-phosphate synthase	OG0003540	Unknown		OTHER	GLOB	GLOB
WP_013035023.1	HVO_RS21175	HVO_A0073	D4GQA5	hypothetical protein	Uncharacterized protein	OG0003541	Cytoplasmic	7.5	OTHER	GLOB	GLOB
WP_013035033.1	HVO_RS02760	HVO_A0206	D4GQN5	type I-B CRISPR-associated protein Cas8b/Csh1	CRISPR-associated protein Cas8b	OG0003542	Cytoplasmic	7.5	OTHER	GLOB	GLOB
WP_013035037.1	HVO_RS21450	HVO_A0136	D4GQG5	hypothetical protein	PemK family protein	OG0003543
WP_013035075.1	HVO_RS03820	HVO_A0444	D4GRB0	hypothetical protein	Uncharacterized protein	OG0003544	Cytoplasmic	7.5	OTHER	GLOB	GLOB
WP_013035086.1	HVO_RS02635	HVO_A0172	D4GQK1	hypothetical protein	Uncharacterized protein	OG0003545	CytoplasmicMembrane	9.99	OTHER	TM	TM	multi-pass
WP_013035103.1	HVO_RS19800	HVO_A0130	D4GQG1	hypothetical protein	PIN domain-containing protein	OG0003546	Cytoplasmic	7.5	OTHER	GLOB	GLOB
WP_013035107.1	HVO_RS02285	HVO_A0090	D4GQC2	cupin domain-containing protein	Gentisate 1 2-dioxygenase	OG0003547	Cytoplasmic	7.5	OTHER	GLOB	GLOB
WP_013035125.1	HVO_RS03315	HVO_A0326	D4GR03	beta-galactosidase	beta-galactosidase	OG0003548	Unknown		OTHER	GLOB	GLOB
WP_013035175.1	HVO_RS19875	HVO_A0268	D4GQU5	class II aldolase/adducin family protein	Class II aldolase	OG0003549	Cytoplasmic	7.5	OTHER	GLOB	GLOB
WP_013035190.1	HVO_RS20760	HVO_A0239A	D4GQR8	hypothetical protein	Uncharacterized protein	OG0003550	Cytoplasmic	7.5	OTHER	GLOB	GLOB
WP_013035195.1	HVO_RS02180	HVO_A0067	D4GQ99	hypothetical protein	Uncharacterized protein	OG0003551	Cytoplasmic	7.5	OTHER	GLOB	GLOB
WP_013035200.1	HVO_RS02280	HVO_A0089	D4GQC1	hypothetical protein	Small CPxCG-related zinc finger protein	OG0003552	Cytoplasmic	7.5	OTHER	GLOB	GLOB
WP_013035207.1	HVO_RS02455	HVO_A0133	D4GQG3	glycine zipper family protein	Tat pathway signal sequence domain protein	OG0003553	Unknown		TAT	SP	SP
WP_013035236.1	HVO_RS20640	HVO_2633	D4GUJ0	hypothetical protein	Uncharacterized protein	OG0003554	Cytoplasmic	7.5	OTHER	GLOB	GLOB
WP_013035257.1	HVO_RS20260	HVO_2270	D4GVY6	type I restriction-modification system subunit M	site-specific DNA-methyltransferase (adenine-specific)	OG0003555	Cytoplasmic	7.5	OTHER	GLOB	GLOB
WP_013035282.1	HVO_RS18420	HVO_2837	D4GXA5	hypothetical protein	Integral membrane protein	OG0003556	CytoplasmicMembrane	9.99	OTHER	TM	TM	multi-pass
WP_013035306.1	HVO_RS06480	HVO_0370	D4GZZ6	hypothetical protein	Uncharacterized protein	OG0003557	Cytoplasmic	7.5	OTHER	GLOB	GLOB
WP_013035334.1	HVO_RS14595	HVO_2058	D4GU71	dTDP-4-dehydrorhamnose reductase	Probable low-salt glycan biosynthesis reductase Agl14	OG0003558	Cytoplasmic	7.5	OTHER	GLOB	GLOB
WP_013035341.1	HVO_RS18365	HVO_2826	D4GX78	hypothetical protein	ATP-dependent helicase/nuclease subunit B	OG0003559	Cytoplasmic	7.5	OTHER	GLOB	GLOB
WP_013035345.1	HVO_RS14850	HVO_2112	D4GUQ9	four-carbon acid sugar kinase family protein	D-threonate kinase	OG0003560	Cytoplasmic	7.5	OTHER	GLOB	GLOB
WP_013035348.1	HVO_RS15640	HVO_2276	D4GVZ2	hypothetical protein	ATP-binding protein	OG0003561	Cytoplasmic	7.5	OTHER	GLOB	GLOB
WP_013035350.1	HVO_RS10825	HVO_1273A	D4GX94	hypothetical protein	Uncharacterized protein	OG0003562	Unknown		OTHER	GLOB	GLOB
WP_013035378.1	HVO_RS11590	HVO_1428	D4GY20	hypothetical protein	Uncharacterized protein	OG0003563	CytoplasmicMembrane	9.75	OTHER	TM	TM	multi-pass
WP_013035385.1	HVO_RS11480	HVO_1406	D4GXY1	DUF429 domain-containing protein	DUF429 family protein	OG0003564	Cytoplasmic	7.5	OTHER	GLOB	GLOB
WP_013035420.1	HVO_RS20315	HVO_2825	D4GX76	hypothetical protein	Uncharacterized protein	OG0003565	Unknown		OTHER	GLOB	GLOB
WP_013035453.1	HVO_RS20615	HVO_2285	D4GWD3	hypothetical protein	Uncharacterized protein	OG0003566	Cytoplasmic	7.5	OTHER	GLOB	GLOB
WP_013035461.1	HVO_RS15670	HVO_2282	D4GVZ8	hypothetical protein	Uncharacterized protein	OG0003567	CytoplasmicMembrane	9.75	OTHER	TM	TM	multi-pass
WP_013035494.1	HVO_RS20265	HVO_2271	D4GVY7	restriction endonuclease subunit S	Type I site-specific deoxyribonuclease subunit RmeS	OG0003568	Cytoplasmic	7.5	OTHER	GLOB	GLOB
WP_013035495.1	HVO_RS12390	HVO_1600	D4GZ29	hypothetical protein	Twin-arginine translocation signal domain-containing protein	OG0003569	Unknown		TAT	SP	SP
WP_013035518.1	HVO_RS14535	HVO_2044	D4GU58	endonuclease I-EndH	Intein-related probable LAGLIDADG endonuclease I-EndH	OG0003570	Cytoplasmic	7.5	OTHER	GLOB	GLOB
WP_013035520.1	HVO_RS15730	HVO_2291A	D4GWE8	hypothetical protein	Uncharacterized protein	OG0003571	Cytoplasmic	7.5	OTHER	GLOB	GLOB
WP_013035521.1	HVO_RS15720	HVO_2290	D4GWE4	tyrosine-type recombinase/integrase	Integrase family protein	OG0003572	Cytoplasmic	7.5	OTHER	GLOB	GLOB
WP_013035537.1	HVO_RS16220	HVO_2392	D4GWP0	hypothetical protein	Uncharacterized protein	OG0003573	Unknown		OTHER	GLOB	GLOB
WP_013035542.1	HVO_RS06030	HVO_0274	D4GZQ4	ATP-binding protein	AAA+ ATPase domain-containing protein	OG0003574	Cytoplasmic	7.5	OTHER	GLOB	GLOB
WP_013035557.1	HVO_RS15560	HVO_2260	D4GVX6	hypothetical protein	Uncharacterized protein	OG0003575	Cytoplasmic	7.5	OTHER	GLOB	GLOB
WP_013035587.1	HVO_RS14540	HVO_2045	D4GU59	hypothetical protein	MarR family transcriptional regulator	OG0003576	Cytoplasmic	7.5	OTHER	GLOB	GLOB
WP_013035588.1	HVO_RS12405	HVO_1603	D4GZ32	ABC transporter substrate-binding protein	ABC-type transport system periplasmic substrate-binding protein (Probable substrate nitrate/sulfonate/bicarbonate)	OG0003577	Unknown		TATLIPO	SP	SP
WP_013035591.1	HVO_RS06465	HVO_0366	D4GZZ2	hypothetical protein	Uncharacterized protein	OG0003578	Unknown		OTHER	TM	TM	single-pass
WP_013035595.1	HVO_RS14675	HVO_2076		hypothetical protein		OG0003579	Cytoplasmic	7.5	OTHER	GLOB	GLOB
WP_013035606.1	HVO_RS21035	HVO_2100	D4GUP7	hypothetical protein	Uncharacterized protein	OG0003580	Unknown		OTHER	GLOB	GLOB
WP_013035624.1	HVO_RS15715	HVO_2289	D4GWE1	ATP-binding protein	ATP-binding protein	OG0003581	Cytoplasmic	7.5	OTHER	GLOB	GLOB
WP_013035629.1	HVO_RS15605	HVO_2269	D4GVY5	type I restriction-modification enzyme R subunit C-terminal domain-containing protein	type I site-specific deoxyribonuclease	OG0003582	Cytoplasmic	7.5	OTHER	GLOB	GLOB
WP_013035637.1	HVO_RS20915	HVO_1254	D4GX60	hypothetical protein	Uncharacterized protein	OG0003583	CytoplasmicMembrane	9.75	OTHER	TM	SP+TM	multi-pass
WP_013035643.1	HVO_RS15590	HVO_2266	D4GVY2	hypothetical protein	Uncharacterized protein	OG0003584	Cytoplasmic	7.5	OTHER	GLOB	GLOB
WP_013035656.1	HVO_RS14660	HVO_2072	P25062	HVO_2072 family ArtA-dependent S-layer glycoprotein	Cell surface glycoprotein	OG0003585	Cellwall	10	SP	SP	SP
WP_013035660.1	HVO_RS15535	HVO_2254	D4GVX0	hypothetical protein	Uncharacterized protein	OG0003586	Cytoplasmic	7.5	OTHER	GLOB	GLOB
WP_013035668.1	HVO_RS21315	HVO_2286	D4GWD5	hypothetical protein	Lipoprotein	OG0003587	Extracellular	8.82	LIPO	SP	SP
WP_013035669.1	HVO_RS21375	HVO_C0027		M48 family metallopeptidase		OG0003588	Unknown		OTHER	GLOB	GLOB
WP_013035671.1	HVO_RS19410	HVO_C0033	D4H0C1	hypothetical protein	Integral membrane protein	OG0003589	Unknown		OTHER	TM	SP+TM	multi-pass
WP_013035673.1	HVO_RS20670	HVO_C0032	D4H0C0	hypothetical protein	Uncharacterized protein	OG0003590	Unknown		OTHER	GLOB	GLOB
WP_013035676.1	HVO_RS19475	HVO_C0050	D4H0D8	hypothetical protein	Uncharacterized protein	OG0003591	Unknown		OTHER	GLOB	GLOB
WP_013035686.1	HVO_RS20410	HVO_C0056	D4H0E3	hypothetical protein	Uncharacterized protein	OG0003592	Cytoplasmic	7.5	OTHER	GLOB	GLOB
WP_013035691.1	HVO_RS19625	HVO_C0087	D4H0G7	hypothetical protein	Uncharacterized protein	OG0003593	Cytoplasmic	7.5	OTHER	GLOB	GLOB
WP_013035692.1	HVO_RS21365	HVO_C0002	D4H093	hypothetical protein	Uncharacterized protein	OG0003594	Cytoplasmic	7.5	OTHER	GLOB	GLOB
WP_013035695.1	HVO_RS20335	HVO_C0003	D4H094	hypothetical protein	Tat pathway signal sequence domain protein	OG0003595	Cytoplasmic	7.5	TAT	SP	SP
WP_013035696.1	HVO_RS20385	HVO_C0040	D4H0C8	DNA cytosine methyltransferase	DNA (cytosine-5-)-methyltransferase	OG0003596	Cytoplasmic	7.5	OTHER	GLOB	GLOB
WP_013035704.1	HVO_RS19615	HVO_C0085	D4H0G5	hypothetical protein	Uncharacterized protein	OG0003597	Unknown		OTHER	GLOB	GLOB
WP_013035705.1	HVO_RS19460	HVO_C0044	D4H0D2	phospholipase D family protein	PLD domain protein	OG0003598	Cytoplasmic	7.5	OTHER	GLOB	GLOB
WP_013035710.1	HVO_RS19455	HVO_C0043	D4H0D1	DUF1998 domain-containing protein	DUF1998 domain-containing protein	OG0003599	Cytoplasmic	7.5	OTHER	GLOB	GLOB
WP_013035711.1	HVO_RS19620	HVO_C0086	D4H0G6	hypothetical protein	Small CPxCG-related zinc finger protein	OG0003600	Cytoplasmic	7.5	OTHER	GLOB	GLOB
WP_013035713.1	HVO_RS19375	HVO_C0022	D4H0B1	hypothetical protein	Uncharacterized protein	OG0003601	Cytoplasmic	7.5	OTHER	GLOB	GLOB
WP_013035717.1	HVO_RS20380	HVO_C0038	D4H0C6	hypothetical protein	Uncharacterized protein	OG0003602	Cytoplasmic	7.5	OTHER	GLOB	GLOB
WP_013035727.1	HVO_RS19405	HVO_C0031	D4H0B9	hypothetical protein	Uncharacterized protein	OG0003603	CytoplasmicMembrane	9.75	OTHER	TM	TM	multi-pass
WP_013035728.1	HVO_RS19400	HVO_C0028	D4H0B6	hypothetical protein	Uncharacterized protein	OG0003604	Cytoplasmic	7.5	OTHER	GLOB	GLOB
WP_013035732.1	HVO_RS21125	HVO_C0049	D4H0D7	hypothetical protein	Uncharacterized protein	OG0003605	Cytoplasmic	7.5	OTHER	GLOB	GLOB
WP_013035733.1	HVO_RS19325	HVO_C0008	D4H099	hypothetical protein	Halobacterial output domain-containing protein	OG0003606	Cytoplasmic	7.5	OTHER	GLOB	GLOB
WP_013035734.1	HVO_RS19450	HVO_C0042	D4H0D0	helicase-related protein	Helicase domain protein	OG0003607	Cytoplasmic	7.5	OTHER	GLOB	GLOB
WP_013035735.1	HVO_RS19380	HVO_C0023	D4H0B2	hypothetical protein	Uncharacterized protein	OG0003608	Cytoplasmic	7.5	OTHER	GLOB	GLOB
WP_013035737.1	HVO_RS19330	HVO_C0009	D4H0A0	hypothetical protein	Uncharacterized protein	OG0003609	Cytoplasmic	7.5	OTHER	GLOB	GLOB
WP_049914704.1	HVO_RS00065	HVO_B0015	A0A8T5CJ67	PIN domain-containing protein	PIN domain-containing protein	OG0003610	Cytoplasmic	7.5	OTHER	GLOB	GLOB
WP_049914729.1	HVO_RS01520	HVO_B0317	D4GPW4	adenine deaminase	Adenine deaminase	OG0003611	Cytoplasmic	7.5	OTHER	GLOB	GLOB
WP_049914773.1	HVO_RS13530	HVO_1838	A0A8T5D643	HNH endonuclease family protein	HNH endonuclease	OG0003612	Cytoplasmic	7.5	OTHER	GLOB	GLOB
WP_049914808.1	HVO_RS14845	HVO_2111	A0A8T5C051	4-hydroxythreonine-4-phosphate dehydrogenase PdxA	4-hydroxythreonine-4-phosphate dehydrogenase PdxA	OG0003613	Cytoplasmic	7.5	OTHER	GLOB	GLOB
WP_049914809.1	HVO_RS14945	HVO_2132	D4GUS9	hypothetical protein	Uncharacterized protein	OG0003614	CytoplasmicMembrane	9.99	OTHER	TM	TM	multi-pass
WP_049914852.1	HVO_RS03485	HVO_A0366	A0A8T5CGT9	hypothetical protein	Uncharacterized protein	OG0003615	CytoplasmicMembrane	9.75	OTHER	TM	TM	multi-pass
WP_049914857.1	HVO_RS03600	HVO_A0391	A0A8T5C8D5	hypothetical protein	Uncharacterized protein	OG0003616	CytoplasmicMembrane	9.99	SP	SP+TM	SP+TM	multi-pass
WP_049914869.1	HVO_RS02185	HVO_A0068	A0A8T5CHY2	hypothetical protein	Uncharacterized protein	OG0003617	Cytoplasmic	7.5	OTHER	GLOB	GLOB
WP_049941496.1	HVO_RS03845		A0A8T5CHC0	hypothetical protein	MFS transporter	OG0003618	Unknown		OTHER	TM	TM	multi-pass
WP_049941501.1	HVO_RS06530	HVO_0379A	A0A8T5CX58	hypothetical protein	Uncharacterized protein	OG0003619	Cytoplasmic	7.5	OTHER	TM	TM	single-pass
WP_049941513.1	HVO_RS19310	HVO_C0005	A0A8T5CJ52	hypothetical protein	Uncharacterized protein	OG0003620	Cytoplasmic	7.5	OTHER	GLOB	GLOB
WP_069641596.1	HVO_RS03145	HVO_A0291	D4GQW8	hypothetical protein	Uncharacterized protein	OG0003621	Cytoplasmic	7.5	TATLIPO	SP	SP
WP_081442866.1	HVO_RS19770			MFS transporter		OG0003622	CytoplasmicMembrane	10	OTHER	TM	TM	multi-pass
WP_081442883.1	HVO_RS06600	HVO_0394	D4H020	hypothetical protein	Uncharacterized protein	OG0003623
WP_081442889.1	HVO_RS20190			DUF262 domain-containing protein		OG0003624	Cytoplasmic	7.5	OTHER	GLOB	GLOB
WP_115860199.1	HVO_RS09255	HVO_0951	D4GV58	hypothetical protein	Uncharacterized protein	OG0003625	Unknown		OTHER	TM	TM	multi-pass
WP_144064018.1	HVO_RS20460			hypothetical protein		OG0003626	Cytoplasmic	7.5	OTHER	GLOB	GLOB
WP_144064019.1	HVO_RS20465			hypothetical protein		OG0003627	CytoplasmicMembrane	9.99	OTHER	TM	TM	multi-pass
WP_144064021.1	HVO_RS20470			hypothetical protein		OG0003628	CytoplasmicMembrane	9.99	OTHER	SP+TM	TM	multi-pass
WP_144064022.1	HVO_RS02610	HVO_A0166	D4GQJ5	hypothetical protein	Uncharacterized protein	OG0003629	Cytoplasmic	7.5	OTHER	GLOB	GLOB
WP_144064023.1	HVO_RS02905	HVO_A0237		type ISP restriction/modification enzyme		OG0003630
WP_144064024.1	HVO_RS19855	HVO_A0241		hypothetical protein		OG0003631	Unknown		OTHER	SP	GLOB
WP_144064025.1	HVO_RS20495	HVO_A0350	D4GR24	hypothetical protein	Uncharacterized protein	OG0003632	Unknown		TAT	SP	SP
WP_144064026.1	HVO_RS19930	HVO_A0351	D4GR25	hypothetical protein	Uncharacterized protein	OG0003633	Cytoplasmic	7.5	OTHER	GLOB	TM	single-pass
WP_144064027.1	HVO_RS19945	HVO_A0365		hypothetical protein		OG0003634	Unknown		OTHER	GLOB	TM	multi-pass
WP_144064031.1	HVO_RS20505			hypothetical protein		OG0003635	Cytoplasmic	7.5	OTHER	GLOB	GLOB
WP_144064032.1	HVO_RS20510			hypothetical protein		OG0003636	Cytoplasmic	7.5	OTHER	GLOB	GLOB
WP_144064037.1	HVO_RS20535			hypothetical protein		OG0003637	CytoplasmicMembrane	9.99	OTHER	TM	TM	multi-pass
WP_144064038.1	HVO_RS20540	HVO_0379B	A0A1C9J6T3	hypothetical protein	Uncharacterized protein	OG0003638	Cytoplasmic	7.5	OTHER	GLOB	GLOB
WP_144064039.1	HVO_RS20545	HVO_0527		hypothetical protein		OG0003639	Cytoplasmic	7.5	OTHER	GLOB	GLOB
WP_144064042.1	HVO_RS20605	HVO_2253	D4GVW9	hypothetical protein	Uncharacterized protein	OG0003640	Cytoplasmic	7.5	OTHER	GLOB	GLOB
WP_144064044.1	HVO_RS15630	HVO_2274A	A0A1C9J6Z0	hypothetical protein	Uncharacterized protein	OG0003641	CytoplasmicMembrane	9.99	OTHER	TM	TM	multi-pass
WP_144064045.1	HVO_RS20610			hypothetical protein		OG0003642	Unknown		OTHER	GLOB	GLOB
WP_144064046.1	HVO_RS20620			hypothetical protein		OG0003643	Cytoplasmic	7.5	OTHER	GLOB	GLOB
WP_144064047.1	HVO_RS20625			hypothetical protein		OG0003644	CytoplasmicMembrane	9.75	OTHER	TM	TM	multi-pass
WP_144064048.1	HVO_RS15725	HVO_2291	D4GWE5	hypothetical protein	Uncharacterized protein	OG0003645	Unknown		OTHER	GLOB	GLOB
WP_144064049.1	HVO_RS20630			hypothetical protein		OG0003646	Cytoplasmic	7.5	OTHER	GLOB	GLOB
WP_144064050.1	HVO_RS20635	HVO_2332	D4GWI1	hypothetical protein	Uncharacterized protein	OG0003647	Cytoplasmic	7.5	OTHER	GLOB	GLOB
WP_144064057.1	HVO_RS19335	HVO_C0010	D4H0A1	hypothetical protein	Uncharacterized protein	OG0003648	Cytoplasmic	7.5	OTHER	GLOB	GLOB
WP_144064058.1	HVO_RS19340	HVO_C0011	D4H0A2	hypothetical protein	Uncharacterized protein	OG0003649	Cytoplasmic	7.5	OTHER	GLOB	GLOB
WP_144064059.1	HVO_RS20350	HVO_C0015	D4H0A5	hypothetical protein	Uncharacterized protein	OG0003650	CytoplasmicMembrane	9.99	OTHER	TM	TM	multi-pass
WP_144064060.1	HVO_RS19390	HVO_C0025	D4H0B3	hypothetical protein	Halobacterial output domain-containing protein	OG0003651	Cytoplasmic	7.5	OTHER	GLOB	GLOB
WP_144064061.1	HVO_RS20665	HVO_C0026A		hypothetical protein		OG0003652	Cytoplasmic	7.5	OTHER	GLOB	GLOB
WP_144064063.1	HVO_RS20390	HVO_C0041	D4H0C9	hypothetical protein	Uncharacterized protein	OG0003653	Cytoplasmic	7.5	OTHER	GLOB	GLOB
WP_144064064.1	HVO_RS20685			hypothetical protein		OG0003654	CytoplasmicMembrane	9.99	OTHER	TM	TM	multi-pass
WP_144064065.1	HVO_RS20690			hypothetical protein		OG0003655	Cytoplasmic	7.5	OTHER	GLOB	GLOB
WP_155821732.1	HVO_RS21040	HVO_2142	D4GUT9	HVO_2142 family zinc finger protein	Small CPxCG-related zinc finger protein	OG0003656	Cytoplasmic	7.5	OTHER	GLOB	GLOB
WP_158546581.1	HVO_RS20940			hypothetical protein		OG0003657	Cytoplasmic	7.5	OTHER	GLOB	GLOB
WP_161606676.1	HVO_RS21020			hypothetical protein		OG0003658	Unknown		OTHER	GLOB	GLOB
WP_161606679.1	HVO_RS21085			hypothetical protein		OG0003659	Unknown		OTHER	GLOB	GLOB
WP_161606682.1	HVO_RS20925			hypothetical protein		OG0003660	Cytoplasmic	7.5	OTHER	GLOB	GLOB
WP_162471309.1	HVO_RS20820	HVO_0259	D4GZK4	hypothetical protein	Small CPxCG-related zinc finger protein	OG0003661	Unknown		OTHER	GLOB	GLOB
WP_171810340.1	HVO_RS01015	HVO_B0206	D4GPK7	PGF-CTERM sorting domain-containing protein	PGF-CTERM sorting domain-containing protein	OG0003662
WP_171810344.1	HVO_RS03260	HVO_A0314	D4GQZ1	hypothetical protein	Uncharacterized protein	OG0003663	CytoplasmicMembrane	9.99	OTHER	TM	TM	multi-pass
WP_171810347.1	HVO_RS21060	HVO_2391A		hypothetical protein		OG0003664	Cytoplasmic	7.5	OTHER	GLOB	GLOB
WP_171810352.1	HVO_RS21120	HVO_C0034	D4H0C2	hypothetical protein	Uncharacterized protein	OG0003665	CytoplasmicMembrane	9.99	OTHER	TM	TM	multi-pass
WP_193788328.1	HVO_RS21135	HVO_2879A	A0A1C9J6X6	hypothetical protein	Uncharacterized protein	OG0003666	CytoplasmicMembrane	9.75	OTHER	TM	TM	multi-pass
WP_215490484.1	HVO_RS02875	HVO_A0231	D4GQR0	hypothetical protein	Uncharacterized protein	OG0003667	Cytoplasmic	7.5	OTHER	GLOB	GLOB
WP_218623717.1	HVO_RS14510	HVO_2039	D4GU53	hypothetical protein	Uncharacterized protein	OG0003668	CytoplasmicMembrane	9.99	OTHER	TM	TM	multi-pass
WP_218623781.1	HVO_RS02885	HVO_A0233	D4GQR2	hypothetical protein	Uncharacterized protein	OG0003669	Cytoplasmic	7.5	OTHER	GLOB	GLOB
WP_223173859.1	HVO_RS05085	HVO_0080	D4GYS5	hypothetical protein	Uncharacterized protein	OG0003670	CytoplasmicMembrane	9.75	OTHER	TM	TM	multi-pass
WP_229722663.1	HVO_RS01570	HVO_B0327	D4GPX4	hypothetical protein	Uncharacterized protein	OG0003671	CytoplasmicMembrane	9.75	OTHER	TM	TM	multi-pass
WP_233505985.1	HVO_RS08780	HVO_0851		hypothetical protein		OG0003672	Cytoplasmic	7.5	OTHER	GLOB	GLOB
WP_236995446.1	HVO_RS03650	HVO_A0402	D4GR68	hypothetical protein	Uncharacterized protein	OG0003673	CytoplasmicMembrane	9.99	OTHER	TM	TM	multi-pass
WP_236995448.1	HVO_RS03830	HVO_A0447	D4GRB3	rhomboid family intramembrane serine protease	Peptidase S54 family protein	OG0003674	CytoplasmicMembrane	9.99	OTHER	TM	TM	multi-pass
WP_236995449.1	HVO_RS02050	HVO_A0039	D4GQ71	hypothetical protein	Uncharacterized protein	OG0003675	Unknown		SP	SP+TM	SP
WP_236995450.1	HVO_RS02190	HVO_A0069		ribonuclease H-like domain-containing protein		OG0003676	Cytoplasmic	7.5	OTHER	GLOB	GLOB
WP_236995463.1	HVO_RS20230	HVO_2052	D4GU65	hypothetical protein	Glycosyltransferase RgtA/B/C/D-like domain-containing protein	OG0003677	CytoplasmicMembrane	9.99	OTHER	TM	TM	multi-pass
WP_236995464.1	HVO_RS14620	HVO_2064	D4GU77	hypothetical protein	Twin-arginine translocation signal domain-containing protein	OG0003678	Cytoplasmic	7.5	TAT	SP	SP
WP_236995465.1	HVO_RS14685	HVO_2077		hypothetical protein		OG0003679	Cytoplasmic	7.5	OTHER	GLOB	GLOB
WP_236995469.1	HVO_RS15570	HVO_2262	D4GVX8	hypothetical protein	Uncharacterized protein	OG0003680	Cytoplasmic	7.5	OTHER	GLOB	GLOB
WP_236995470.1	HVO_RS15635	HVO_2275	D4GVZ1	N-6 DNA methylase	site-specific DNA-methyltransferase (adenine-specific)	OG0003681	Cytoplasmic	7.5	OTHER	GLOB	GLOB
WP_236995471.1	HVO_RS15705	HVO_2287	D4GWD7	DUF932 domain-containing protein	DUF932 family protein	OG0003682	Cytoplasmic	7.5	OTHER	GLOB	GLOB
WP_236995472.1	HVO_RS15710	HVO_2288	D4GWD9	DUF2254 domain-containing protein	DUF2254 domain-containing protein	OG0003683	CytoplasmicMembrane	9.26	OTHER	TM	TM	multi-pass
WP_236995478.1	HVO_RS05960	HVO_0259A	L9UF68	hypothetical protein	Small CPxCG-related zinc finger protein	OG0003684	Cytoplasmic	7.5	OTHER	GLOB	GLOB
WP_236995479.1	HVO_RS20100	HVO_0262	D4GZK7	hypothetical protein	DUF4747 family protein	OG0003685	Cytoplasmic	7.5	OTHER	GLOB	GLOB
WP_236995480.1	HVO_RS06505	HVO_0375	D4H001	hypothetical protein	Small CPxCG-related zinc finger protein	OG0003686	Cytoplasmic	7.5	OTHER	GLOB	GLOB
WP_236995485.1	HVO_RS21285			hypothetical protein		OG0003687	Cytoplasmic	7.5	OTHER	GLOB	GLOB
WP_236995487.1	HVO_RS11610	HVO_1433	D4GY29	hypothetical protein	Uncharacterized protein	OG0003688	Cytoplasmic	7.5	OTHER	GLOB	GLOB
WP_236995488.1	HVO_RS20165	HVO_1526	D4GYH0	DolP-mannose mannosyltransferase	Dolichol phosphate-mannose mannosyltransferase	OG0003689	CytoplasmicMembrane	9.99	OTHER	TM	TM	multi-pass
WP_236995493.1	HVO_RS21295			hypothetical protein		OG0003690	Cytoplasmic	7.5	OTHER	GLOB	GLOB
WP_236995495.1	HVO_RS21380			hypothetical protein		OG0003691	Cytoplasmic	7.5	OTHER	GLOB	GLOB
WP_257721171.1	HVO_RS21425			hypothetical protein		OG0003692	CytoplasmicMembrane	9.75	OTHER	TM	TM	single-pass
