# Supplementary material for: Tissue-Like Multicellular Development Triggered by Mechanical Compression in Archaea
Source: Science. Author manuscript; Available in PMC 2025 Jun 6. (PMC7617734; doi:10.1126/science.adu0047)
Supplement: Data S1 - S5 [file EMS206035-supplement-Data_S1___S5.zip › science.adu0047_data_s4.xlsx]

## Sheet: ortho_hfx_4_genomes-2024-07-29-
refseq_id	locus_tag	old_locus_tag	uniprot_id	refseq_annot	uniprot_annot	orthogroup	psortb_pred	psortb_score	signalp6_pred	deeptmhmm_pred	tmbed_pred	pass_type
WP_004045260.1	HVO_RS05420	HVO_0147	D4GZ91	urease subunit beta	Urease subunit beta	OG0004494	Cytoplasmic	9.96	OTHER	GLOB	GLOB
WP_004045261.1	HVO_RS05425	HVO_0148	D4GZ92	urease subunit alpha	Urease subunit alpha	OG0002706	Cytoplasmic	9.96	OTHER	GLOB	GLOB
WP_004045262.1	HVO_RS05430	HVO_0149	D4GZ93	urease subunit gamma	Urease subunit gamma	OG0004495	Cytoplasmic	9.96	OTHER	GLOB	GLOB
WP_004045263.1	HVO_RS05435	HVO_0150	D4GZ94	urease accessory protein UreG	Urease accessory protein UreG	OG0004496	Cytoplasmic	7.5	OTHER	GLOB	GLOB
WP_004045264.1	HVO_RS05440	HVO_0151	D4GZ95	urease accessory protein UreD	Urease accessory protein UreD	OG0004497	Cytoplasmic	7.5	OTHER	GLOB	GLOB
WP_004045265.1	HVO_RS05445	HVO_0152	D4GZ96	urease accessory protein UreE	Urease accessory protein UreE	OG0004498	Cytoplasmic	7.5	OTHER	GLOB	GLOB
WP_004045266.1	HVO_RS05450	HVO_0153	D4GZ97	urease accessory protein UreF	Urease accessory protein UreF	OG0004499	Cytoplasmic	7.5	OTHER	GLOB	GLOB
WP_162471309.1	HVO_RS20820	HVO_0259	D4GZK4	hypothetical protein	Small CPxCG-related zinc finger protein	OG0004601	Unknown		OTHER	GLOB	GLOB
WP_236995478.1	HVO_RS05960	HVO_0259A	L9UF68	hypothetical protein	Small CPxCG-related zinc finger protein	OG0004616	Cytoplasmic	7.5	OTHER	GLOB	GLOB
WP_236995479.1	HVO_RS20100	HVO_0262	D4GZK7	hypothetical protein	DUF4747 family protein	OG0004617	Cytoplasmic	7.5	OTHER	GLOB	GLOB
WP_004045386.1	HVO_RS05985	HVO_0264A	D4GZL0	hypothetical protein	Uncharacterized protein	OG0004500	Cytoplasmic	7.5	OTHER	GLOB	GLOB
WP_013035468.1	HVO_RS20105	HVO_0267	D4GZL3	hypothetical protein	Uncharacterized protein	OG0003725	Cytoplasmic	7.5	OTHER	GLOB	GLOB
WP_004045398.1	HVO_RS06010	HVO_0270	D4GZQ0	hypothetical protein	PGF-CTERM sorting domain-containing protein	OG0004501	CytoplasmicMembrane	9.75	OTHER	SP	SP
WP_013035542.1	HVO_RS06030	HVO_0274	D4GZQ4	ATP-binding protein	AAA+ ATPase domain-containing protein	OG0004529	Cytoplasmic	7.5	OTHER	GLOB	GLOB
WP_004045411.1	HVO_RS06045	HVO_0276A	L9UEE6	hypothetical protein	Uncharacterized protein	OG0004502	Cytoplasmic	7.5	OTHER	GLOB	GLOB
WP_004044628.1	HVO_RS06125	HVO_0295	D4GZS4	hypothetical protein	Uncharacterized protein	OG0004486	CytoplasmicMembrane	9.99	OTHER	TM	TM	multi-pass
WP_004044562.1	HVO_RS06450	HVO_0362	D4GZY8	hypothetical protein	SWIM zinc finger domain protein	OG0004485	Cytoplasmic	7.5	OTHER	GLOB	GLOB
WP_004044560.1	HVO_RS20830	HVO_0363	D4GZZ0	hypothetical protein	Uncharacterized protein	OG0004483	Unknown		OTHER	TM	TM	single-pass
WP_004044561.1	HVO_RS06455	HVO_0364	D4GZY9	hypothetical protein	Uncharacterized protein	OG0004484	Cytoplasmic	7.5	OTHER	GLOB	GLOB
WP_004044559.1	HVO_RS06460	HVO_0365	D4GZZ1	hypothetical protein	Uncharacterized protein	OG0004482	Unknown		OTHER	TM	TM	single-pass
WP_013035591.1	HVO_RS06465	HVO_0366	D4GZZ2	hypothetical protein	Uncharacterized protein	OG0004531	Unknown		OTHER	TM	TM	single-pass
WP_004044557.1	HVO_RS06470	HVO_0367	D4GZZ3	hypothetical protein	Uncharacterized protein	OG0004481	Unknown		OTHER	GLOB	TM	single-pass
WP_004044556.1	HVO_RS06475	HVO_0368	D4GZZ4	hypothetical protein	Uncharacterized protein	OG0004480	Cytoplasmic	7.5	OTHER	GLOB	TM	single-pass
WP_004044555.1	HVO_RS20835	HVO_0369	D4GZZ5	hypothetical protein	Halobacterial output domain-containing protein	OG0004479	Cytoplasmic	7.5	OTHER	GLOB	GLOB
WP_013035306.1	HVO_RS06480	HVO_0370	D4GZZ6	hypothetical protein	Uncharacterized protein	OG0004522	Cytoplasmic	7.5	OTHER	GLOB	GLOB
WP_004044553.1	HVO_RS06485	HVO_0371	D4GZZ7	hypothetical protein	Uncharacterized protein	OG0004478	Cytoplasmic	7.5	OTHER	GLOB	GLOB
WP_004044552.1	HVO_RS06490	HVO_0372	D4GZZ8	hypothetical protein	Uncharacterized protein	OG0004477	Cytoplasmic	7.5	OTHER	GLOB	GLOB
WP_004044551.1	HVO_RS06495	HVO_0373	L5N116	hypothetical protein	Sugar kinase	OG0004476	Cytoplasmic	7.5	OTHER	SP	GLOB
WP_004044550.1	HVO_RS06500	HVO_0374	D4H000	hypothetical protein	Uncharacterized protein	OG0004475	CytoplasmicMembrane	9.75	OTHER	SP	TM	multi-pass
WP_236995480.1	HVO_RS06505	HVO_0375	D4H001	hypothetical protein	Small CPxCG-related zinc finger protein	OG0004618	Cytoplasmic	7.5	OTHER	GLOB	GLOB
WP_004044548.1	HVO_RS06510	HVO_0376	D4H002	hypothetical protein	Uncharacterized protein	OG0004474	Unknown		OTHER	GLOB	GLOB
WP_004044547.1	HVO_RS06515	HVO_0377	L9UJZ3	ATP-binding protein	AAA+ ATPase domain-containing protein	OG0004473	Cytoplasmic	7.5	OTHER	GLOB	GLOB
WP_004044546.1	HVO_RS06520	HVO_0378	L5N0I3	hypothetical protein	Uncharacterized protein	OG0004472	Unknown		OTHER	GLOB	GLOB
WP_049941501.1	HVO_RS06530	HVO_0379A	A0A8T5CX58	hypothetical protein	Uncharacterized protein	OG0004562	Cytoplasmic	7.5	OTHER	TM	TM	single-pass
WP_144064038.1	HVO_RS20540	HVO_0379B	A0A1C9J6T3	hypothetical protein	Uncharacterized protein	OG0004579	Cytoplasmic	7.5	OTHER	GLOB	GLOB
WP_004044543.1	HVO_RS06535	HVO_0380	D4H006	hypothetical protein	Uncharacterized protein	OG0004471	Cytoplasmic	7.5	OTHER	GLOB	GLOB
WP_004044542.1	HVO_RS06540	HVO_0381	D4H007	ribbon-helix-helix domain-containing protein	CopG domain protein	OG0004470	Cytoplasmic	7.5	OTHER	GLOB	GLOB
WP_004044540.1	HVO_RS06550	HVO_0383	M0IHF6	sigma-70 region 4 domain-containing protein	RNA polymerase sigma factor 70 region 4 type 2 domain-containing protein	OG0004469	Cytoplasmic	7.5	OTHER	GLOB	GLOB
WP_004044539.1	HVO_RS20840	HVO_0384	D4H010	hypothetical protein	Uncharacterized protein	OG0004468	Cytoplasmic	7.5	OTHER	GLOB	GLOB
WP_081442883.1	HVO_RS06600	HVO_0394	D4H020	hypothetical protein	Uncharacterized protein	OG0004566
WP_004044411.1	HVO_RS07180	HVO_0512	D4GS49	hypothetical protein	Uncharacterized protein	OG0004467	CytoplasmicMembrane	9.99	OTHER	TM	TM	multi-pass
WP_144064039.1	HVO_RS20545	HVO_0527		hypothetical protein		OG0004580	Cytoplasmic	7.5	OTHER	GLOB	GLOB
WP_004044396.1	HVO_RS07280	HVO_0535	D4GS67	hypothetical protein	DUF4013 family protein	OG0004466	CytoplasmicMembrane	9.99	OTHER	TM	TM	multi-pass
WP_233505985.1	HVO_RS08780	HVO_0851		hypothetical protein		OG0004606	Cytoplasmic	7.5	OTHER	GLOB	GLOB
WP_004044073.1	HVO_RS08840	HVO_0864	D4GUL1	IS5-like element ISHvo7 family transposase	ISH11-type transposase ISHvo7	OG0004465	Cytoplasmic	7.5	OTHER	GLOB	GLOB
WP_115860199.1	HVO_RS09255	HVO_0951	D4GV58	hypothetical protein	Uncharacterized protein	OG0004567	Unknown		OTHER	TM	TM	multi-pass
WP_004043641.1	HVO_RS10940	HVO_1297A	M0IBI0	hypothetical protein	Uncharacterized protein	OG0004464	Cytoplasmic	7.5	OTHER	SP	GLOB
WP_004041400.1	HVO_RS20150	HVO_1523	D4GYG6	glycoprotein pentasaccharide biosynthesis putative isomerase AglQ	Archaeal glycosylation protein Q	OG0004408	Cytoplasmic	7.5	OTHER	GLOB	GLOB
WP_236995488.1	HVO_RS20165	HVO_1526	D4GYH0	DolP-mannose mannosyltransferase	Dolichol phosphate-mannose mannosyltransferase	OG0004620	CytoplasmicMembrane	9.99	OTHER	TM	TM	multi-pass
WP_004041407.1	HVO_RS12045	HVO_1529	D4GYH3	glucosyl-dolichyl phosphate glucuronosyltransferase	Glucosyl-dolichyl phosphate glucuronosyltransferase	OG0004409	CytoplasmicMembrane	9.82	OTHER	GLOB	GLOB
WP_004041533.1	HVO_RS12590	HVO_1642	M0ICD8	hypothetical protein	Uncharacterized protein	OG0004410	CytoplasmicMembrane	9.99	OTHER	TM	TM	multi-pass
WP_013035313.1	HVO_RS13055	HVO_1736	D4H075	DEAD/DEAH box helicase family protein	DNA helicase	OG0003722	Unknown		OTHER	GLOB	GLOB
WP_004041621.1	HVO_RS13060	HVO_1737	D4H076	DUF790 family protein	DUF790 family protein	OG0003721	Cytoplasmic	7.5	OTHER	GLOB	GLOB
WP_004041622.1	HVO_RS13065	HVO_1738	D4H077	calcium-binding protein	CcbP family protein	OG0003723	Cytoplasmic	7.5	OTHER	GLOB	GLOB
WP_004041623.1	HVO_RS13070	HVO_1739	D4H078	hypothetical protein	Uncharacterized protein	OG0004411	Cytoplasmic	7.5	OTHER	GLOB	GLOB
WP_004041624.1	HVO_RS13075	HVO_1740	D4H079	hypothetical protein	Uncharacterized protein	OG0004412	Cytoplasmic	7.5	OTHER	GLOB	GLOB
WP_004041625.1	HVO_RS13080	HVO_1741	D4H080	hypothetical protein	C2H2-type domain-containing protein	OG0004413	Cytoplasmic	7.5	OTHER	GLOB	GLOB
WP_004041626.1	HVO_RS13085	HVO_1742	D4H081	hypothetical protein	Uncharacterized protein	OG0004414	Cytoplasmic	7.5	OTHER	GLOB	GLOB
WP_004041629.1	HVO_RS13100	HVO_1745	D4H084	helix-hairpin-helix domain-containing protein	Uncharacterized protein	OG0004415	Cytoplasmic	7.5	OTHER	GLOB	GLOB
WP_004041630.1	HVO_RS13105	HVO_1746	D4H085	DUF2800 domain-containing protein	DUF2800 family protein	OG0003720	Cytoplasmic	7.5	OTHER	GLOB	GLOB
WP_004041631.1	HVO_RS13110	HVO_1747	L9VDG0	hypothetical protein	Uncharacterized protein	OG0004416	Cytoplasmic	7.5	OTHER	GLOB	GLOB
WP_004041729.1	HVO_RS13550	HVO_1843	D4GSU7	hypothetical protein	Uncharacterized protein	OG0003725	Unknown		OTHER	GLOB	GLOB
WP_004041772.1	HVO_RS20995	HVO_1891	D4GSZ2	hypothetical protein	Uncharacterized protein	OG0004417	Cytoplasmic	7.5	OTHER	SP	GLOB
WP_004041787.1	HVO_RS13845	HVO_1906	D4GTD9	hypothetical protein	Ferric oxidoreductase domain-containing protein	OG0004418	CytoplasmicMembrane	9.99	OTHER	TM	TM	multi-pass
WP_218623717.1	HVO_RS14510	HVO_2039	D4GU53	hypothetical protein	Uncharacterized protein	OG0004604	CytoplasmicMembrane	9.99	OTHER	TM	TM	multi-pass
WP_004041932.1	HVO_RS14545	HVO_2046	D4GU60	low-salt glycan biosynthesis sulfotransferase Agl7	Low-salt glycan biosynthesis sulfotransferase Agl7	OG0004419	Unknown		OTHER	GLOB	GLOB
WP_236995463.1	HVO_RS20230	HVO_2052	D4GU65	hypothetical protein	Glycosyltransferase RgtA/B/C/D-like domain-containing protein	OG0004611	CytoplasmicMembrane	9.99	OTHER	TM	TM	multi-pass
WP_236995464.1	HVO_RS14620	HVO_2064	D4GU77	hypothetical protein	Twin-arginine translocation signal domain-containing protein	OG0004612	Cytoplasmic	7.5	TAT	SP	SP
WP_004041950.1	HVO_RS14625	HVO_2065	L9V9A4	hypothetical protein	Uncharacterized protein	OG0004420	CytoplasmicMembrane	9.75	OTHER	TM	TM	multi-pass
WP_004041951.1	HVO_RS14630	HVO_2066	L9V8U7	CARDB domain-containing protein	CARDB domain-containing protein	OG0004421	Unknown		OTHER	TM	TM	single-pass
WP_013035656.1	HVO_RS14660	HVO_2072	P25062	HVO_2072 family ArtA-dependent S-layer glycoprotein	Cell surface glycoprotein	OG0004536	Cellwall	10	SP	SP	SP
WP_004041958.1	HVO_RS14670	HVO_2074	D4GU87	hypothetical protein	Secreted glycoprotein	OG0004422	Cytoplasmic	7.5	SP	SP	SP
WP_013035595.1	HVO_RS14675	HVO_2076		hypothetical protein		OG0004532	Cytoplasmic	7.5	OTHER	GLOB	GLOB
WP_236995465.1	HVO_RS14685	HVO_2077		hypothetical protein		OG0004613	Cytoplasmic	7.5	OTHER	GLOB	GLOB
WP_004041961.1	HVO_RS14690	HVO_2078	D4GUM6	PH domain-containing protein	DUF304 domain protein	OG0004423	CytoplasmicMembrane	9.99	OTHER	TM	TM	multi-pass
WP_004041968.1	HVO_RS14725	HVO_2085	D4GUN3	UbiA family prenyltransferase	UbiA prenyltransferase family protein	OG0004424	CytoplasmicMembrane	9.99	OTHER	TM	TM	multi-pass
WP_004041983.1	HVO_RS14790	HVO_2099	D4GUP6	intradiol ring-cleavage dioxygenase	Dioxygenase family protein	OG0004425	Unknown		OTHER	GLOB	GLOB
WP_013035606.1	HVO_RS21035	HVO_2100	D4GUP7	hypothetical protein	Uncharacterized protein	OG0004533	Unknown		OTHER	GLOB	GLOB
WP_049914808.1	HVO_RS14845	HVO_2111	A0A8T5C051	4-hydroxythreonine-4-phosphate dehydrogenase PdxA	4-hydroxythreonine-4-phosphate dehydrogenase PdxA	OG0004558	Cytoplasmic	7.5	OTHER	GLOB	GLOB
WP_013035345.1	HVO_RS14850	HVO_2112	D4GUQ9	four-carbon acid sugar kinase family protein	D-threonate kinase	OG0004524	Cytoplasmic	7.5	OTHER	GLOB	GLOB
WP_049914809.1	HVO_RS14945	HVO_2132	D4GUS9	hypothetical protein	Uncharacterized protein	OG0004559	CytoplasmicMembrane	9.99	OTHER	TM	TM	multi-pass
WP_004042032.1	HVO_RS15030	HVO_2149A	M0JJN4	DUF1427 family protein	XapX domain-containing protein	OG0004426	CytoplasmicMembrane	9.75	OTHER	TM	TM	multi-pass
WP_004042126.1	HVO_RS15455	HVO_2237	M0HUE2	hypothetical protein	Uncharacterized protein	OG0004427	Unknown		SP	SP	SP
WP_144064042.1	HVO_RS20605	HVO_2253	D4GVW9	hypothetical protein	Uncharacterized protein	OG0004581	Cytoplasmic	7.5	OTHER	GLOB	GLOB
WP_004042142.1	HVO_RS15540	HVO_2255	D4GVX1	hypothetical protein	GIY-YIG nuclease family protein	OG0004428	Cytoplasmic	7.5	OTHER	GLOB	GLOB
WP_004042143.1	HVO_RS15545	HVO_2256	D4GVX2	DUF262 domain-containing protein	DUF262 family protein	OG0004429	Cytoplasmic	7.5	OTHER	GLOB	GLOB
WP_013035557.1	HVO_RS15560	HVO_2260	D4GVX6	hypothetical protein	Uncharacterized protein	OG0004530	Cytoplasmic	7.5	OTHER	GLOB	GLOB
WP_004042147.1	HVO_RS15565	HVO_2261	D4GVX7	hypothetical protein	Uncharacterized protein	OG0004430	Unknown		OTHER	GLOB	GLOB
WP_236995469.1	HVO_RS15570	HVO_2262	D4GVX8	hypothetical protein	Uncharacterized protein	OG0004614	Cytoplasmic	7.5	OTHER	GLOB	GLOB
WP_004042150.1	HVO_RS15580	HVO_2264	D4GVY0	hypothetical protein	Uncharacterized protein	OG0004431	Cytoplasmic	7.5	OTHER	GLOB	GLOB
WP_004042151.1	HVO_RS15585	HVO_2265	D4GVY1	hypothetical protein	Transcription factor CBF/NF-Y/archaeal histone domain-containing protein	OG0004432	Unknown		OTHER	GLOB	GLOB
WP_013035643.1	HVO_RS15590	HVO_2266	D4GVY2	hypothetical protein	Uncharacterized protein	OG0004535	Cytoplasmic	7.5	OTHER	GLOB	GLOB
WP_004042153.1	HVO_RS15595	HVO_2267	D4GVY3	hypothetical protein	Uncharacterized protein	OG0004433	Cytoplasmic	7.5	OTHER	TM	TM	multi-pass
WP_013035629.1	HVO_RS15605	HVO_2269	D4GVY5	type I restriction-modification enzyme R subunit C-terminal domain-containing protein	type I site-specific deoxyribonuclease	OG0004534	Cytoplasmic	7.5	OTHER	GLOB	GLOB
WP_013035257.1	HVO_RS20260	HVO_2270	D4GVY6	type I restriction-modification system subunit M	site-specific DNA-methyltransferase (adenine-specific)	OG0004520	Cytoplasmic	7.5	OTHER	GLOB	GLOB
WP_013035494.1	HVO_RS20265	HVO_2271	D4GVY7	restriction endonuclease subunit S	Type I site-specific deoxyribonuclease subunit RmeS	OG0004528	Cytoplasmic	7.5	OTHER	GLOB	GLOB
WP_144064044.1	HVO_RS15630	HVO_2274A	A0A1C9J6Z0	hypothetical protein	Uncharacterized protein	OG0004582	CytoplasmicMembrane	9.99	OTHER	TM	TM	multi-pass
WP_013035348.1	HVO_RS15640	HVO_2276	D4GVZ2	hypothetical protein	ATP-binding protein	OG0004525	Cytoplasmic	7.5	OTHER	GLOB	GLOB
WP_004042169.1	HVO_RS15660	HVO_2280	D4GVZ6	hypothetical protein	Uncharacterized protein	OG0004434	Cytoplasmic	7.5	OTHER	GLOB	GLOB
WP_004042175.1	HVO_RS15690	HVO_2284A	L9V8L1	hypothetical protein	Uncharacterized protein	OG0004435	Cytoplasmic	7.5	OTHER	GLOB	GLOB
WP_013035453.1	HVO_RS20615	HVO_2285	D4GWD3	hypothetical protein	Uncharacterized protein	OG0004527	Cytoplasmic	7.5	OTHER	GLOB	GLOB
WP_236995472.1	HVO_RS15710	HVO_2288	D4GWD9	DUF2254 domain-containing protein	DUF2254 domain-containing protein	OG0004615	CytoplasmicMembrane	9.26	OTHER	TM	TM	multi-pass
WP_144064048.1	HVO_RS15725	HVO_2291	D4GWE5	hypothetical protein	Uncharacterized protein	OG0004586	Unknown		OTHER	GLOB	GLOB
WP_144064050.1	HVO_RS20635	HVO_2332	D4GWI1	hypothetical protein	Uncharacterized protein	OG0004588	Cytoplasmic	7.5	OTHER	GLOB	GLOB
WP_004042295.1	HVO_RS16285	HVO_2406	D4GWQ3	cobalt ECF transporter T component CbiQ	ABC-type transport system permease protein (Probable substrate nickel)	OG0004436	CytoplasmicMembrane	9.99	OTHER	TM	TM	multi-pass
WP_004042296.1	HVO_RS16290	HVO_2407	D4GWQ4	PDGLE domain-containing protein	ABC-type transport system protein NikN (Probable substrate nickel)	OG0004437	CytoplasmicMembrane	9.75	OTHER	TM	TM	multi-pass
WP_013035236.1	HVO_RS20640	HVO_2633	D4GUJ0	hypothetical protein	Uncharacterized protein	OG0004519	Cytoplasmic	7.5	OTHER	GLOB	GLOB
WP_004042781.1	HVO_RS17510	HVO_2653	D4GV11	hypothetical protein	Uncharacterized protein	OG0004438	CytoplasmicMembrane	9.99	OTHER	TM	TM	multi-pass
WP_004042972.1	HVO_RS17945	HVO_2741	D4GW88	hypothetical protein	Uncharacterized protein	OG0004439	Unknown		OTHER	GLOB	TM	single-pass
WP_004044644.1	HVO_RS18345	HVO_2822	D4GX71	hypothetical protein	MarR family transcriptional regulator	OG0004487	Cytoplasmic	7.5	OTHER	GLOB	GLOB
WP_004044646.1	HVO_RS18355	HVO_2824	D4GX75	HNH endonuclease signature motif containing protein	HNH endonuclease	OG0004488	Cytoplasmic	7.5	OTHER	GLOB	GLOB
WP_013035420.1	HVO_RS20315	HVO_2825	D4GX76	hypothetical protein	Uncharacterized protein	OG0004526	Unknown		OTHER	GLOB	GLOB
WP_013035341.1	HVO_RS18365	HVO_2826	D4GX78	hypothetical protein	ATP-dependent helicase/nuclease subunit B	OG0004523	Cytoplasmic	7.5	OTHER	GLOB	GLOB
WP_004044647.1	HVO_RS18370	HVO_2827	D4GX82	UvrD-helicase domain-containing protein	DNA 3'-5' helicase	OG0004489	Cytoplasmic	7.5	OTHER	GLOB	GLOB
WP_004044648.1	HVO_RS18375	HVO_2828	D4GX87	hypothetical protein	Uncharacterized protein	OG0004490	Cytoplasmic	7.5	OTHER	GLOB	GLOB
WP_013035282.1	HVO_RS18420	HVO_2837	D4GXA5	hypothetical protein	Integral membrane protein	OG0004521	CytoplasmicMembrane	9.99	OTHER	TM	TM	multi-pass
WP_004044659.1	HVO_RS18440	HVO_2841	D4GXB6	RDD family protein	RDD domain protein	OG0004491	CytoplasmicMembrane	9.99	OTHER	TM	TM	multi-pass
WP_004044828.1	HVO_RS19030	HVO_2963	D4GY25	DUF2178 domain-containing protein	DUF2178 family protein	OG0004492	CytoplasmicMembrane	9.99	OTHER	TM	TM	multi-pass
WP_004044891.1	HVO_RS19170	HVO_2990	D4GY78	DUF3800 domain-containing protein	DUF3800 domain protein	OG0004493	Unknown		OTHER	GLOB	GLOB
WP_004040995.1	HVO_RS01885	HVO_A0005	D4GQ37	site-specific integrase	Integrase family protein	OG0004395	Cytoplasmic	7.5	OTHER	GLOB	GLOB
WP_004040996.1	HVO_RS01890	HVO_A0006	A0A8T5CQ92	hypothetical protein	Adenine methyltransferase	OG0004396	Cytoplasmic	7.5	OTHER	GLOB	GLOB
WP_004043309.1	HVO_RS01920	HVO_A0012	D4GQ44	hypothetical protein	Uncharacterized protein	OG0004449	Cytoplasmic	7.5	OTHER	GLOB	GLOB
WP_004043422.1	HVO_RS20740	HVO_A0017	D4GQ49	hypothetical protein	Uncharacterized protein	OG0004463	Unknown		OTHER	GLOB	GLOB
WP_004043418.1	HVO_RS01955	HVO_A0020	D4GQ52	DUF6338 family protein	Uncharacterized protein	OG0004462	CytoplasmicMembrane	9.99	OTHER	TM	TM	multi-pass
WP_004043417.1	HVO_RS01960	HVO_A0021	D4GQ53	hypothetical protein	Transcriptional coactivator p15 (PC4) C-terminal domain-containing protein	OG0004461	Cytoplasmic	7.5	OTHER	GLOB	GLOB
WP_004043416.1	HVO_RS01965	HVO_A0022	D4GQ54	hypothetical protein	Uncharacterized protein	OG0004460	Cytoplasmic	7.5	OTHER	GLOB	GLOB
WP_004043414.1	HVO_RS01975	HVO_A0024	D4GQ56	hypothetical protein	Uncharacterized protein	OG0004459	Cytoplasmic	7.5	OTHER	GLOB	GLOB
WP_004043404.1	HVO_RS02025	HVO_A0034	D4GQ66	hypothetical protein	Small CPxCG-related zinc finger protein	OG0004458	Cytoplasmic	7.5	OTHER	GLOB	GLOB
WP_236995449.1	HVO_RS02050	HVO_A0039	D4GQ71	hypothetical protein	Uncharacterized protein	OG0004609	Unknown		SP	SP+TM	SP
WP_004043397.1	HVO_RS02060	HVO_A0042	D4GQ74	hypothetical protein	HTH domain protein	OG0004457	Cytoplasmic	7.5	OTHER	GLOB	GLOB
WP_004043385.1	HVO_RS02105	HVO_A0051	D4GQ83	DUF6166 domain-containing protein	Uncharacterized protein	OG0003727	Cytoplasmic	7.5	OTHER	GLOB	GLOB
WP_004043383.1	HVO_RS02115	HVO_A0053	D4GQ85	hypothetical protein	Uncharacterized protein	OG0004456	Cytoplasmic	7.5	OTHER	GLOB	GLOB
WP_004043381.1	HVO_RS02120	HVO_A0054	D4GQ86	DUF6166 domain-containing protein	Uncharacterized protein	OG0003727	Cytoplasmic	7.5	OTHER	GLOB	GLOB
WP_004043380.1	HVO_RS20750	HVO_A0055	D4GQ87	hypothetical protein	Uncharacterized protein	OG0004455	Cytoplasmic	7.5	OTHER	GLOB	GLOB
WP_236995450.1	HVO_RS02190	HVO_A0069		ribonuclease H-like domain-containing protein		OG0004610	Cytoplasmic	7.5	OTHER	GLOB	GLOB
WP_004043365.1	HVO_RS02195	HVO_A0070	D4GQA2	metallophosphoesterase	Calcineurin-like phosphoesterase domain-containing protein	OG0004454	Cytoplasmic	7.5	OTHER	GLOB	GLOB
WP_013035023.1	HVO_RS21175	HVO_A0073	D4GQA5	hypothetical protein	Uncharacterized protein	OG0004509	Cytoplasmic	7.5	OTHER	GLOB	GLOB
WP_004043362.1	HVO_RS02210	HVO_A0074	D4GQA6	AAA family ATPase	AAA-type ATPase domain protein	OG0004453	Cytoplasmic	7.5	OTHER	GLOB	GLOB
WP_004043361.1	HVO_RS02215	HVO_A0076	D4GQA7	hypothetical protein	Uncharacterized protein	OG0004452	Cytoplasmic	7.5	OTHER	GLOB	GLOB
WP_004043360.1	HVO_RS02225	HVO_A0078	A0A8T5D7C6	phospholipase D-like domain-containing protein	DUF2075 domain-containing protein	OG0004451	Cytoplasmic	7.5	OTHER	GLOB	GLOB
WP_004043359.1	HVO_RS02230	HVO_A0079	D4GQB1	N-6 DNA methylase	site-specific DNA-methyltransferase (adenine-specific)	OG0004450	Cytoplasmic	7.5	OTHER	GLOB	GLOB
WP_013035200.1	HVO_RS02280	HVO_A0089	D4GQC1	hypothetical protein	Small CPxCG-related zinc finger protein	OG0004517	Cytoplasmic	7.5	OTHER	GLOB	GLOB
WP_013035107.1	HVO_RS02285	HVO_A0090	D4GQC2	cupin domain-containing protein	Gentisate 1 2-dioxygenase	OG0004514	Cytoplasmic	7.5	OTHER	GLOB	GLOB
WP_013035153.1	HVO_RS02410	HVO_A0119	D4GQF1	cyclase family protein	Cyclase family protein	OG0003730	Cytoplasmic	7.5	OTHER	GLOB	GLOB
WP_013035045.1	HVO_RS02425	HVO_A0123	D4GQF5	hypothetical protein	Histidine kinase	OG0003729	CytoplasmicMembrane	9.99	OTHER	TM	SP+TM	multi-pass
WP_013035103.1	HVO_RS19800	HVO_A0130	D4GQG1	hypothetical protein	PIN domain-containing protein	OG0004513	Cytoplasmic	7.5	OTHER	GLOB	GLOB
WP_013035207.1	HVO_RS02455	HVO_A0133	D4GQG3	glycine zipper family protein	Tat pathway signal sequence domain protein	OG0004518	Unknown		TAT	SP	SP
WP_013035037.1	HVO_RS21450	HVO_A0136	D4GQG5	hypothetical protein	PemK family protein	OG0004510
WP_004043097.1	HVO_RS02625	HVO_A0170	D4GQJ9	hypothetical protein	Uncharacterized protein	OG0004440	Cytoplasmic	7.5	OTHER	GLOB	GLOB
WP_013035086.1	HVO_RS02635	HVO_A0172	D4GQK1	hypothetical protein	Uncharacterized protein	OG0004512	CytoplasmicMembrane	9.99	OTHER	TM	TM	multi-pass
WP_215490484.1	HVO_RS02875	HVO_A0231	D4GQR0	hypothetical protein	Uncharacterized protein	OG0004603	Cytoplasmic	7.5	OTHER	GLOB	GLOB
WP_004043151.1	HVO_RS02880	HVO_A0232	D4GQR1	hypothetical protein	CopG family transcriptional regulator	OG0004441	Unknown		OTHER	GLOB	GLOB
WP_218623781.1	HVO_RS02885	HVO_A0233	D4GQR2	hypothetical protein	Uncharacterized protein	OG0004605	Cytoplasmic	7.5	OTHER	GLOB	GLOB
WP_004043153.1	HVO_RS02890	HVO_A0234	D4GQR3	hypothetical protein	Uncharacterized protein	OG0004442	Cytoplasmic	7.5	OTHER	GLOB	GLOB
WP_004043154.1	HVO_RS02895	HVO_A0235	D4GQR4	hypothetical protein	Uncharacterized protein	OG0004443	Unknown		OTHER	GLOB	GLOB
WP_004043155.1	HVO_RS02900	HVO_A0236	D4GQR5	hypothetical protein	Uncharacterized protein	OG0004444	Cytoplasmic	7.5	OTHER	GLOB	GLOB
WP_144064023.1	HVO_RS02905	HVO_A0237		type ISP restriction/modification enzyme		OG0004571
WP_144064024.1	HVO_RS19855	HVO_A0241		hypothetical protein		OG0004572	Unknown		OTHER	SP	GLOB
WP_013035175.1	HVO_RS19875	HVO_A0268	D4GQU5	class II aldolase/adducin family protein	Class II aldolase	OG0004516	Cytoplasmic	7.5	OTHER	GLOB	GLOB
WP_004043193.1	HVO_RS03075	HVO_A0278	D4GQV4	DNA/RNA nuclease SfsA	SfsA family DNA-binding protein	OG0004445	Cytoplasmic	7.5	OTHER	GLOB	GLOB
WP_069641596.1	HVO_RS03145	HVO_A0291	D4GQW8	hypothetical protein	Uncharacterized protein	OG0004564	Cytoplasmic	7.5	TATLIPO	SP	SP
WP_004043215.1	HVO_RS03190	HVO_A0299	D4GQX7	extracellular solute-binding protein	ABC-type transport system periplasmic substrate-binding protein	OG0004446	Extracellular	8.82	TATLIPO	SP	SP
WP_004043219.1	HVO_RS03210	HVO_A0303	D4GQY1	amidohydrolase family protein	Allantoinase	OG0002706	Cytoplasmic	7.5	OTHER	GLOB	GLOB
WP_008605804.1	HVO_RS21225	HVO_A0325	D4GR02	fibronectin type III domain-containing protein	UPF0121 family protein	OG0004507	Cytoplasmic	7.5	OTHER	GLOB	GLOB
WP_013035125.1	HVO_RS03315	HVO_A0326	D4GR03	beta-galactosidase	beta-galactosidase	OG0004515	Unknown		OTHER	GLOB	GLOB
WP_144064025.1	HVO_RS20495	HVO_A0350	D4GR24	hypothetical protein	Uncharacterized protein	OG0004573	Unknown		TAT	SP	SP
WP_144064026.1	HVO_RS19930	HVO_A0351	D4GR25	hypothetical protein	Uncharacterized protein	OG0004574	Cytoplasmic	7.5	OTHER	GLOB	TM	single-pass
WP_004043267.1	HVO_RS03460	HVO_A0360	D4GR29	hypothetical protein	Duffy blood group	OG0004447	CytoplasmicMembrane	9.99	OTHER	TM	TM	multi-pass
WP_144064027.1	HVO_RS19945	HVO_A0365		hypothetical protein		OG0004575	Unknown		OTHER	GLOB	TM	multi-pass
WP_049914852.1	HVO_RS03485	HVO_A0366	A0A8T5CGT9	hypothetical protein	Uncharacterized protein	OG0004560	CytoplasmicMembrane	9.75	OTHER	TM	TM	multi-pass
WP_049914854.1	HVO_RS03495	HVO_A0368	D4GR37	type II toxin-antitoxin system RelE/ParE family toxin	RelE family protein	OG0003726	Cytoplasmic	7.5	OTHER	GLOB	GLOB
WP_013035021.1	HVO_RS03500	HVO_A0369	D4GR38	ribbon-helix-helix domain-containing protein	CopG domain protein	OG0003728	Cytoplasmic	7.5	OTHER	GLOB	GLOB
WP_004043273.1	HVO_RS03505	HVO_A0371	D4GR40	hypothetical protein	Zinc ribbon domain-containing protein	OG0003724	Cytoplasmic	7.5	OTHER	GLOB	GLOB
WP_004043278.1	HVO_RS03530	HVO_A0377	D4GR45	aspartate/glutamate racemase family protein	Hydantoin racemase	OG0004448	Cytoplasmic	7.5	OTHER	GLOB	GLOB
WP_236995446.1	HVO_RS03650	HVO_A0402	D4GR68	hypothetical protein	Uncharacterized protein	OG0004607	CytoplasmicMembrane	9.99	OTHER	TM	TM	multi-pass
WP_144064028.1	HVO_RS19970	HVO_A0403	D4GR69	IS630 family transposase	ISHwa16-type transposase ISHvo16	OG0002707	Unknown		OTHER	GLOB	GLOB
WP_013035139.1	HVO_RS03680	HVO_A0411	D4GR75	hypothetical protein	Histidine kinase	OG0003729	CytoplasmicMembrane	9.99	OTHER	TM	SP+TM	multi-pass
WP_013035218.1	HVO_RS03695	HVO_A0415	D4GR79	cyclase family protein	Cyclase family protein	OG0003730	Cytoplasmic	7.5	OTHER	GLOB	GLOB
WP_013035123.1	HVO_RS03755	HVO_A0429	D4GR93	D-aminoacylase	D-aminoacylase-like protein	OG0002706	Cytoplasmic	9.96	OTHER	GLOB	GLOB
WP_004040800.1	HVO_RS03795	HVO_A0439	D4GRA5	hypothetical protein	DUF2800 family protein	OG0003720	Cytoplasmic	7.5	OTHER	GLOB	GLOB
WP_004040801.1	HVO_RS03800	HVO_A0440	D4GRA6	DUF790 family protein	DUF790 family protein	OG0003721	Cytoplasmic	7.5	OTHER	GLOB	GLOB
WP_004040802.1	HVO_RS03805	HVO_A0441	D4GRA7	DEAD/DEAH box helicase family protein	DNA helicase	OG0003722	Cytoplasmic	7.5	OTHER	GLOB	GLOB
WP_004040803.1	HVO_RS03810	HVO_A0442	D4GRA8	calcium-binding protein	CcbP family protein	OG0003723	Cytoplasmic	7.5	OTHER	GLOB	GLOB
WP_004040804.1	HVO_RS03815	HVO_A0443	D4GRA9	zinc ribbon domain-containing protein	Zinc ribbon domain-containing protein	OG0003724	Cytoplasmic	7.5	OTHER	GLOB	GLOB
WP_013035075.1	HVO_RS03820	HVO_A0444	D4GRB0	hypothetical protein	Uncharacterized protein	OG0004511	Cytoplasmic	7.5	OTHER	GLOB	GLOB
WP_236995448.1	HVO_RS03830	HVO_A0447	D4GRB3	rhomboid family intramembrane serine protease	Peptidase S54 family protein	OG0004608	CytoplasmicMembrane	9.99	OTHER	TM	TM	multi-pass
WP_004041380.1	HVO_RS00770	HVO_B0156	D4GPF8	hypothetical protein	Uncharacterized protein	OG0004407	Cytoplasmic	7.5	OTHER	GLOB	GLOB
WP_004041301.1	HVO_RS01155	HVO_B0234B	L9VJ13	hypothetical protein	Uncharacterized protein	OG0004406	Unknown		OTHER	TM	TM	multi-pass
WP_004041241.1	HVO_RS01445	HVO_B0299	D4GPU6	hydroxyisourate hydrolase	hydroxyisourate hydrolase	OG0004405	Cytoplasmic	7.5	OTHER	GLOB	GLOB
WP_004041240.1	HVO_RS01450	HVO_B0300	L9VIK9	factor-independent urate hydroxylase	Uricase	OG0004404	Unknown		OTHER	GLOB	GLOB
WP_004041239.1	HVO_RS01455	HVO_B0301	D4GPU8	2-oxo-4-hydroxy-4-carboxy-5-ureidoimidazoline decarboxylase	2-oxo-4-hydroxy-4-carboxy-5-ureidoimidazoline decarboxylase	OG0004403	Unknown		OTHER	GLOB	GLOB
WP_004041238.1	HVO_RS01460	HVO_B0302	D4GPU9	amidohydrolase family protein	Allantoinase	OG0002706	Cytoplasmic	7.5	OTHER	GLOB	GLOB
WP_004041235.1	HVO_RS01470	HVO_B0305	D4GPV2	DUF3830 family protein	DUF3830 domain protein	OG0004402	Cytoplasmic	7.5	OTHER	GLOB	GLOB
WP_004041233.1	HVO_RS01480	HVO_B0308	L9VIG0	(2Fe-2S)-binding protein	Dehydrogenase	OG0004401	Cytoplasmic	7.5	OTHER	GLOB	GLOB
WP_004041232.1	HVO_RS01485	HVO_B0309	D4GPV6	molybdopterin cofactor-binding domain-containing protein	Molybdopterin-containing oxidoreductase large subunit	OG0004400	CytoplasmicMembrane	9.82	OTHER	GLOB	GLOB
WP_004041231.1	HVO_RS01490	HVO_B0310	D4GPV7	FAD binding domain-containing protein	Molybdopterin-containing oxidoreductase medium subunit	OG0004399	Cytoplasmic	7.5	OTHER	GLOB	GLOB
WP_013034981.1	HVO_RS01495	HVO_B0311		XdhC/CoxI family protein		OG0004508	Cytoplasmic	7.5	OTHER	GLOB	GLOB
WP_049914729.1	HVO_RS01520	HVO_B0317	D4GPW4	adenine deaminase	Adenine deaminase	OG0004557	Cytoplasmic	7.5	OTHER	GLOB	GLOB
WP_004041224.1	HVO_RS01525	HVO_B0318	D4GPW5	BMP family ABC transporter substrate-binding protein	Putative ABC transporter glucose-binding protein TsgA13	OG0004398	Cytoplasmic	7.5	TATLIPO	SP	SP
WP_004041176.1	HVO_RS01735	HVO_B0359	M0IFZ5	hypothetical protein	YidE/YbjL duplication domain-containing protein	OG0004397	CytoplasmicMembrane	9.99	OTHER	TM	TM	multi-pass
WP_013035692.1	HVO_RS21365	HVO_C0002	D4H093	hypothetical protein	Uncharacterized protein	OG0004543	Cytoplasmic	7.5	OTHER	GLOB	GLOB
WP_013035695.1	HVO_RS20335	HVO_C0003	D4H094	hypothetical protein	Tat pathway signal sequence domain protein	OG0004544	Cytoplasmic	7.5	TAT	SP	SP
WP_049941513.1	HVO_RS19310	HVO_C0005	A0A8T5CJ52	hypothetical protein	Uncharacterized protein	OG0004563	Cytoplasmic	7.5	OTHER	GLOB	GLOB
WP_013035733.1	HVO_RS19325	HVO_C0008	D4H099	hypothetical protein	Halobacterial output domain-containing protein	OG0004553	Cytoplasmic	7.5	OTHER	GLOB	GLOB
WP_013035737.1	HVO_RS19330	HVO_C0009	D4H0A0	hypothetical protein	Uncharacterized protein	OG0004556	Cytoplasmic	7.5	OTHER	GLOB	GLOB
WP_144064057.1	HVO_RS19335	HVO_C0010	D4H0A1	hypothetical protein	Uncharacterized protein	OG0004589	Cytoplasmic	7.5	OTHER	GLOB	GLOB
WP_144064058.1	HVO_RS19340	HVO_C0011	D4H0A2	hypothetical protein	Uncharacterized protein	OG0004590	Cytoplasmic	7.5	OTHER	GLOB	GLOB
WP_144064059.1	HVO_RS20350	HVO_C0015	D4H0A5	hypothetical protein	Uncharacterized protein	OG0004591	CytoplasmicMembrane	9.99	OTHER	TM	TM	multi-pass
WP_013035713.1	HVO_RS19375	HVO_C0022	D4H0B1	hypothetical protein	Uncharacterized protein	OG0004549	Cytoplasmic	7.5	OTHER	GLOB	GLOB
WP_013035735.1	HVO_RS19380	HVO_C0023	D4H0B2	hypothetical protein	Uncharacterized protein	OG0004555	Cytoplasmic	7.5	OTHER	GLOB	GLOB
WP_144064060.1	HVO_RS19390	HVO_C0025	D4H0B3	hypothetical protein	Halobacterial output domain-containing protein	OG0004592	Cytoplasmic	7.5	OTHER	GLOB	GLOB
WP_144064061.1	HVO_RS20665	HVO_C0026A		hypothetical protein		OG0004593	Cytoplasmic	7.5	OTHER	GLOB	GLOB
WP_013035669.1	HVO_RS21375	HVO_C0027		M48 family metallopeptidase		OG0004537	Unknown		OTHER	GLOB	GLOB
WP_013035728.1	HVO_RS19400	HVO_C0028	D4H0B6	hypothetical protein	Uncharacterized protein	OG0004551	Cytoplasmic	7.5	OTHER	GLOB	GLOB
WP_013035727.1	HVO_RS19405	HVO_C0031	D4H0B9	hypothetical protein	Uncharacterized protein	OG0004550	CytoplasmicMembrane	9.75	OTHER	TM	TM	multi-pass
WP_013035673.1	HVO_RS20670	HVO_C0032	D4H0C0	hypothetical protein	Uncharacterized protein	OG0004539	Unknown		OTHER	GLOB	GLOB
WP_013035671.1	HVO_RS19410	HVO_C0033	D4H0C1	hypothetical protein	Integral membrane protein	OG0004538	Unknown		OTHER	TM	SP+TM	multi-pass
WP_171810352.1	HVO_RS21120	HVO_C0034	D4H0C2	hypothetical protein	Uncharacterized protein	OG0004602	CytoplasmicMembrane	9.99	OTHER	TM	TM	multi-pass
WP_144064063.1	HVO_RS20390	HVO_C0041	D4H0C9	hypothetical protein	Uncharacterized protein	OG0004594	Cytoplasmic	7.5	OTHER	GLOB	GLOB
WP_013035734.1	HVO_RS19450	HVO_C0042	D4H0D0	helicase-related protein	Helicase domain protein	OG0004554	Cytoplasmic	7.5	OTHER	GLOB	GLOB
WP_013035710.1	HVO_RS19455	HVO_C0043	D4H0D1	DUF1998 domain-containing protein	DUF1998 domain-containing protein	OG0004547	Cytoplasmic	7.5	OTHER	GLOB	GLOB
WP_013035705.1	HVO_RS19460	HVO_C0044	D4H0D2	phospholipase D family protein	PLD domain protein	OG0004546	Cytoplasmic	7.5	OTHER	GLOB	GLOB
WP_013035723.1	HVO_RS19470	HVO_C0046	D4H0D4	hypothetical protein	HTH domain protein	OG0003731	Cytoplasmic	7.5	OTHER	GLOB	GLOB
WP_013035732.1	HVO_RS21125	HVO_C0049	D4H0D7	hypothetical protein	Uncharacterized protein	OG0004552	Cytoplasmic	7.5	OTHER	GLOB	GLOB
WP_013035676.1	HVO_RS19475	HVO_C0050	D4H0D8	hypothetical protein	Uncharacterized protein	OG0004540	Unknown		OTHER	GLOB	GLOB
WP_004045436.1	HVO_RS20405	HVO_C0054	D4H0E1	hypothetical protein	Tat (Twin-arginine translocation) pathway signal sequence domain protein	OG0004503	Unknown		TAT	SP	SP
WP_013035686.1	HVO_RS20410	HVO_C0056	D4H0E3	hypothetical protein	Uncharacterized protein	OG0004541	Cytoplasmic	7.5	OTHER	GLOB	GLOB
WP_013035700.1	HVO_RS19520	HVO_C0060	D4H0E5	ribbon-helix-helix domain-containing protein	CopG domain protein	OG0003728	Cytoplasmic	7.5	OTHER	GLOB	GLOB
WP_004043316.1	HVO_RS19525	HVO_C0061		type II toxin-antitoxin system RelE/ParE family toxin		OG0003726	Cytoplasmic	7.5	OTHER	GLOB	GLOB
WP_013035722.1	HVO_RS19605	HVO_C0080	D4H0G0	IS630-like element ISHvo8 family transposase	ISH16-type transposase ISHvo8	OG0002707	Cytoplasmic	7.5	OTHER	GLOB	GLOB
WP_013035724.1	HVO_RS19610	HVO_C0081	D4H0G1	hypothetical protein	HTH domain protein	OG0003731	Cytoplasmic	7.5	OTHER	GLOB	GLOB
WP_013035704.1	HVO_RS19615	HVO_C0085	D4H0G5	hypothetical protein	Uncharacterized protein	OG0004545	Unknown		OTHER	GLOB	GLOB
WP_013035711.1	HVO_RS19620	HVO_C0086	D4H0G6	hypothetical protein	Small CPxCG-related zinc finger protein	OG0004548	Cytoplasmic	7.5	OTHER	GLOB	GLOB
WP_013035691.1	HVO_RS19625	HVO_C0087	D4H0G7	hypothetical protein	Uncharacterized protein	OG0004542	Cytoplasmic	7.5	OTHER	GLOB	GLOB
WP_006655018.1	HVO_RS20735	HVO_D0002	D4GQ29	hypothetical protein	CopG family transcriptional regulator	OG0004506	Cytoplasmic	7.5	OTHER	GLOB	GLOB
WP_004050879.1	HVO_RS01855	HVO_D0004A	M0DJT6	hypothetical protein	Small CPxCG-related zinc finger protein	OG0004505	Cytoplasmic	7.5	OTHER	GLOB	GLOB
WP_004050867.1	HVO_RS01865	HVO_D0006	M0DNN6	hypothetical protein	Uncharacterized protein	OG0004504	Cytoplasmic	7.5	OTHER	GLOB	GLOB
WP_013035062.1	HVO_RS21185			IS630 family transposase		OG0002707	Extracellular	8.82	OTHER	GLOB	GLOB
WP_236995456.1	HVO_RS21180			IS630 family transposase		OG0002707	Unknown		OTHER	GLOB	GLOB
WP_049941496.1	HVO_RS03845		A0A8T5CHC0	hypothetical protein	MFS transporter	OG0004561	Unknown		OTHER	TM	TM	multi-pass
WP_081442866.1	HVO_RS19770			MFS transporter		OG0004565	CytoplasmicMembrane	10	OTHER	TM	TM	multi-pass
WP_144064018.1	HVO_RS20460			hypothetical protein		OG0004568	Cytoplasmic	7.5	OTHER	GLOB	GLOB
WP_144064019.1	HVO_RS20465			hypothetical protein		OG0004569	CytoplasmicMembrane	9.99	OTHER	TM	TM	multi-pass
WP_144064021.1	HVO_RS20470			hypothetical protein		OG0004570	CytoplasmicMembrane	9.99	OTHER	SP+TM	TM	multi-pass
WP_144064031.1	HVO_RS20505			hypothetical protein		OG0004576	Cytoplasmic	7.5	OTHER	GLOB	GLOB
WP_144064032.1	HVO_RS20510			hypothetical protein		OG0004577	Cytoplasmic	7.5	OTHER	GLOB	GLOB
WP_144064037.1	HVO_RS20535			hypothetical protein		OG0004578	CytoplasmicMembrane	9.99	OTHER	TM	TM	multi-pass
WP_144064045.1	HVO_RS20610			hypothetical protein		OG0004583	Unknown		OTHER	GLOB	GLOB
WP_144064046.1	HVO_RS20620			hypothetical protein		OG0004584	Cytoplasmic	7.5	OTHER	GLOB	GLOB
WP_144064047.1	HVO_RS20625			hypothetical protein		OG0004585	CytoplasmicMembrane	9.75	OTHER	TM	TM	multi-pass
WP_144064049.1	HVO_RS20630			hypothetical protein		OG0004587	Cytoplasmic	7.5	OTHER	GLOB	GLOB
WP_144064064.1	HVO_RS20685			hypothetical protein		OG0004595	CytoplasmicMembrane	9.99	OTHER	TM	TM	multi-pass
WP_144064065.1	HVO_RS20690			hypothetical protein		OG0004596	Cytoplasmic	7.5	OTHER	GLOB	GLOB
WP_158546581.1	HVO_RS20940			hypothetical protein		OG0004597	Cytoplasmic	7.5	OTHER	GLOB	GLOB
WP_161606676.1	HVO_RS21020			hypothetical protein		OG0004598	Unknown		OTHER	GLOB	GLOB
WP_161606679.1	HVO_RS21085			hypothetical protein		OG0004599	Unknown		OTHER	GLOB	GLOB
WP_161606682.1	HVO_RS20925			hypothetical protein		OG0004600	Cytoplasmic	7.5	OTHER	GLOB	GLOB
WP_236995485.1	HVO_RS21285			hypothetical protein		OG0004619	Cytoplasmic	7.5	OTHER	GLOB	GLOB
WP_236995493.1	HVO_RS21295			hypothetical protein		OG0004621	Cytoplasmic	7.5	OTHER	GLOB	GLOB
WP_236995495.1	HVO_RS21380			hypothetical protein		OG0004622	Cytoplasmic	7.5	OTHER	GLOB	GLOB
WP_257721171.1	HVO_RS21425			hypothetical protein		OG0004623	CytoplasmicMembrane	9.75	OTHER	TM	TM	single-pass
