# Supplementary material for: Tissue-Like Multicellular Development Triggered by Mechanical Compression in Archaea
Source: Science. Author manuscript; Available in PMC 2025 Jun 6. (PMC7617734; doi:10.1126/science.adu0047)
Supplement: Data S1 - S5 [file EMS206035-supplement-Data_S1___S5.zip › science.adu0047_data_s5.xlsx]

## Sheet: ortho_hfx_11_genomes-2024-07-29
refseq_id	locus_tag	old_locus_tag	uniprot_id	refseq_annot	uniprot_annot	orthogroup	k	K	n-k	N-K	n	N	rich_factor	pvalue	pvalue_bh	hfx_sp_num	in_hvo	psortb_pred	psortb_score	signalp6_pred	deeptmhmm_pred	tmbed_pred	pass_type
WP_004045374.1	HVO_RS05955	HVO_0258	D4GZK3	tyrosine-type recombinase/integrase	XerC/D-like integrase	OG0000012	23	28707	2	11241	25	39948	0.92	0.00278208	0.018738	8	1	Cytoplasmic	7.5	OTHER	GLOB	GLOB
WP_004044562.1	HVO_RS06450	HVO_0362	D4GZY8	hypothetical protein	SWIM zinc finger domain protein	OG0003806	4	28707	0	11241	4	39948	1	0	0	4	1	Cytoplasmic	7.5	OTHER	GLOB	GLOB
WP_004044556.1	HVO_RS06475	HVO_0368	D4GZZ4	hypothetical protein	Uncharacterized protein	OG0003699	4	28707	0	11241	4	39948	1	0	0	4	1	Cytoplasmic	7.5	OTHER	GLOB	TM	single-pass
WP_004044552.1	HVO_RS06490	HVO_0372	D4GZZ8	hypothetical protein	Uncharacterized protein	OG0003700	4	28707	0	11241	4	39948	1	0	0	4	1	Cytoplasmic	7.5	OTHER	GLOB	GLOB
WP_004044551.1	HVO_RS06495	HVO_0373	L5N116	hypothetical protein	Sugar kinase	OG0003701	4	28707	0	11241	4	39948	1	0	0	4	1	Cytoplasmic	7.5	OTHER	SP	GLOB
WP_236995480.1	HVO_RS06505	HVO_0375	D4H001	hypothetical protein	Small CPxCG-related zinc finger protein	OG0003444	5	28707	0	11241	5	39948	1	0	0	5	1	Cytoplasmic	7.5	OTHER	GLOB	GLOB
WP_004044548.1	HVO_RS06510	HVO_0376	D4H002	hypothetical protein	Uncharacterized protein	OG0003702	4	28707	0	11241	4	39948	1	0	0	4	1	Unknown		OTHER	GLOB	GLOB
WP_004044547.1	HVO_RS06515	HVO_0377	L9UJZ3	ATP-binding protein	AAA+ ATPase domain-containing protein	OG0003262	6	28707	0	11241	6	39948	1	0	0	6	1	Cytoplasmic	7.5	OTHER	GLOB	GLOB
WP_004044542.1	HVO_RS06540	HVO_0381	D4H007	ribbon-helix-helix domain-containing protein	CopG domain protein	OG0003769	4	28707	0	11241	4	39948	1	0	0	4	1	Cytoplasmic	7.5	OTHER	GLOB	GLOB
WP_004044538.1	HVO_RS06555	HVO_0385	D4H011	site-specific integrase	XerC/D-like integrase	OG0000012	23	28707	2	11241	25	39948	0.92	0.00278208	0.018738	8	1	Cytoplasmic	7.5	OTHER	GLOB	GLOB
WP_081442883.1	HVO_RS06600	HVO_0394	D4H020	hypothetical protein	Uncharacterized protein	OG0003397	5	28707	0	11241	5	39948	1	0	0	5	1
WP_004044396.1	HVO_RS07280	HVO_0535	D4GS67	hypothetical protein	DUF4013 family protein	OG0003396	5	28707	0	11241	5	39948	1	0	0	5	1	CytoplasmicMembrane	9.99	OTHER	TM	TM	multi-pass
WP_004043641.1	HVO_RS10940	HVO_1297A	M0IBI0	hypothetical protein	Uncharacterized protein	OG0003364	5	28707	0	11241	5	39948	1	0	0	5	1	Cytoplasmic	7.5	OTHER	SP	GLOB
WP_236995486.1	HVO_RS11545	HVO_1419	D4GY03	helix-turn-helix domain-containing protein	HTH-10 family transcription regulator	OG0003037	7	28707	0	11241	7	39948	1	0	0	4	1	Cytoplasmic	7.5	OTHER	GLOB	GLOB
WP_004043513.1	HVO_RS11560	HVO_1422	D4GY09	tyrosine-type recombinase/integrase	XerC/D-like integrase	OG0000012	23	28707	2	11241	25	39948	0.92	0.00278208	0.018738	8	1	Cytoplasmic	7.5	OTHER	GLOB	GLOB
WP_004041399.1	HVO_RS20145	HVO_1522	D4GYG5	FkbM family methyltransferase	Hexuronic acid methyltransferase AglP	OG0003438	5	28707	0	11241	5	39948	1	0	0	5	1	Cytoplasmic	7.5	OTHER	GLOB	GLOB
WP_004041400.1	HVO_RS20150	HVO_1523	D4GYG6	glycoprotein pentasaccharide biosynthesis putative isomerase AglQ	Archaeal glycosylation protein Q	OG0003587	4	28707	0	11241	4	39948	1	0	0	4	1	Cytoplasmic	7.5	OTHER	GLOB	GLOB
WP_004041405.1	HVO_RS12035	HVO_1527	D4GYH1	UTP--glucose-1-phosphate uridylyltransferase AglF	UTP--glucose-1-phosphate uridylyltransferase AglF	OG0000071	16	28707	1	11241	17	39948	0.941176	0.00362909	0.0244094	7	1	Cytoplasmic	9.96	OTHER	GLOB	GLOB
WP_004041407.1	HVO_RS12045	HVO_1529	D4GYH3	glucosyl-dolichyl phosphate glucuronosyltransferase	Glucosyl-dolichyl phosphate glucuronosyltransferase	OG0003232	6	28707	0	11241	6	39948	1	0	0	6	1	CytoplasmicMembrane	9.82	OTHER	GLOB	GLOB
WP_004041409.1	HVO_RS12055	HVO_1531	D4GYH5	UDP-glucose 6-dehydrogenase AglM	UDP-glucose 6-dehydrogenase AglM	OG0003066	7	28707	0	11241	7	39948	1	0	0	7	1	Cytoplasmic	9.96	OTHER	GLOB	GLOB
WP_004041690.1	HVO_RS13375	HVO_1807	D4GSD1	hypothetical protein	Lipoprotein	OG0003594	4	28707	0	11241	4	39948	1	0	0	4	1	Unknown		LIPO	SP	SP
WP_004041725.1	HVO_RS20205	HVO_1839	D4GSU3	site-specific integrase	XerC/D-like integrase	OG0000012	23	28707	2	11241	25	39948	0.92	0.00278208	0.018738	8	1	Cytoplasmic	7.5	OTHER	GLOB	GLOB
WP_008610516.1	HVO_RS13535	HVO_1840	L5NHM3	hypothetical protein	Small CPxCG-related zinc finger protein	OG0003423	5	28707	0	11241	5	39948	1	0	0	4	1	Cytoplasmic	7.5	OTHER	GLOB	GLOB
WP_004041727.1	HVO_RS13540	HVO_1841	D4GSU5	hypothetical protein	Uncharacterized protein	OG0003427	5	28707	0	11241	5	39948	1	0	0	4	1	Cytoplasmic	7.5	OTHER	GLOB	GLOB
WP_004041916.1	HVO_RS14465	HVO_2031	D4GU44	BMP family ABC transporter substrate-binding protein	ABC-type transport system periplasmic substrate-binding protein (Probable substrate sugar)	OG0003406	5	28707	0	11241	5	39948	1	0	0	5	1	Cytoplasmic	7.5	TATLIPO	SP	SP
WP_004041917.1	HVO_RS14470	HVO_2032	D4GU45	ABC transporter ATP-binding protein	ABC-type transport system ATP-binding protein (Probable substrate sugar)	OG0003258	6	28707	0	11241	6	39948	1	0	0	5	1	CytoplasmicMembrane	9.82	OTHER	GLOB	GLOB
WP_004041918.1	HVO_RS14475	HVO_2033	D4GU46	ABC transporter permease	ABC-type transport system permease protein (Probable substrate sugar)	OG0003228	6	28707	0	11241	6	39948	1	0	0	5	1	CytoplasmicMembrane	9.99	OTHER	TM	TM	multi-pass
WP_004041919.1	HVO_RS14480	HVO_2034	D4GU47	ABC transporter permease	ABC-type transport system permease protein (Probable substrate sugar)	OG0003227	6	28707	0	11241	6	39948	1	0	0	5	1	CytoplasmicMembrane	9.99	OTHER	TM	TM	multi-pass
WP_004041920.1	HVO_RS14485	HVO_2035	D4GU48	TrmB family transcriptional regulator sugar-binding domain-containing protein	TrmB family transcription regulator	OG0003407	5	28707	0	11241	5	39948	1	0	0	5	1	Cytoplasmic	7.5	OTHER	GLOB	GLOB
WP_206043018.1	HVO_RS14495	HVO_2037	D4GU50	SHOCT domain-containing protein	DUF2078 domain protein	OG0003435	5	28707	0	11241	5	39948	1	0	0	5	1	Unknown		OTHER	SP+TM	SP+TM	single-pass
WP_004041941.1	HVO_RS14585	HVO_2057	D4GU70	glucose-1-phosphate thymidylyltransferase	Low-salt glycan biosynthesis nucleotidyltransferase Agl11	OG0000071	16	28707	1	11241	17	39948	0.941176	0.00362909	0.0244094	7	1	Cytoplasmic	9.65	OTHER	GLOB	GLOB
WP_236995464.1	HVO_RS14620	HVO_2064	D4GU77	hypothetical protein	Twin-arginine translocation signal domain-containing protein	OG0003437	5	28707	0	11241	5	39948	1	0	0	5	1	Cytoplasmic	7.5	TAT	SP	SP
WP_004041950.1	HVO_RS14625	HVO_2065	L9V9A4	hypothetical protein	Uncharacterized protein	OG0003376	5	28707	0	11241	5	39948	1	0	0	5	1	CytoplasmicMembrane	9.75	OTHER	TM	TM	multi-pass
WP_004041951.1	HVO_RS14630	HVO_2066	L9V8U7	CARDB domain-containing protein	CARDB domain-containing protein	OG0003413	5	28707	0	11241	5	39948	1	0	0	5	1	Unknown		OTHER	TM	TM	single-pass
WP_004041953.1	HVO_RS14640	HVO_2068	D4GU81	tubulin-like protein CetZ6	Tubulin-like protein CetZ6	OG0003414	5	28707	0	11241	5	39948	1	0	0	5	1	Unknown		OTHER	GLOB	GLOB
WP_049914806.1	HVO_RS14655	HVO_2071	A0A8T5CXR4	hypothetical protein	Secreted glycoprotein	OG0003415	5	28707	0	11241	5	39948	1	0	0	5	1
WP_013035656.1	HVO_RS14660	HVO_2072	P25062	HVO_2072 family ArtA-dependent S-layer glycoprotein	Cell surface glycoprotein	OG0003432	5	28707	0	11241	5	39948	1	0	0	5	1	Cellwall	10	SP	SP	SP
WP_004041958.1	HVO_RS14670	HVO_2074	D4GU87	hypothetical protein	Secreted glycoprotein	OG0003416	5	28707	0	11241	5	39948	1	0	0	5	1	Cytoplasmic	7.5	SP	SP	SP
WP_013035454.1	HVO_RS14695	HVO_2079	D4GUM7	RND family transporter	RND superfamily permease	OG0003375	5	28707	0	11241	5	39948	1	0	0	5	1	CytoplasmicMembrane	9.99	SP	TM	TM	multi-pass
WP_004041963.1	HVO_RS14700	HVO_2080	L9V9J3	COG1361 S-layer family protein	CARDB domain-containing protein	OG0003374	5	28707	0	11241	5	39948	1	0	0	5	1	Unknown		OTHER	TM	TM	single-pass
WP_004041968.1	HVO_RS14725	HVO_2085	D4GUN3	UbiA family prenyltransferase	UbiA prenyltransferase family protein	OG0003156	7	28707	0	11241	7	39948	1	0	0	7	1	CytoplasmicMembrane	9.99	OTHER	TM	TM	multi-pass
WP_236995466.1	HVO_RS14730	HVO_2086	D4GUN4	histidine kinase N-terminal 7TM domain-containing protein	Sensor box histidine kinase	OG0003151	7	28707	0	11241	7	39948	1	0	0	7	1	CytoplasmicMembrane	9.99	OTHER	TM	TM	multi-pass
WP_004041983.1	HVO_RS14790	HVO_2099	D4GUP6	intradiol ring-cleavage dioxygenase	Dioxygenase family protein	OG0003610	4	28707	0	11241	4	39948	1	0	0	4	1	Unknown		OTHER	GLOB	GLOB
WP_004041993.1	HVO_RS14840	HVO_2110	D4GUQ7	IclR family transcriptional regulator	IclR family transcription regulator	OG0003569	4	28707	0	11241	4	39948	1	0	0	4	1	Cytoplasmic	7.5	OTHER	GLOB	GLOB
WP_049914808.1	HVO_RS14845	HVO_2111	A0A8T5C051	4-hydroxythreonine-4-phosphate dehydrogenase PdxA	4-hydroxythreonine-4-phosphate dehydrogenase PdxA	OG0003225	6	28707	0	11241	6	39948	1	0	0	5	1	Cytoplasmic	7.5	OTHER	GLOB	GLOB
WP_013035345.1	HVO_RS14850	HVO_2112	D4GUQ9	four-carbon acid sugar kinase family protein	D-threonate kinase	OG0003224	6	28707	0	11241	6	39948	1	0	0	5	1	Cytoplasmic	7.5	OTHER	GLOB	GLOB
WP_049941507.1	HVO_RS14855	HVO_2113	A0A8T5CMG6	extracellular solute-binding protein	Extracellular solute-binding protein	OG0003613	4	28707	0	11241	4	39948	1	0	0	4	1	Cytoplasmic	7.5	OTHER	GLOB	GLOB
WP_004041998.1	HVO_RS14860	HVO_2114	D4GUR1	dihydrodipicolinate synthase family protein	4-hydroxy-tetrahydrodipicolinate synthase-like protein	OG0003568	4	28707	0	11241	4	39948	1	0	0	4	1	Cytoplasmic	9.96	OTHER	GLOB	GLOB
WP_013035394.1	HVO_RS14865	HVO_2115	D4GUR2	aldo/keto reductase	Oxidoreductase (Aldo-keto reductase family protein)	OG0003567	4	28707	0	11241	4	39948	1	0	0	4	1	Cytoplasmic	9.96	OTHER	GLOB	GLOB
WP_013035569.1	HVO_RS14870	HVO_2116	D4GUR3	sugar ABC transporter permease	ABC-type transport system permease protein (Probable substrate sugar)	OG0003598	4	28707	0	11241	4	39948	1	0	0	4	1	CytoplasmicMembrane	10	OTHER	TM	TM	multi-pass
WP_004042001.1	HVO_RS14875	HVO_2117	D4GUR4	carbohydrate ABC transporter permease	ABC-type transport system permease protein (Probable substrate sugar)	OG0003566	4	28707	0	11241	4	39948	1	0	0	4	1	CytoplasmicMembrane	10	OTHER	TM	SP+TM	multi-pass
WP_004042002.1	HVO_RS14880	HVO_2118	D4GUR5	ABC transporter ATP-binding protein	ABC-type transport system ATP-binding protein (Probable substrate sugar)	OG0003223	6	28707	0	11241	6	39948	1	0	0	4	1	CytoplasmicMembrane	9.82	OTHER	GLOB	GLOB
WP_013035616.1	HVO_RS14885	HVO_2119	D4GUR6	hypothetical protein	DUF2892 family protein	OG0003616	4	28707	0	11241	4	39948	1	0	0	4	1	Unknown		OTHER	TM	TM	multi-pass
WP_004042004.1	HVO_RS14890	HVO_2120	D4GUR7	sialidase family protein	Sialidase domain-containing protein	OG0003599	4	28707	0	11241	4	39948	1	0	0	4	1	Cytoplasmic	7.5	OTHER	GLOB	GLOB
WP_049914809.1	HVO_RS14945	HVO_2132	D4GUS9	hypothetical protein	Uncharacterized protein	OG0003689	4	28707	0	11241	4	39948	1	0	0	4	1	CytoplasmicMembrane	9.99	OTHER	TM	TM	multi-pass
WP_004042032.1	HVO_RS15030	HVO_2149A	M0JJN4	DUF1427 family protein	XapX domain-containing protein	OG0003372	5	28707	0	11241	5	39948	1	0	0	5	1	CytoplasmicMembrane	9.75	OTHER	TM	TM	multi-pass
WP_004042126.1	HVO_RS15455	HVO_2237	M0HUE2	hypothetical protein	Uncharacterized protein	OG0003210	6	28707	0	11241	6	39948	1	0	0	6	1	Unknown		SP	SP	SP
WP_236995472.1	HVO_RS15710	HVO_2288	D4GWD9	DUF2254 domain-containing protein	DUF2254 domain-containing protein	OG0003617	4	28707	0	11241	4	39948	1	0	0	4	1	CytoplasmicMembrane	9.26	OTHER	TM	TM	multi-pass
WP_004042294.1	HVO_RS16280	HVO_2405	D4GWQ2	energy-coupling factor ABC transporter ATP-binding protein	ABC-type transport system ATP-binding protein (Probable substrate nickel)	OG0003418	5	28707	0	11241	5	39948	1	0	0	5	1	CytoplasmicMembrane	9.82	OTHER	GLOB	GLOB
WP_004042295.1	HVO_RS16285	HVO_2406	D4GWQ3	cobalt ECF transporter T component CbiQ	ABC-type transport system permease protein (Probable substrate nickel)	OG0003419	5	28707	0	11241	5	39948	1	0	0	5	1	CytoplasmicMembrane	9.99	OTHER	TM	TM	multi-pass
WP_004042296.1	HVO_RS16290	HVO_2407	D4GWQ4	PDGLE domain-containing protein	ABC-type transport system protein NikN (Probable substrate nickel)	OG0003125	7	28707	0	11241	7	39948	1	0	0	7	1	CytoplasmicMembrane	9.75	OTHER	TM	TM	multi-pass
WP_004042298.1	HVO_RS16300	HVO_2409	D4GWQ6	CopG family ribbon-helix-helix protein	Putative nickel-responsive regulator	OG0003371	5	28707	0	11241	5	39948	1	0	0	5	1	Cytoplasmic	7.5	OTHER	GLOB	GLOB
WP_004042781.1	HVO_RS17510	HVO_2653	D4GV11	hypothetical protein	Uncharacterized protein	OG0003420	5	28707	0	11241	5	39948	1	0	0	5	1	CytoplasmicMembrane	9.99	OTHER	TM	TM	multi-pass
WP_004042783.1	HVO_RS17515	HVO_2654	M0HP46	cytochrome bc complex cytochrome b subunit	Cytochrome B6	OG0003361	5	28707	0	11241	5	39948	1	0	0	5	1	CytoplasmicMembrane	10	OTHER	TM	TM	multi-pass
WP_004042785.1	HVO_RS17520	HVO_2655	D4GV15	Rieske (2Fe-2S) protein	Rieske-type (2Fe-2S) iron-sulfur protein	OG0003370	5	28707	0	11241	5	39948	1	0	0	5	1	CytoplasmicMembrane	9.82	TAT	SP	SP
WP_004042787.1	HVO_RS17525	HVO_2656	M0HRA7	hypothetical protein	Uncharacterized protein	OG0003362	5	28707	0	11241	5	39948	1	0	0	5	1	CytoplasmicMembrane	9.99	OTHER	TM	TM	multi-pass
WP_004042832.1	HVO_RS17615	HVO_2674	D4GV51	Nramp family divalent metal transporter	NRAMP family transport protein MntH (Probable substrate manganese)	OG0003421	5	28707	0	11241	5	39948	1	0	0	5	1	CytoplasmicMembrane	10	OTHER	TM	TM	multi-pass
WP_004043011.1	HVO_RS18060	HVO_2764	L9V5U5	ABC transporter permease	Putative dipeptides/oligopeptides ABC transporter permease	OG0003429	5	28707	0	11241	5	39948	1	0	0	5	1
WP_004044659.1	HVO_RS18440	HVO_2841	D4GXB6	RDD family protein	RDD domain protein	OG0003266	6	28707	0	11241	6	39948	1	0	0	6	1	CytoplasmicMembrane	9.99	OTHER	TM	TM	multi-pass
WP_013035604.1	HVO_RS18655	HVO_2885	D4GXL1	dicarboxylate/amino acid:cation symporter	SDF family transport protein (Probable substrate glutamate/aspartate)	OG0003430	5	28707	0	11241	5	39948	1	0	0	5	1	CytoplasmicMembrane	10	OTHER	TM	TM	multi-pass
WP_004044828.1	HVO_RS19030	HVO_2963	D4GY25	DUF2178 domain-containing protein	DUF2178 family protein	OG0003398	5	28707	0	11241	5	39948	1	0	0	5	1	CytoplasmicMembrane	9.99	OTHER	TM	TM	multi-pass
WP_236995450.1	HVO_RS02190	HVO_A0069		ribonuclease H-like domain-containing protein		OG0003672	4	28707	0	11241	4	39948	1	0	0	4	1	Cytoplasmic	7.5	OTHER	GLOB	GLOB
WP_013035153.1	HVO_RS02410	HVO_A0119	D4GQF1	cyclase family protein	Cyclase family protein	OG0002743	9	28707	0	11241	9	39948	1	0	0	6	1	Cytoplasmic	7.5	OTHER	GLOB	GLOB
WP_013035010.1	HVO_RS02620	HVO_A0169	D4GQJ8	DUF106 domain-containing protein	DUF106 family protein	OG0003426	5	28707	0	11241	5	39948	1	0	0	5	1	Cytoplasmic	7.5	OTHER	TM	TM	multi-pass
WP_004043097.1	HVO_RS02625	HVO_A0170	D4GQJ9	hypothetical protein	Uncharacterized protein	OG0003400	5	28707	0	11241	5	39948	1	0	0	5	1	Cytoplasmic	7.5	OTHER	GLOB	GLOB
WP_004043100.1	HVO_RS19630	HVO_A0173	L9V505	hypothetical protein	Uncharacterized protein	OG0003377	5	28707	0	11241	5	39948	1	0	0	5	1	Unknown		OTHER	TM	TM	multi-pass
WP_004043103.1	HVO_RS02655	HVO_A0176	D4GQK5	ABC transporter permease	ABC-type transport system permease protein	OG0003378	5	28707	0	11241	5	39948	1	0	0	5	1	CytoplasmicMembrane	9.99	OTHER	TM	TM	multi-pass
WP_004043104.1	HVO_RS02660	HVO_A0177	D4GQK6	ABC transporter ATP-binding protein	ABC-type transport system ATP-binding protein	OG0003379	5	28707	0	11241	5	39948	1	0	0	5	1	CytoplasmicMembrane	9.82	OTHER	GLOB	GLOB
WP_004043105.1	HVO_RS02665	HVO_A0178	D4GQK7	V-type ATP synthase subunit D	V-type ATP synthase subunit D	OG0003380	5	28707	0	11241	5	39948	1	0	0	5	1	Cytoplasmic	7.5	OTHER	GLOB	GLOB
WP_004043106.1	HVO_RS02670	HVO_A0179	D4GQK8	rod-determining factor RdfA	Uncharacterized protein	OG0003381	5	28707	0	11241	5	39948	1	0	0	5	1	Cytoplasmic	7.5	OTHER	GLOB	GLOB
WP_004043107.1	HVO_RS02675	HVO_A0180	D4GQK9	archaea-specific SMC-related protein	Smc-like protein Sph1	OG0003399	5	28707	0	11241	5	39948	1	0	0	5	1	Cytoplasmic	9.96	OTHER	GLOB	GLOB
WP_004043181.1	HVO_RS03020	HVO_A0266	D4GQU3	IclR family transcriptional regulator	IclR family transcription regulator	OG0003238	6	28707	0	11241	6	39948	1	0	0	5	1	Unknown		OTHER	GLOB	GLOB
WP_004043207.1	HVO_RS03150	HVO_A0292	D4GQW9	APC family permease	Transport protein (Probable substrate cationic amino acids)	OG0003692	4	28707	0	11241	4	39948	1	0	0	4	1	CytoplasmicMembrane	10	OTHER	TM	TM	multi-pass
WP_004043208.1	HVO_RS03155	HVO_A0293	D4GQX0	ABC transporter ATP-binding protein	Molybdate/tungstate import ATP-binding protein WtpC	OG0003223	6	28707	0	11241	6	39948	1	0	0	4	1	CytoplasmicMembrane	9.82	OTHER	GLOB	GLOB
WP_004043209.1	HVO_RS03160	HVO_A0294	D4GQX1	ABC transporter ATP-binding protein	Molybdate/tungstate import ATP-binding protein WtpC	OG0003223	6	28707	0	11241	6	39948	1	0	0	4	1	CytoplasmicMembrane	9.82	OTHER	GLOB	GLOB
WP_013035125.1	HVO_RS03315	HVO_A0326	D4GR03	beta-galactosidase	beta-galactosidase	OG0003607	4	28707	0	11241	4	39948	1	0	0	4	1	Unknown		OTHER	GLOB	GLOB
WP_004043243.1	HVO_RS03330	HVO_A0330	D4GR07	D-xylose 1-dehydrogenase Gfo6	D-galactose / L-arabinose dehydrogenase (NADP)	OG0003402	5	28707	0	11241	5	39948	1	0	0	5	1	Cytoplasmic	7.5	OTHER	GLOB	GLOB
WP_004043245.1	HVO_RS03340	HVO_A0332	D4GR09	IclR family transcriptional regulator	IclR family transcription regulator GacR	OG0003238	6	28707	0	11241	6	39948	1	0	0	5	1	Cytoplasmic	7.5	OTHER	GLOB	GLOB
WP_049914852.1	HVO_RS03485	HVO_A0366	A0A8T5CGT9	hypothetical protein	Uncharacterized protein	OG0003605	4	28707	0	11241	4	39948	1	0	0	4	1	CytoplasmicMembrane	9.75	OTHER	TM	TM	multi-pass
WP_049914854.1	HVO_RS03495	HVO_A0368	D4GR37	type II toxin-antitoxin system RelE/ParE family toxin	RelE family protein	OG0003230	6	28707	0	11241	6	39948	1	0	0	5	1	Cytoplasmic	7.5	OTHER	GLOB	GLOB
WP_013035021.1	HVO_RS03500	HVO_A0369	D4GR38	ribbon-helix-helix domain-containing protein	CopG domain protein	OG0002985	7	28707	0	11241	7	39948	1	0	0	5	1	Cytoplasmic	7.5	OTHER	GLOB	GLOB
WP_013035218.1	HVO_RS03695	HVO_A0415	D4GR79	cyclase family protein	Cyclase family protein	OG0002743	9	28707	0	11241	9	39948	1	0	0	6	1	Cytoplasmic	7.5	OTHER	GLOB	GLOB
WP_004041394.1	HVO_RS20020	HVO_A0429A	D4GR94	dipeptide epimerase	Dipeptide epimerase-like protein	OG0003480	5	28707	0	11241	5	39948	1	0	0	5	1	Cytoplasmic	7.5	OTHER	GLOB	GLOB
WP_004041395.1	HVO_RS20025	HVO_A0430	D4GR95	DUF1611 domain-containing protein	DUF1611 family protein	OG0003481	5	28707	0	11241	5	39948	1	0	0	5	1	Cytoplasmic	7.5	OTHER	GLOB	GLOB
WP_004040819.1	HVO_RS03910	HVO_A0465	D4GRD0	TetR family transcriptional regulator C-terminal domain-containing protein	TetR family transcription regulator	OG0003573	4	28707	0	11241	4	39948	1	0	0	4	1	Cytoplasmic	7.5	OTHER	GLOB	GLOB
WP_004040821.1	HVO_RS03920	HVO_A0467	D4GRD2	MMPL family transporter	RND superfamily permease	OG0003572	4	28707	0	11241	4	39948	1	0	0	4	1	CytoplasmicMembrane	9.99	OTHER	TM	TM	multi-pass
WP_004040827.1	HVO_RS03950	HVO_A0473	D4GRD8	DMT family transporter	DMT superfamily transport protein	OG0003405	5	28707	0	11241	5	39948	1	0	0	5	1	CytoplasmicMembrane	9.99	OTHER	TM	TM	multi-pass
WP_004064851.1	HVO_RS04300	HVO_A0549	M0GG08	nitrous oxide reductase accessory protein NosL	NosL family protein	OG0003255	6	28707	0	11241	6	39948	1	0	0	6	1	Unknown		TATLIPO	SP	SP
WP_004041083.1	HVO_RS00345	HVO_B0072	D4GP74	helix-turn-helix domain-containing protein	HTH-10 family transcription regulator	OG0003037	7	28707	0	11241	7	39948	1	0	0	4	1	Cytoplasmic	7.5	OTHER	GLOB	GLOB
WP_004041049.1	HVO_RS00515	HVO_B0106	M0ILK3	ABC transporter substrate-binding protein	Sugar ABC transporter substrate-binding protein	OG0003387	5	28707	0	11241	5	39948	1	0	0	5	1	Cytoplasmic	7.5	OTHER	GLOB	GLOB
WP_004041048.1	HVO_RS00520	HVO_B0107	D4GPA9	sugar ABC transporter permease	ABC-type transport system permease protein (Substrate L-rhamnose)	OG0003386	5	28707	0	11241	5	39948	1	0	0	5	1	CytoplasmicMembrane	10	OTHER	TM	TM	multi-pass
WP_004041047.1	HVO_RS00525	HVO_B0108	M0IHT9	carbohydrate ABC transporter permease	Sugar ABC transporter permease	OG0003385	5	28707	0	11241	5	39948	1	0	0	5	1	CytoplasmicMembrane	10	OTHER	TM	TM	multi-pass
WP_004041046.1	HVO_RS00530	HVO_B0109	D4GPB1	ATP-binding cassette domain-containing protein	ABC-type transport system ATP-binding protein (Substrate L-rhamnose)	OG0003384	5	28707	0	11241	5	39948	1	0	0	5	1	CytoplasmicMembrane	9.82	OTHER	GLOB	GLOB
WP_004041376.1	HVO_RS00780	HVO_B0159	D4GPG1	transcriptional regulator NarO	Transcriptional regulator NarO	OG0003631	4	28707	0	11241	4	39948	1	0	0	4	1	Cytoplasmic	7.5	OTHER	GLOB	GLOB
WP_004041288.1	HVO_RS01215	HVO_B0248	L5NY79	SDR family oxidoreductase	Short-chain family oxidoreductase	OG0002958	7	28707	0	11241	7	39948	1	0	0	6	1	Cytoplasmic	9.96	OTHER	GLOB	GLOB
WP_004041241.1	HVO_RS01445	HVO_B0299	D4GPU6	hydroxyisourate hydrolase	hydroxyisourate hydrolase	OG0003366	5	28707	0	11241	5	39948	1	0	0	5	1	Cytoplasmic	7.5	OTHER	GLOB	GLOB
WP_004041228.1	HVO_RS01505	HVO_B0314	L9VIF5	ABC transporter permease	Sugar ABC transporter permease	OG0003227	6	28707	0	11241	6	39948	1	0	0	5	1	CytoplasmicMembrane	9.99	OTHER	TM	TM	multi-pass
WP_004041227.1	HVO_RS01510	HVO_B0315	D4GPW2	glucose ABC transporter permease TsgB13	Glucose ABC transporter permease protein TsgB13	OG0003228	6	28707	0	11241	6	39948	1	0	0	5	1	CytoplasmicMembrane	9.99	OTHER	TM	TM	multi-pass
WP_013034986.1	HVO_RS01515	HVO_B0316	D4GPW3	ABC transporter ATP-binding protein	Glucose import ATP-binding protein TsgD13	OG0003258	6	28707	0	11241	6	39948	1	0	0	5	1	CytoplasmicMembrane	10	OTHER	GLOB	GLOB
WP_004041176.1	HVO_RS01735	HVO_B0359	M0IFZ5	hypothetical protein	YidE/YbjL duplication domain-containing protein	OG0003355	5	28707	0	11241	5	39948	1	0	0	5	1	CytoplasmicMembrane	9.99	OTHER	TM	TM	multi-pass
WP_004041163.1	HVO_RS01795	HVO_B0371	O34184	aldehyde dehydrogenase family protein	Aldehyde dehydrogenase	OG0003365	5	28707	0	11241	5	39948	1	0	0	5	1	Cytoplasmic	9.96	OTHER	GLOB	GLOB
WP_013035700.1	HVO_RS19520	HVO_C0060	D4H0E5	ribbon-helix-helix domain-containing protein	CopG domain protein	OG0002985	7	28707	0	11241	7	39948	1	0	0	5	1	Cytoplasmic	7.5	OTHER	GLOB	GLOB
WP_004043316.1	HVO_RS19525	HVO_C0061		type II toxin-antitoxin system RelE/ParE family toxin		OG0003230	6	28707	0	11241	6	39948	1	0	0	5	1	Cytoplasmic	7.5	OTHER	GLOB	GLOB
