# Supplementary material for: Tissue-Like Multicellular Development Triggered by Mechanical Compression in Archaea
Source: Science. Author manuscript; Available in PMC 2025 Jun 6. (PMC7617734; doi:10.1126/science.adu0047)
Supplement: Movies S1 - S17 [file EMS206035-supplement-Movies_S1___S17.zip]

Archive with 17 entries (17 files):
- science.adu0047_movie_s1.mov
- science.adu0047_movie_s2.mov
- science.adu0047_movie_s3.mov
- science.adu0047_movie_s4.mov
- science.adu0047_movie_s5.mov
- science.adu0047_movie_s6.mov
- science.adu0047_movie_s7.mov
- science.adu0047_movie_s8.mov
- science.adu0047_movie_s9.mov
- science.adu0047_movie_s10.mov
- science.adu0047_movie_s11.mov
- science.adu0047_movie_s12.mov
- science.adu0047_movie_s13.mov
- science.adu0047_movie_s14.mov
- science.adu0047_movie_s15.mov
- science.adu0047_movie_s16.mov
- science.adu0047_movie_s17.mov
